# Supplementary material for: Transcriptome analysis of the plant pathogen Sclerotinia sclerotiorum interaction with resistant and susceptible canola (Brassica napus) lines
Source: PLoS One. 2020 Mar 11;15(3):e0229844. doi: 10.1371/journal.pone.0229844 (PMC7065775; doi:10.1371/journal.pone.0229844)
Supplement: S1 File — (XLSX) [file pone.0229844.s001.xlsx]

## Sheet: NEP32 T1 (8 - 16 hpi)
S1. List of differentially expressed S. sclerotiorum genes during interaction with Susceptible (32) and Resistant (63) canola lines at early (T1, 8-16 hpi) and late (T2, 24-48 hpi)
Gene	log2 fold change	fdr adj. p value	Regulation
sscle_02g016020	9.96085	0.000162452	UP
sscle_04g037240	9.3041	0.000113337	UP
sscle_05g045870	8.85713	1.42842e-05	UP
sscle_14g098560	7.79983	0.00867933	UP
sscle_01g005000	7.74354	1.42842e-05	UP
sscle_02g016010	7.2131	0.000220446	UP
sscle_03g024500	7.16811	0.00483805	UP
sscle_16g107500	7.05988	0.00224308	UP
sscle_16g108220	6.9408	0.0241207	UP
sscle_03g030110	6.87456	0.00130497	UP
sscle_08g064580	6.75372	0.0017378	UP
sscle_08g067130	6.74054	0.000779507	UP
sscle_01g004070	6.6032	0.0159374	UP
sscle_16g108230	6.54694	4.76764e-05	UP
sscle_02g017810	6.45348	0.00177963	UP
sscle_09g070580	6.41786	0.00174925	UP
sscle_08g068200	6.3931	0.0178758	UP
sscle_05g046060	6.24457	0.00356571	UP
sscle_03g024530	6.14036	0.0156923	UP
sscle_02g021420	6.12602	0.00611781	UP
sscle_05g041060	6.09945	0.0217394	UP
sscle_09g073010	6.0827	0.000767558	UP
sscle_03g026860	6.05275	2.68393e-05	UP
sscle_15g106400	6.04505	0.0250518	UP
sscle_08g064170	5.90049	0.0314045	UP
sscle_16g108160	5.78909	0.0159374	UP
sscle_15g102310	5.65228	0.00189637	UP
sscle_01g007730	5.6506	0.000262003	UP
sscle_03g024550	5.62674	0.0117976	UP
sscle_06g049430	5.55614	0.0107871	UP
sscle_06g048630	5.45431	6.87539e-06	UP
sscle_15g106410	5.36477	0.00147488	UP
sscle_02g015930	5.34034	0.00611781	UP
sscle_08g065970	5.31421	0.0269879	UP
sscle_02g017770	5.29464	0.0103743	UP
sscle_05g040420	5.25816	0.000962117	UP
sscle_02g022130	5.24006	0.00594155	UP
sscle_05g041810	5.18172	0.0027195	UP
sscle_03g023030	5.13311	0.0072296	UP
sscle_08g064270	5.11797	0.000274752	UP
sscle_03g023600	4.97348	0.0231878	UP
sscle_14g097930	4.85511	0.00735144	UP
sscle_08g065070	4.7976	0.0017378	UP
sscle_16g108170	4.78453	0.0175015	UP
sscle_03g024760	4.71268	0.00226111	UP
sscle_01g000730	4.69808	0.000669553	UP
sscle_15g102370	4.62251	0.00409316	UP
sscle_05g046840	4.62059	0.00611781	UP
sscle_08g065740	4.58596	0.000354802	UP
sscle_10g078360	4.54242	0.00468027	UP
sscle_03g030530	4.52597	0.000843769	UP
sscle_16g108210	4.45566	0.0375523	UP
sscle_09g069850	4.42902	0.0419587	UP
sscle_16g110210	4.41296	0.00338166	UP
sscle_05g045060	4.383	0.000354802	UP
sscle_16g107660	4.36678	0.000209975	UP
sscle_07g058540	4.3194	0.000323752	UP
sscle_09g070510	4.2935	0.0258882	UP
sscle_05g041720	4.27486	0.00541163	UP
sscle_07g060710	4.27184	0.00154907	UP
sscle_05g047810	4.13934	0.0101401	UP
sscle_03g027480	4.1318	0.0196538	UP
sscle_03g022380	4.11985	0.000227109	UP
sscle_05g043580	4.11614	0.0151517	UP
sscle_01g003110	4.10485	0.000722988	UP
sscle_14g099560	4.07853	0.000663563	UP
sscle_12g088730	4.06771	0.00277537	UP
sscle_07g061310	4.03552	0.0113468	UP
sscle_14g097920	4.03398	0.0449259	UP
sscle_14g097900	4.03394	0.0172667	UP
sscle_16g108660	3.99944	0.00350574	UP
sscle_16g110740	3.98356	0.0100932	UP
sscle_16g109230	3.97475	0.00858397	UP
sscle_11g083650	3.97154	0.0012768	UP
sscle_04g034060	3.94412	0.0212007	UP
sscle_04g032040	3.91506	0.0203041	UP
sscle_06g048920	3.89225	0.0152643	UP
sscle_11g082980	3.85104	0.00630529	UP
sscle_02g014010	3.80221	0.00367081	UP
sscle_02g021570	3.80092	0.0340159	UP
sscle_13g093030	3.78602	0.033366	UP
sscle_13g095220	3.72815	0.000571902	UP
sscle_04g037440	3.69934	0.0363369	UP
sscle_05g040510	3.67559	0.0139652	UP
sscle_03g027970	3.67385	0.00202559	UP
sscle_15g106630	3.6316	0.0072296	UP
sscle_04g032820	3.59516	0.0446517	UP
sscle_02g011940	3.59249	4.76764e-05	UP
sscle_11g085130	3.58762	0.025751	UP
sscle_14g101700	3.56983	0.00778126	UP
sscle_14g097910	3.54306	0.02478	UP
sscle_10g078900	3.53607	0.00398517	UP
sscle_04g034310	3.52949	0.00611781	UP
sscle_05g043380	3.51563	0.00141718	UP
sscle_08g063200	3.50226	0.000962117	UP
sscle_01g007400	3.50056	0.033679	UP
sscle_13g092480	3.48881	0.0373114	UP
sscle_01g010350	3.4723	0.00405467	UP
sscle_15g104790	3.46022	0.000940763	UP
sscle_12g087060	3.44916	0.0182116	UP
sscle_08g062950	3.44561	0.049063	UP
sscle_15g102360	3.44299	0.0151517	UP
sscle_11g083130	3.43562	0.00036315	UP
sscle_10g079780	3.41312	0.048834	UP
sscle_16g107390	3.36595	0.0136355	UP
sscle_13g094780	3.36337	0.0197857	UP
sscle_16g110230	3.33121	0.0359733	UP
sscle_04g036590	3.27821	0.047363	UP
sscle_05g048570	3.27809	0.0322966	UP
sscle_01g001150	3.27579	0.0339507	UP
sscle_05g042890	3.24858	0.00107378	UP
sscle_02g015920	3.23132	0.0386949	UP
sscle_09g073620	3.21863	0.0461732	UP
sscle_06g054280	3.2121	0.00468027	UP
sscle_09g069470	3.19519	0.00108458	UP
sscle_01g005230	3.19427	0.0190699	UP
sscle_02g012750	3.18339	0.016879	UP
sscle_01g004550	3.18131	0.00524334	UP
sscle_03g028700	3.17933	0.0161714	UP
sscle_10g075330	3.16815	0.0314045	UP
sscle_03g024560	3.15151	0.0186691	UP
sscle_02g016580	3.14274	0.0159374	UP
sscle_01g009840	3.13156	0.000331792	UP
sscle_13g095100	3.10966	0.0394364	UP
sscle_04g033810	3.10479	0.0262288	UP
sscle_15g106060	3.08867	0.0234273	UP
sscle_06g049990	3.08201	0.0261227	UP
sscle_13g092120	3.08009	0.00156419	UP
sscle_05g047480	3.06272	0.0419084	UP
sscle_15g102960	3.04792	0.00306608	UP
sscle_10g075460	3.0103	0.000902396	UP
sscle_07g059570	2.97105	0.000864766	UP
sscle_02g017510	2.96657	0.0373108	UP
sscle_16g107510	2.94636	0.0322966	UP
sscle_05g040410	2.94209	0.00836386	UP
sscle_01g007050	2.89449	0.000832046	UP
sscle_08g062660	2.8783	0.00327633	UP
sscle_03g022760	2.86613	0.0431353	UP
sscle_07g059860	2.86376	0.000354802	UP
sscle_02g018870	2.86032	0.000241067	UP
sscle_15g105480	2.85945	0.00553293	UP
sscle_10g075570	2.85928	0.00993204	UP
sscle_01g006460	2.84976	0.00632065	UP
sscle_04g037230	2.84947	0.0199424	UP
sscle_11g085960	2.83715	0.00174316	UP
sscle_13g092780	2.82257	0.00692291	UP
sscle_01g002960	2.817	0.00211988	UP
sscle_07g057830	2.81494	0.00674123	UP
sscle_03g023650	2.80307	0.00676567	UP
sscle_04g033820	2.77522	0.00706604	UP
sscle_11g081820	2.77517	0.00755285	UP
sscle_01g004040	2.76304	0.0292195	UP
sscle_11g080900	2.72448	0.00789683	UP
sscle_15g105550	2.71748	0.000156647	UP
sscle_04g034810	2.71357	0.0219909	UP
sscle_02g020850	2.70259	0.0419049	UP
sscle_13g096830	2.69494	0.0037214	UP
sscle_14g102160	2.69302	0.00936444	UP
sscle_02g017740	2.69277	0.00226111	UP
sscle_07g060100	2.68872	0.0022503	UP
sscle_09g073000	2.66702	0.00905032	UP
sscle_08g064760	2.66636	0.00368297	UP
sscle_08g066110	2.6654	0.0406272	UP
sscle_01g007580	2.66537	0.0121422	UP
sscle_07g058740	2.6648	0.0175034	UP
sscle_11g083580	2.64057	0.0229542	UP
sscle_11g083740	2.63841	0.00241452	UP
sscle_08g066140	2.63383	0.00297879	UP
sscle_12g090640	2.63368	0.0229207	UP
sscle_10g078650	2.61928	0.000590527	UP
sscle_03g024000	2.61475	0.0069526	UP
sscle_04g035020	2.61412	0.0069526	UP
sscle_04g036610	2.61146	0.00575726	UP
sscle_11g082810	2.60828	0.00692291	UP
sscle_01g008440	2.60754	0.032184	UP
sscle_13g092820	2.58459	0.0144087	UP
sscle_03g031670	2.5767	0.000779507	UP
sscle_02g021040	2.57213	0.0169288	UP
sscle_11g085950	2.56349	0.00867933	UP
sscle_07g062010	2.5373	0.0203041	UP
sscle_07g058610	2.52745	0.021415	UP
sscle_15g102340	2.5167	0.0388569	UP
sscle_03g024470	2.50014	0.0221642	UP
sscle_08g066810	2.4963	0.0037214	UP
sscle_13g095010	2.4915	0.000986122	UP
sscle_01g004510	2.48313	0.0272471	UP
sscle_15g106160	2.46622	0.000776039	UP
sscle_03g022920	2.45548	0.00154483	UP
sscle_11g085180	2.43192	0.0037214	UP
sscle_12g091020	2.42327	0.00480833	UP
sscle_13g096690	2.42241	0.0100024	UP
sscle_07g060980	2.39713	0.0254338	UP
sscle_03g028610	2.36704	0.00611781	UP
sscle_03g027660	2.36569	0.0103012	UP
sscle_04g032790	2.36548	0.0221642	UP
sscle_03g024480	2.3472	0.011711	UP
sscle_16g109300	2.34602	0.00217064	UP
sscle_03g026960	2.3253	0.0482079	UP
sscle_03g027760	2.32527	0.013485	UP
sscle_02g013870	2.32451	0.046004	UP
sscle_01g002760	2.31692	0.00787084	UP
sscle_04g038950	2.30981	0.00258506	UP
sscle_14g100290	2.30736	0.0186604	UP
sscle_16g107520	2.30497	0.00993204	UP
sscle_10g080840	2.30451	0.00990299	UP
sscle_08g068360	2.30089	0.0331358	UP
sscle_04g035830	2.30058	0.0186018	UP
sscle_12g091140	2.29985	0.000666519	UP
sscle_02g018140	2.29704	0.00692291	UP
sscle_02g022170	2.29518	0.0364525	UP
sscle_05g043570	2.2879	0.0192156	UP
sscle_07g061550	2.28676	0.0104459	UP
sscle_04g034890	2.26182	0.0327344	UP
sscle_07g062060	2.24394	0.00505469	UP
sscle_11g083980	2.24346	0.00696075	UP
sscle_11g083730	2.24219	0.0110539	UP
sscle_16g111020	2.24025	0.0146598	UP
sscle_16g108450	2.23301	0.00414144	UP
sscle_11g082900	2.23149	0.0115091	UP
sscle_10g075470	2.22809	0.042896	UP
sscle_09g070070	2.22441	0.0174014	UP
sscle_05g041320	2.22155	0.000611091	UP
sscle_09g074700	2.21253	0.00189637	UP
sscle_02g013100	2.21176	0.0169288	UP
sscle_08g066930	2.19737	0.0100932	UP
sscle_06g049760	2.19418	0.00355367	UP
sscle_10g075560	2.17842	0.00995205	UP
sscle_09g072660	2.16712	0.000759365	UP
sscle_10g078990	2.15619	0.00424056	UP
sscle_11g080950	2.14792	0.0156502	UP
sscle_04g038000	2.14143	0.0142309	UP
sscle_01g001840	2.13919	0.00301178	UP
sscle_02g013200	2.13752	0.0402209	UP
sscle_01g004820	2.12765	0.00648643	UP
sscle_08g065530	2.11882	0.0221642	UP
sscle_16g108670	2.11508	0.0027195	UP
sscle_15g104870	2.11466	0.0397167	UP
sscle_15g104840	2.10849	0.00253683	UP
sscle_06g050580	2.09834	0.0322966	UP
sscle_01g005780	2.09658	0.036149	UP
sscle_07g060890	2.0855	0.00849302	UP
sscle_09g073350	2.07492	0.0052004	UP
sscle_02g019160	2.07472	0.00726671	UP
sscle_03g025750	2.06341	0.0134326	UP
sscle_08g065930	2.06181	0.0485685	UP
sscle_06g049750	2.05657	0.00468027	UP
sscle_10g076580	2.05562	0.0183192	UP
sscle_10g076790	2.05404	0.00396797	UP
sscle_05g044570	2.04959	0.00340948	UP
sscle_11g082620	2.04703	0.000759365	UP
sscle_02g013010	2.04619	0.0196036	UP
sscle_01g003620	2.04286	0.00313764	UP
sscle_01g006910	2.0424	0.016879	UP
sscle_15g106920	2.04143	0.0312824	UP
sscle_16g111080	2.01685	0.00962967	UP
sscle_01g003660	2.01062	0.000767558	UP
sscle_06g051350	2.00648	0.0175034	UP
sscle_02g012470	2.00609	0.00759507	UP
sscle_11g085970	2.00581	0.00265498	UP
sscle_04g039440	2.00559	0.0072296	UP
sscle_12g088830	2.00128	0.00292138	UP
sscle_08g067160	1.99774	0.0221642	UP
sscle_15g105950	1.99629	0.0267794	UP
sscle_08g066170	1.99407	0.00136731	UP
sscle_15g106880	1.99305	0.027735	UP
sscle_03g025960	1.98573	0.0477	UP
sscle_08g068040	1.98529	0.0147615	UP
sscle_07g058040	1.98501	0.0388729	UP
sscle_02g021220	1.98459	0.0100932	UP
sscle_06g054940	1.98173	0.0136075	UP
sscle_09g071800	1.97824	0.0162794	UP
sscle_01g009870	1.97442	0.0245823	UP
sscle_15g102350	1.96841	0.00370017	UP
sscle_06g053300	1.96725	0.00575726	UP
sscle_12g089310	1.95669	0.00653757	UP
sscle_13g095310	1.94582	0.00468027	UP
sscle_10g075270	1.94357	0.00632065	UP
sscle_12g090740	1.93756	0.00867933	UP
sscle_07g058940	1.92856	0.0198382	UP
sscle_09g074190	1.92739	0.0161891	UP
sscle_16g108790	1.92191	0.0279847	UP
sscle_07g058480	1.9175	0.0498437	UP
sscle_04g040190	1.91575	0.0221642	UP
sscle_07g059910	1.91166	0.00759507	UP
sscle_15g106810	1.91137	0.00202559	UP
sscle_01g009100	1.90691	0.00413541	UP
sscle_02g016820	1.89312	0.0180525	UP
sscle_11g085980	1.89236	0.00119724	UP
sscle_04g038440	1.8906	0.0142309	UP
sscle_03g025150	1.88451	0.0329237	UP
sscle_03g027110	1.88111	0.00690581	UP
sscle_03g027090	1.87382	0.0175034	UP
sscle_12g089850	1.86329	0.00531982	UP
sscle_13g095960	1.85929	0.0466638	UP
sscle_02g020570	1.85333	0.00400779	UP
sscle_04g033410	1.84951	0.0367377	UP
sscle_02g021370	1.84764	0.0110539	UP
sscle_02g017790	1.83902	0.0459739	UP
sscle_01g002880	1.82594	0.000657261	UP
sscle_04g034230	1.82561	0.0495547	UP
sscle_14g101400	1.81755	0.016572	UP
sscle_05g041950	1.8112	0.0269494	UP
sscle_01g003310	1.80607	0.0103012	UP
sscle_15g103300	1.80213	0.00483805	UP
sscle_03g027400	1.80111	0.0272449	UP
sscle_12g087180	1.80052	0.0472477	UP
sscle_07g060820	1.79876	0.00643642	UP
sscle_01g000050	1.79258	0.0488402	UP
sscle_06g053880	1.79169	0.00752978	UP
sscle_04g033960	1.77332	0.00410478	UP
sscle_01g007840	1.76664	0.00632065	UP
sscle_16g110430	1.76292	0.00360563	UP
sscle_01g003050	1.75294	0.00202559	UP
sscle_12g087720	1.74912	0.0492467	UP
sscle_16g108890	1.74589	0.0175015	UP
sscle_16g108060	1.74372	0.0042167	UP
sscle_04g034700	1.74202	0.013858	UP
sscle_02g011820	1.74143	0.00810085	UP
sscle_01g000550	1.73847	0.00541094	UP
sscle_16g110910	1.73306	0.0330597	UP
sscle_06g054390	1.72538	0.00953475	UP
sscle_02g017110	1.72272	0.0409502	UP
sscle_03g030660	1.7215	0.0107729	UP
sscle_09g071970	1.71804	0.00120924	UP
sscle_04g037220	1.70478	0.0293914	UP
sscle_07g058980	1.70426	0.00626636	UP
sscle_13g094480	1.70308	0.00426101	UP
sscle_13g093110	1.70281	0.00836386	UP
sscle_01g009450	1.69846	0.0224556	UP
sscle_02g015270	1.69783	0.0221642	UP
sscle_06g053970	1.69594	0.0298366	UP
sscle_04g039570	1.67934	0.00592681	UP
sscle_10g077080	1.6741	0.0280102	UP
sscle_01g008200	1.67161	0.0219635	UP
sscle_10g076280	1.66694	0.00488191	UP
sscle_08g068480	1.66609	0.00178151	UP
sscle_01g004270	1.66343	0.0430856	UP
sscle_01g003570	1.66204	0.0100932	UP
sscle_12g091010	1.65578	0.0139224	UP
sscle_13g093700	1.65495	0.0207444	UP
sscle_10g078200	1.65373	0.0351474	UP
sscle_06g052280	1.65062	0.0406138	UP
sscle_09g068730	1.64769	0.0365109	UP
sscle_12g087260	1.64698	0.0137805	UP
sscle_01g009360	1.64289	0.0387769	UP
sscle_12g090760	1.64165	0.0331784	UP
sscle_07g055720	1.64129	0.00213258	UP
sscle_02g020630	1.63871	0.021933	UP
sscle_14g101480	1.63287	0.0226804	UP
sscle_12g088060	1.62432	0.0367517	UP
sscle_07g055430	1.6242	0.0220946	UP
sscle_11g084200	1.62354	0.0247983	UP
sscle_10g075580	1.62001	0.0192295	UP
sscle_08g063140	1.61066	0.042798	UP
sscle_04g039510	1.6103	0.0124448	UP
sscle_05g046700	1.60205	0.0119088	UP
sscle_09g074710	1.5988	0.03462	UP
sscle_13g094940	1.59731	0.0335979	UP
sscle_02g017210	1.59627	0.0246189	UP
sscle_03g022500	1.59617	0.0367711	UP
sscle_01g007760	1.59593	0.0165338	UP
sscle_10g076120	1.5923	0.0323312	UP
sscle_08g062840	1.57315	0.0398562	UP
sscle_13g096960	1.57055	0.00787084	UP
sscle_08g065120	1.56832	0.00962967	UP
sscle_05g042240	1.56757	0.0093752	UP
sscle_03g030300	1.56622	0.0397167	UP
sscle_07g056370	1.56082	0.00767982	UP
sscle_15g103900	1.55956	0.00409686	UP
sscle_11g082690	1.55761	0.0102277	UP
sscle_01g000570	1.55104	0.049063	UP
sscle_04g033280	1.54686	0.0318051	UP
sscle_01g005270	1.54648	0.0119583	UP
sscle_03g023630	1.53747	0.0409502	UP
sscle_13g093710	1.53698	0.00724064	UP
sscle_16g108480	1.53651	0.047928	UP
sscle_11g082670	1.53037	0.0114754	UP
sscle_02g016630	1.5215	0.0398562	UP
sscle_01g000580	1.51982	0.0157926	UP
sscle_15g102530	1.51437	0.0269955	UP
sscle_14g101850	1.50951	0.0201922	UP
sscle_09g073880	1.50519	0.0375523	UP
sscle_10g080020	1.49572	0.00674123	UP
sscle_04g039650	1.49523	0.0136359	UP
sscle_07g058020	1.49462	0.0175706	UP
sscle_07g058290	1.49413	0.00781421	UP
sscle_10g075720	1.494	0.0271427	UP
sscle_12g090300	1.48653	0.0194838	UP
sscle_03g023300	1.48515	0.0314045	UP
sscle_05g048260	1.48436	0.00995205	UP
sscle_01g009490	1.47395	0.00775396	UP
sscle_09g073120	1.47015	0.0210136	UP
sscle_03g029880	1.46942	0.0147615	UP
sscle_02g021430	1.46684	0.0112678	UP
sscle_07g057990	1.46635	0.0421891	UP
sscle_12g090830	1.46498	0.0428084	UP
sscle_15g102560	1.46138	0.0100966	UP
sscle_09g072390	1.45716	0.0110918	UP
sscle_12g089450	1.45353	0.0210648	UP
sscle_12g089220	1.45089	0.0110817	UP
sscle_08g063440	1.44661	0.0195431	UP
sscle_01g009090	1.44588	0.00788408	UP
sscle_07g058060	1.44539	0.0136359	UP
sscle_07g057760	1.43652	0.0360469	UP
sscle_04g040010	1.43452	0.0309004	UP
sscle_04g036720	1.43332	0.0205227	UP
sscle_10g078680	1.43236	0.0293642	UP
sscle_03g031000	1.43228	0.0129652	UP
sscle_04g040250	1.43098	0.0364525	UP
sscle_06g051690	1.42979	0.00270577	UP
sscle_06g054320	1.42965	0.0270554	UP
sscle_01g007510	1.42646	0.00858397	UP
sscle_03g025880	1.41591	0.0181362	UP
sscle_12g087430	1.41509	0.0277213	UP
sscle_08g062310	1.40734	0.0416706	UP
sscle_13g096940	1.40547	0.0378278	UP
sscle_08g062590	1.40059	0.034854	UP
sscle_10g077340	1.39443	0.0248966	UP
sscle_02g016770	1.39256	0.0093752	UP
sscle_10g077660	1.39243	0.00822204	UP
sscle_02g014060	1.39045	0.0415669	UP
sscle_02g018830	1.39017	0.0238403	UP
sscle_05g046610	1.38076	0.0211029	UP
sscle_08g064150	1.37795	0.023937	UP
sscle_10g080410	1.37699	0.0421891	UP
sscle_08g065710	1.37204	0.0446115	UP
sscle_13g096590	1.37122	0.0357178	UP
sscle_09g074050	1.37085	0.0402408	UP
sscle_10g076870	1.36531	0.0406608	UP
sscle_05g042930	1.36207	0.042749	UP
sscle_01g001080	1.3494	0.0110817	UP
sscle_13g096080	1.33812	0.0413467	UP
sscle_03g030200	1.32775	0.0303833	UP
sscle_06g050910	1.32282	0.0103012	UP
sscle_01g005040	1.31866	0.0193888	UP
sscle_05g041850	1.31445	0.0280102	UP
sscle_07g061150	1.3056	0.0193013	UP
sscle_07g060670	1.30258	0.0376383	UP
sscle_16g108360	1.29597	0.028839	UP
sscle_10g078940	1.29277	0.0244957	UP
sscle_12g091260	1.29263	0.00692291	UP
sscle_06g051340	1.29232	0.0293642	UP
sscle_06g049890	1.29058	0.034598	UP
sscle_08g067810	1.28628	0.0472477	UP
sscle_02g012060	1.28176	0.0143874	UP
sscle_09g073930	1.27934	0.0126522	UP
sscle_08g063610	1.27111	0.0384979	UP
sscle_07g061830	1.27086	0.0244957	UP
sscle_04g039750	1.27079	0.0472477	UP
sscle_05g047570	1.26993	0.0310257	UP
sscle_14g099440	1.26698	0.0201922	UP
sscle_14g099800	1.26641	0.0162309	UP
sscle_07g056470	1.26053	0.025751	UP
sscle_11g082830	1.25609	0.0446517	UP
sscle_14g097330	1.25278	0.0340958	UP
sscle_13g092350	1.25229	0.0374275	UP
sscle_05g044040	1.24873	0.0175261	UP
sscle_12g088500	1.24309	0.0139652	UP
sscle_01g001040	1.23793	0.0337388	UP
sscle_03g028950	1.23539	0.0201155	UP
sscle_06g051160	1.23097	0.049063	UP
sscle_06g051810	1.22875	0.0458591	UP
sscle_03g028590	1.22842	0.0234051	UP
sscle_02g018990	1.22728	0.0136355	UP
sscle_03g029910	1.22598	0.0184492	UP
sscle_01g010850	1.22584	0.0367562	UP
sscle_05g048350	1.22292	0.0119725	UP
sscle_04g035260	1.21646	0.0207468	UP
sscle_11g082080	1.21043	0.0232335	UP
sscle_10g078720	1.20966	0.0137805	UP
sscle_14g097720	1.19948	0.0427552	UP
sscle_02g018120	1.19923	0.0390146	UP
sscle_09g071490	1.19129	0.0186234	UP
sscle_14g101050	1.18786	0.0333879	UP
sscle_04g038590	1.18264	0.0288207	UP
sscle_12g087270	1.17409	0.0303757	UP
sscle_02g013040	1.17094	0.0241697	UP
sscle_06g048940	1.16914	0.047107	UP
sscle_06g054070	1.16872	0.0352923	UP
sscle_05g040470	1.16066	0.0415669	UP
sscle_03g027440	1.15901	0.0367562	UP
sscle_07g057530	1.15805	0.0492723	UP
sscle_16g110640	1.14938	0.0114315	UP
sscle_09g070960	1.14442	0.0126232	UP
sscle_01g000770	1.14441	0.0456927	UP
sscle_09g069690	1.14144	0.0155302	UP
sscle_05g043210	1.13543	0.0483318	UP
sscle_11g084170	1.13228	0.0209038	UP
sscle_15g103620	1.13202	0.0158774	UP
sscle_01g005740	1.11823	0.029571	UP
sscle_02g020620	1.11578	0.0244957	UP
sscle_03g030270	1.11488	0.0352923	UP
sscle_12g089620	1.11465	0.0303813	UP
sscle_03g027800	1.10803	0.0359733	UP
sscle_09g071880	1.10762	0.0224556	UP
sscle_08g067190	1.10501	0.0472477	UP
sscle_01g007590	1.10308	0.0375523	UP
sscle_05g048340	1.09273	0.049063	UP
sscle_08g065600	1.09041	0.046004	UP
sscle_01g009130	1.08976	0.0195711	UP
sscle_10g075150	1.08441	0.0447039	UP
sscle_04g038660	1.08159	0.0221141	UP
sscle_12g088820	1.0809	0.0392461	UP
sscle_10g079410	1.07872	0.0321076	UP
sscle_04g035090	1.07799	0.0324206	UP
sscle_06g052630	1.07297	0.0293642	UP
sscle_16g110530	1.06761	0.0157926	UP
sscle_03g030410	1.06729	0.0159374	UP
sscle_01g010740	1.06717	0.0303833	UP
sscle_03g029900	1.06538	0.0253652	UP
sscle_02g018260	1.0522	0.0347187	UP
sscle_04g032330	1.04707	0.047107	UP
sscle_07g058340	1.04444	0.0350071	UP
sscle_16g109260	1.04256	0.0300367	UP
sscle_10g080460	1.04151	0.0157926	UP
sscle_03g031870	1.03914	0.0318972	UP
sscle_05g044110	1.03668	0.0462485	UP
sscle_01g010650	1.03369	0.0271427	UP
sscle_02g016790	1.03307	0.0366274	UP
sscle_05g047600	1.03234	0.0484849	UP
sscle_11g084180	1.03223	0.0318814	UP
sscle_06g054770	1.0292	0.0230421	UP
sscle_10g076260	1.02858	0.0387769	UP
sscle_01g010960	1.02672	0.0330739	UP
sscle_09g069650	1.0262	0.048834	UP
sscle_03g028180	1.01757	0.0494562	UP
sscle_03g029800	1.01086	0.0303491	UP
sscle_06g054250	1.00976	0.0293914	UP
sscle_15g103830	-14.3733	0.0133351	DOWN
sscle_13g094070	-13.7846	0.000186974	DOWN
sscle_07g060270	-13.3226	0.0131651	DOWN
sscle_09g070630	-12.3921	0.00905392	DOWN
sscle_08g063550	-12.1424	0.00468027	DOWN
sscle_09g074130	-11.5756	8.32701e-05	DOWN
sscle_04g034000	-11.572	0.000220446	DOWN
sscle_09g069040	-11.2098	0.000246312	DOWN
sscle_14g097630	-10.8928	0.0224556	DOWN
sscle_01g001370	-10.7382	0.000864775	DOWN
sscle_08g062540	-10.6408	0.0037214	DOWN
sscle_03g023810	-10.5332	0.0140263	DOWN
sscle_15g103730	-10.268	0.00330425	DOWN
sscle_06g054180	-10.1997	0.0321076	DOWN
sscle_07g060260	-9.73476	1.42842e-05	DOWN
sscle_03g023840	-9.70406	0.00276892	DOWN
sscle_07g056590	-9.65921	0.00174316	DOWN
sscle_09g068970	-9.6462	0.0271427	DOWN
sscle_07g056610	-9.4465	0.0152658	DOWN
sscle_05g043730	-9.4441	0.0407539	DOWN
sscle_07g056580	-9.35466	0.00895461	DOWN
sscle_02g019790	-9.09187	0.0220433	DOWN
sscle_05g042740	-9.07739	0.0298158	DOWN
sscle_09g069450	-9.00393	0.0110918	DOWN
sscle_12g087050	-8.79078	0.00195997	DOWN
sscle_05g045730	-8.78347	0.0359733	DOWN
sscle_06g054140	-8.68215	0.0100024	DOWN
sscle_12g091490	-8.58478	0.00963963	DOWN
sscle_02g017240	-8.53533	0.00468027	DOWN
sscle_05g042500	-8.41227	0.0132874	DOWN
sscle_04g033800	-8.39008	0.000506705	DOWN
sscle_08g065630	-8.38584	0.0389889	DOWN
sscle_15g105680	-8.34706	0.00270577	DOWN
sscle_08g062290	-8.28947	0.000205304	DOWN
sscle_13g096010	-8.28812	8.32701e-05	DOWN
sscle_01g008560	-8.28101	0.0123521	DOWN
sscle_03g023820	-8.28008	0.000669553	DOWN
sscle_12g090020	-8.27708	0.0418084	DOWN
sscle_02g019280	-8.23049	0.0434878	DOWN
sscle_02g019090	-8.13335	0.0100932	DOWN
sscle_16g109940	-8.12315	1.42842e-05	DOWN
sscle_12g087010	-8.11285	0.0296133	DOWN
sscle_15g103190	-8.07737	0.0400949	DOWN
sscle_12g089330	-8.03429	0.0179614	DOWN
sscle_01g001740	-8.01532	0.0337388	DOWN
sscle_08g064330	-8.0111	0.0132502	DOWN
sscle_09g074020	-7.99903	0.0244897	DOWN
sscle_06g054170	-7.99029	0.011678	DOWN
sscle_16g109950	-7.96496	0.00618371	DOWN
sscle_02g014350	-7.92904	0.0112467	DOWN
sscle_09g069810	-7.91129	0.00748696	DOWN
sscle_13g096000	-7.9036	0.000512437	DOWN
sscle_03g031860	-7.87694	0.0166305	DOWN
sscle_09g071310	-7.85709	0.0196438	DOWN
sscle_04g033790	-7.77608	0.000190358	DOWN
sscle_15g105100	-7.70389	0.0309004	DOWN
sscle_02g017880	-7.69726	0.00893835	DOWN
sscle_12g090520	-7.68219	0.0267761	DOWN
sscle_05g045430	-7.6797	0.0366274	DOWN
sscle_02g018640	-7.64729	0.0143643	DOWN
sscle_12g088620	-7.63727	0.0142309	DOWN
sscle_07g056910	-7.62178	0.046495	DOWN
sscle_08g065760	-7.59272	0.0103012	DOWN
sscle_05g045050	-7.55977	0.0161369	DOWN
sscle_12g090010	-7.48773	0.00836386	DOWN
sscle_02g012910	-7.35678	0.0212263	DOWN
sscle_11g081060	-7.33485	0.0291998	DOWN
sscle_11g085940	-7.33303	0.0452015	DOWN
sscle_11g080930	-7.27307	0.00963963	DOWN
sscle_06g049140	-7.24244	2.76901e-05	DOWN
sscle_01g007780	-7.2336	5.25658e-05	DOWN
sscle_14g102040	-7.19731	0.0314045	DOWN
sscle_09g073040	-7.19015	0.0246189	DOWN
sscle_13g092650	-7.17194	0.00234073	DOWN
sscle_10g077210	-7.16612	0.0416706	DOWN
sscle_04g033990	-7.09009	5.28193e-05	DOWN
sscle_16g110840	-7.08313	0.049063	DOWN
sscle_04g039160	-7.05818	0.0463165	DOWN
sscle_12g091620	-7.01897	0.0252413	DOWN
sscle_12g090540	-7.01404	0.0382242	DOWN
sscle_04g032210	-6.99447	0.0221399	DOWN
sscle_03g022200	-6.99441	0.0384054	DOWN
sscle_03g030890	-6.97896	0.0286995	DOWN
sscle_04g034760	-6.94155	0.0409502	DOWN
sscle_10g075640	-6.86596	0.012647	DOWN
sscle_02g012180	-6.83739	0.000156647	DOWN
sscle_03g029620	-6.83458	0.0398562	DOWN
sscle_04g038970	-6.79473	0.0492723	DOWN
sscle_04g034010	-6.7937	0.0151517	DOWN
sscle_10g078170	-6.76471	7.49766e-05	DOWN
sscle_13g096540	-6.74807	0.048834	DOWN
sscle_04g039690	-6.72944	0.022907	DOWN
sscle_15g107080	-6.72939	0.000162452	DOWN
sscle_07g056900	-6.72682	0.029872	DOWN
sscle_11g085930	-6.70853	0.00606324	DOWN
sscle_10g076680	-6.65026	0.0408373	DOWN
sscle_15g106180	-6.598	0.0179343	DOWN
sscle_05g042140	-6.57119	0.0464849	DOWN
sscle_06g049790	-6.48881	7.49766e-05	DOWN
sscle_12g089170	-6.29037	0.046004	DOWN
sscle_05g043830	-6.28697	0.00178151	DOWN
sscle_09g071690	-6.25753	0.00189637	DOWN
sscle_05g046240	-6.23016	5.25658e-05	DOWN
sscle_01g000980	-6.19099	0.0232335	DOWN
sscle_03g028650	-6.17654	0.00276892	DOWN
sscle_03g031720	-6.15091	0.00036315	DOWN
sscle_08g065270	-6.12179	0.000779507	DOWN
sscle_10g077330	-6.10408	0.00632065	DOWN
sscle_15g103820	-6.09301	0.0351093	DOWN
sscle_02g019110	-6.07827	0.00674123	DOWN
sscle_06g051750	-6.05891	0.0186691	DOWN
sscle_05g044900	-6.034	0.0196743	DOWN
sscle_02g014600	-5.99018	0.00692291	DOWN
sscle_03g022580	-5.93657	0.00154907	DOWN
sscle_02g012940	-5.93326	0.00381624	DOWN
sscle_02g019860	-5.78322	0.000104344	DOWN
sscle_02g020810	-5.73415	0.000681388	DOWN
sscle_15g105200	-5.69533	5.25658e-05	DOWN
sscle_01g000100	-5.63583	0.00189637	DOWN
sscle_02g019800	-5.62157	0.0183192	DOWN
sscle_01g010480	-5.59253	0.0334326	DOWN
sscle_14g101650	-5.57915	0.00736559	DOWN
sscle_05g048490	-5.573	0.0253091	DOWN
sscle_16g107860	-5.57033	0.000162452	DOWN
sscle_04g034030	-5.55415	0.00327633	DOWN
sscle_03g031040	-5.55207	0.00025954	DOWN
sscle_14g101670	-5.48554	0.00354399	DOWN
sscle_07g056570	-5.4739	0.000162452	DOWN
sscle_04g035750	-5.43907	0.0105721	DOWN
sscle_01g001010	-5.40752	6.11373e-05	DOWN
sscle_07g056050	-5.40057	0.000962117	DOWN
sscle_13g092710	-5.39156	0.000461087	DOWN
sscle_10g078240	-5.38269	0.0142397	DOWN
sscle_05g044210	-5.37592	0.00212392	DOWN
sscle_11g084340	-5.3462	0.0192295	DOWN
sscle_07g056480	-5.33427	0.00031924	DOWN
sscle_01g001530	-5.30673	0.0037214	DOWN
sscle_01g001700	-5.28104	0.00676422	DOWN
sscle_07g057840	-5.27255	0.0110817	DOWN
sscle_01g001830	-5.26708	0.0316017	DOWN
sscle_10g080590	-5.25908	0.000223439	DOWN
sscle_02g019140	-5.24445	0.00710288	DOWN
sscle_03g023880	-5.19805	0.000962117	DOWN
sscle_15g105710	-5.19094	0.0140263	DOWN
sscle_03g027370	-5.17706	0.0108094	DOWN
sscle_08g062690	-5.15569	0.00123318	DOWN
sscle_12g088440	-5.1205	7.49766e-05	DOWN
sscle_01g000220	-5.11368	0.0184492	DOWN
sscle_16g109800	-5.09861	0.00887448	DOWN
sscle_05g043720	-5.08805	0.0365109	DOWN
sscle_12g090490	-5.06741	1.42842e-05	DOWN
sscle_04g035710	-5.05213	0.001855	DOWN
sscle_05g048080	-5.03184	7.15032e-05	DOWN
sscle_13g095130	-5.00861	0.0178128	DOWN
sscle_02g017340	-4.99155	0.0431213	DOWN
sscle_13g095430	-4.99136	0.0033235	DOWN
sscle_06g050640	-4.97419	0.0285383	DOWN
sscle_05g046250	-4.97134	0.000775241	DOWN
sscle_13g092180	-4.94528	0.00531982	DOWN
sscle_08g067760	-4.92488	0.00932549	DOWN
sscle_04g035770	-4.90894	0.000146252	DOWN
sscle_09g072450	-4.89405	0.000114477	DOWN
sscle_11g084390	-4.87465	0.0411293	DOWN
sscle_12g088740	-4.80311	0.00105714	DOWN
sscle_05g046260	-4.77699	0.00252842	DOWN
sscle_09g069010	-4.74759	0.0275767	DOWN
sscle_09g072700	-4.73018	0.0494466	DOWN
sscle_04g034020	-4.72202	0.00264649	DOWN
sscle_08g064710	-4.70675	0.042798	DOWN
sscle_02g017230	-4.67841	0.0100416	DOWN
sscle_07g056620	-4.66412	0.00562728	DOWN
sscle_05g042390	-4.65201	0.00147488	DOWN
sscle_01g005860	-4.63687	0.000228076	DOWN
sscle_01g005570	-4.62369	0.00386045	DOWN
sscle_01g002640	-4.6162	0.0094281	DOWN
sscle_06g051880	-4.54308	0.00676697	DOWN
sscle_12g091500	-4.52356	0.000506705	DOWN
sscle_10g079920	-4.51507	0.00166385	DOWN
sscle_08g063690	-4.50398	0.0387769	DOWN
sscle_10g080570	-4.49382	0.0112335	DOWN
sscle_03g028680	-4.48736	0.000962117	DOWN
sscle_03g029740	-4.47149	0.0318051	DOWN
sscle_11g082640	-4.42539	0.00813395	DOWN
sscle_15g103880	-4.42036	0.0154838	DOWN
sscle_07g055710	-4.3996	0.000902396	DOWN
sscle_15g107070	-4.39892	0.000506317	DOWN
sscle_03g027470	-4.39472	0.0314045	DOWN
sscle_03g027360	-4.388	0.0261501	DOWN
sscle_02g017960	-4.36698	0.0422013	DOWN
sscle_07g058780	-4.34029	0.000962117	DOWN
sscle_05g042460	-4.30897	0.00890385	DOWN
sscle_08g066210	-4.30437	0.00734227	DOWN
sscle_01g008580	-4.2854	0.000759365	DOWN
sscle_14g098740	-4.27671	0.032728	DOWN
sscle_06g048860	-4.27197	0.00189637	DOWN
sscle_01g010470	-4.25995	0.000205304	DOWN
sscle_07g056930	-4.24965	0.00643413	DOWN
sscle_16g107720	-4.21529	0.000703383	DOWN
sscle_10g079880	-4.20902	0.000864766	DOWN
sscle_06g049130	-4.20683	0.0185834	DOWN
sscle_03g027450	-4.20238	0.00124913	DOWN
sscle_08g067270	-4.17989	0.0242644	DOWN
sscle_04g039640	-4.14679	0.000262366	DOWN
sscle_15g102770	-4.1414	0.0155302	DOWN
sscle_02g017220	-4.0934	0.0322966	DOWN
sscle_05g047640	-4.08448	0.0333395	DOWN
sscle_14g101440	-4.07775	0.0023928	DOWN
sscle_08g062700	-4.07599	0.049063	DOWN
sscle_04g032200	-4.0639	0.00512563	DOWN
sscle_05g043280	-4.06006	0.0367765	DOWN
sscle_05g043340	-4.04887	0.0142547	DOWN
sscle_04g035320	-4.02577	0.00345532	DOWN
sscle_11g086230	-4.02467	0.0212916	DOWN
sscle_04g032340	-4.00991	0.00033826	DOWN
sscle_01g001920	-4.00535	0.0103743	DOWN
sscle_02g012040	-3.98365	0.016879	DOWN
sscle_08g065260	-3.97915	0.00794384	DOWN
sscle_11g085430	-3.96211	0.000884995	DOWN
sscle_12g089260	-3.95131	0.0212118	DOWN
sscle_11g082940	-3.94926	0.00531484	DOWN
sscle_03g031830	-3.94819	0.0126232	DOWN
sscle_06g054530	-3.92745	0.0288207	DOWN
sscle_02g015610	-3.91551	0.0161637	DOWN
sscle_11g081070	-3.91445	0.0110918	DOWN
sscle_11g083410	-3.90253	0.0240391	DOWN
sscle_07g056600	-3.88329	0.00013233	DOWN
sscle_12g090480	-3.87858	0.000483376	DOWN
sscle_08g068500	-3.86728	0.031559	DOWN
sscle_03g029460	-3.86107	0.0211695	DOWN
sscle_01g010910	-3.85698	0.0119583	DOWN
sscle_02g015110	-3.85058	0.000962117	DOWN
sscle_03g028670	-3.8473	0.0367765	DOWN
sscle_01g007140	-3.80897	0.00735144	DOWN
sscle_01g006330	-3.79315	0.0326535	DOWN
sscle_01g010770	-3.79039	0.00463383	DOWN
sscle_08g066150	-3.78984	0.00611781	DOWN
sscle_03g023900	-3.78938	0.048834	DOWN
sscle_02g015210	-3.78389	0.00344662	DOWN
sscle_03g030980	-3.77545	0.0177945	DOWN
sscle_16g110780	-3.75741	0.00175403	DOWN
sscle_09g074240	-3.75324	0.000246312	DOWN
sscle_15g102800	-3.74256	0.00334086	DOWN
sscle_07g058770	-3.74074	0.00270577	DOWN
sscle_04g037380	-3.73765	0.0129652	DOWN
sscle_12g091280	-3.73096	0.0071256	DOWN
sscle_01g010160	-3.72381	0.0126232	DOWN
sscle_16g107550	-3.72377	0.0012768	DOWN
sscle_11g081290	-3.71722	0.0489119	DOWN
sscle_11g083370	-3.7117	0.000776039	DOWN
sscle_11g081010	-3.6987	0.00381738	DOWN
sscle_11g083870	-3.69624	0.00640718	DOWN
sscle_09g071670	-3.6917	0.0453005	DOWN
sscle_16g108270	-3.68653	0.000795676	DOWN
sscle_16g107740	-3.67324	0.0159374	DOWN
sscle_15g105280	-3.66887	0.00276892	DOWN
sscle_11g085200	-3.66261	0.0103012	DOWN
sscle_03g031800	-3.66229	0.00238932	DOWN
sscle_08g068530	-3.6606	0.000111159	DOWN
sscle_04g035050	-3.65701	0.0153879	DOWN
sscle_03g025390	-3.6258	0.0373697	DOWN
sscle_02g021950	-3.61083	0.0407288	DOWN
sscle_11g083600	-3.60946	0.00368297	DOWN
sscle_01g004220	-3.609	0.00189637	DOWN
sscle_13g095730	-3.60297	0.0175948	DOWN
sscle_11g084830	-3.59646	0.000227109	DOWN
sscle_05g048100	-3.59077	0.000663563	DOWN
sscle_15g106050	-3.57593	0.00884404	DOWN
sscle_14g099980	-3.57512	0.0134601	DOWN
sscle_09g071410	-3.57081	0.0357165	DOWN
sscle_10g078230	-3.5692	0.039808	DOWN
sscle_04g034440	-3.56629	0.00109347	DOWN
sscle_12g087320	-3.55527	0.00545789	DOWN
sscle_08g063770	-3.55031	0.0033235	DOWN
sscle_01g005140	-3.54605	0.0418842	DOWN
sscle_04g038810	-3.5319	0.00692634	DOWN
sscle_03g025250	-3.52565	0.0385718	DOWN
sscle_02g019270	-3.52525	0.0195711	DOWN
sscle_07g057510	-3.52444	0.000962117	DOWN
sscle_03g026560	-3.52399	0.00887448	DOWN
sscle_15g105380	-3.51607	0.027517	DOWN
sscle_15g105120	-3.50519	0.0203041	DOWN
sscle_08g064990	-3.504	0.0382242	DOWN
sscle_02g015120	-3.49524	0.00887448	DOWN
sscle_15g102500	-3.48627	0.000923826	DOWN
sscle_03g026200	-3.48361	0.00109347	DOWN
sscle_12g087830	-3.48045	0.0027195	DOWN
sscle_04g034400	-3.47983	0.00656066	DOWN
sscle_10g078160	-3.46142	0.00177963	DOWN
sscle_01g003440	-3.45099	0.00981775	DOWN
sscle_04g037750	-3.45071	0.0136359	DOWN
sscle_02g016400	-3.44338	0.0110539	DOWN
sscle_09g072880	-3.43391	0.00630529	DOWN
sscle_08g062790	-3.43012	0.00488468	DOWN
sscle_01g007530	-3.41901	0.0416706	DOWN
sscle_14g098690	-3.41421	0.0427552	DOWN
sscle_11g084920	-3.41031	0.00630529	DOWN
sscle_10g079900	-3.40905	0.0367377	DOWN
sscle_11g081910	-3.40508	0.0231787	DOWN
sscle_02g015140	-3.40375	0.00368297	DOWN
sscle_03g026830	-3.40123	0.00905392	DOWN
sscle_01g007660	-3.39578	0.0176424	DOWN
sscle_02g011750	-3.39546	0.0217394	DOWN
sscle_05g044220	-3.39159	0.0387769	DOWN
sscle_09g074220	-3.38734	0.000833212	DOWN
sscle_04g040220	-3.3849	0.00155069	DOWN
sscle_12g090500	-3.3744	0.0331358	DOWN
sscle_10g080420	-3.37033	0.00379087	DOWN
sscle_01g001710	-3.36906	0.00260184	DOWN
sscle_13g096280	-3.36179	0.0157125	DOWN
sscle_10g078400	-3.34743	0.0272102	DOWN
sscle_02g014330	-3.33917	0.00936608	DOWN
sscle_01g007300	-3.33371	0.017558	DOWN
sscle_04g032190	-3.32941	0.00941386	DOWN
sscle_04g037280	-3.3275	0.010816	DOWN
sscle_03g031810	-3.32714	0.00419059	DOWN
sscle_02g014840	-3.32004	0.0159374	DOWN
sscle_10g077490	-3.31958	0.0386949	DOWN
sscle_01g001860	-3.31886	0.0360755	DOWN
sscle_11g081620	-3.31642	0.0221607	DOWN
sscle_06g049730	-3.31265	0.0496124	DOWN
sscle_05g048020	-3.30975	0.0186499	DOWN
sscle_01g002360	-3.30299	0.016879	DOWN
sscle_01g009210	-3.30195	0.0113323	DOWN
sscle_09g071680	-3.30088	0.0110918	DOWN
sscle_05g045420	-3.29423	0.012368	DOWN
sscle_09g068860	-3.29397	0.0112678	DOWN
sscle_03g031780	-3.28943	0.0240655	DOWN
sscle_06g054480	-3.2873	0.000759365	DOWN
sscle_01g009810	-3.2809	0.0433936	DOWN
sscle_14g098280	-3.27925	0.000506705	DOWN
sscle_04g037860	-3.27676	0.0226544	DOWN
sscle_04g036950	-3.26753	0.0204641	DOWN
sscle_03g028790	-3.25669	0.00356571	DOWN
sscle_04g036180	-3.2529	0.0347533	DOWN
sscle_02g016170	-3.25032	0.0237487	DOWN
sscle_03g024880	-3.24008	0.0129652	DOWN
sscle_04g033090	-3.22923	0.00722192	DOWN
sscle_08g063970	-3.22411	0.0110539	DOWN
sscle_05g047540	-3.2205	0.00643642	DOWN
sscle_03g031820	-3.2178	0.0200884	DOWN
sscle_01g007130	-3.21607	0.0206556	DOWN
sscle_08g064250	-3.20526	0.003979	DOWN
sscle_15g104980	-3.19796	0.000882032	DOWN
sscle_11g086580	-3.19699	0.000259139	DOWN
sscle_10g080580	-3.17305	0.00932549	DOWN
sscle_07g055980	-3.15939	0.00778126	DOWN
sscle_02g021180	-3.1561	0.0185312	DOWN
sscle_13g096870	-3.14413	0.0282469	DOWN
sscle_07g057880	-3.13976	0.0366272	DOWN
sscle_10g080550	-3.13164	0.045232	DOWN
sscle_14g099920	-3.11671	0.0375523	DOWN
sscle_06g055190	-3.11145	0.0489894	DOWN
sscle_04g034250	-3.1008	0.00400872	DOWN
sscle_05g045280	-3.08483	0.00649497	DOWN
sscle_08g065820	-3.0648	0.047363	DOWN
sscle_05g048090	-3.06055	0.000728245	DOWN
sscle_09g074320	-3.05738	0.029872	DOWN
sscle_10g076000	-3.05562	0.048834	DOWN
sscle_03g022710	-3.05162	0.00904018	DOWN
sscle_05g040780	-3.0445	0.0052004	DOWN
sscle_08g067050	-3.04418	0.00575726	DOWN
sscle_09g069400	-3.04039	0.0434878	DOWN
sscle_02g019630	-3.03303	0.0363591	DOWN
sscle_10g076520	-3.0322	0.0359369	DOWN
sscle_13g096250	-3.02667	0.00338166	DOWN
sscle_05g042100	-3.02056	0.00781421	DOWN
sscle_07g061600	-3.02044	0.0272102	DOWN
sscle_05g040660	-3.0076	0.00726754	DOWN
sscle_01g001430	-2.9984	0.0151058	DOWN
sscle_09g069020	-2.99487	0.0212007	DOWN
sscle_10g075680	-2.99467	0.0418084	DOWN
sscle_05g043870	-2.9872	0.00177963	DOWN
sscle_08g063830	-2.97777	0.00632065	DOWN
sscle_03g031790	-2.97299	0.0364525	DOWN
sscle_03g023450	-2.97196	0.0179614	DOWN
sscle_16g110540	-2.9565	0.00330425	DOWN
sscle_14g101570	-2.95536	0.0398562	DOWN
sscle_04g032180	-2.95288	0.0114375	DOWN
sscle_08g066880	-2.95092	0.0280102	DOWN
sscle_01g000230	-2.94906	0.0186499	DOWN
sscle_01g001000	-2.94691	0.0110539	DOWN
sscle_09g068920	-2.93868	0.0149896	DOWN
sscle_05g044000	-2.9299	0.0037214	DOWN
sscle_06g050150	-2.92865	0.00195436	DOWN
sscle_05g041110	-2.92503	0.00676567	DOWN
sscle_16g109730	-2.91061	0.0232335	DOWN
sscle_11g081030	-2.89883	0.00189637	DOWN
sscle_04g034990	-2.88657	0.0248966	DOWN
sscle_02g015700	-2.86433	0.0151517	DOWN
sscle_02g015590	-2.86383	0.036068	DOWN
sscle_01g001360	-2.86374	0.000483376	DOWN
sscle_12g090370	-2.84194	0.0388729	DOWN
sscle_04g039010	-2.83115	0.00773046	DOWN
sscle_15g106270	-2.82953	0.0012768	DOWN
sscle_05g045680	-2.8281	0.0226108	DOWN
sscle_08g064700	-2.81231	0.0418084	DOWN
sscle_05g043640	-2.80187	0.00181311	DOWN
sscle_04g037570	-2.7852	0.0114754	DOWN
sscle_01g000960	-2.77754	0.01219	DOWN
sscle_01g011300	-2.77422	0.0195711	DOWN
sscle_08g065250	-2.773	0.0244957	DOWN
sscle_02g012510	-2.76865	0.0045083	DOWN
sscle_06g054020	-2.75968	0.0335138	DOWN
sscle_04g034430	-2.7554	0.00562728	DOWN
sscle_05g045950	-2.7431	0.0100932	DOWN
sscle_02g013680	-2.73642	0.0117976	DOWN
sscle_10g076510	-2.73533	0.0281543	DOWN
sscle_01g002350	-2.73514	0.00112214	DOWN
sscle_01g001960	-2.72838	0.00635244	DOWN
sscle_15g105000	-2.72433	0.0328254	DOWN
sscle_08g064880	-2.7204	0.0446517	DOWN
sscle_13g092640	-2.7165	0.00575726	DOWN
sscle_07g056880	-2.71562	0.0194838	DOWN
sscle_16g109750	-2.71302	0.0250518	DOWN
sscle_05g043690	-2.71146	0.0289494	DOWN
sscle_05g043370	-2.69859	0.00101489	DOWN
sscle_05g045600	-2.69848	0.00439068	DOWN
sscle_06g048640	-2.69381	0.0316481	DOWN
sscle_02g017140	-2.69381	0.0133186	DOWN
sscle_09g068940	-2.68833	0.0360146	DOWN
sscle_02g011710	-2.68351	0.0346005	DOWN
sscle_01g002570	-2.67692	0.01248	DOWN
sscle_06g051850	-2.67653	0.0124448	DOWN
sscle_05g048110	-2.67627	0.0290755	DOWN
sscle_11g085350	-2.66382	0.0149108	DOWN
sscle_10g075670	-2.6606	0.0175015	DOWN
sscle_01g010520	-2.65738	0.000479324	DOWN
sscle_05g046170	-2.65627	0.0326523	DOWN
sscle_05g047080	-2.65493	0.00858397	DOWN
sscle_02g015790	-2.64067	0.0473714	DOWN
sscle_01g009600	-2.64046	0.029571	DOWN
sscle_05g046450	-2.63561	0.0254474	DOWN
sscle_04g038820	-2.6314	0.0374275	DOWN
sscle_03g030000	-2.62174	0.0037214	DOWN
sscle_11g085370	-2.60945	0.0143874	DOWN
sscle_08g062230	-2.5988	0.000767558	DOWN
sscle_02g012540	-2.58783	0.00226111	DOWN
sscle_06g050840	-2.58612	0.0193013	DOWN
sscle_10g080560	-2.56818	0.0340958	DOWN
sscle_13g093530	-2.56673	0.00611781	DOWN
sscle_03g031890	-2.56164	0.00993204	DOWN
sscle_05g045410	-2.55842	0.00276892	DOWN
sscle_16g107800	-2.54847	0.00692291	DOWN
sscle_01g005200	-2.54607	0.00237831	DOWN
sscle_06g054830	-2.54055	0.0292168	DOWN
sscle_04g038830	-2.53723	0.0235047	DOWN
sscle_04g035060	-2.53002	0.0165338	DOWN
sscle_08g067370	-2.52956	0.0401561	DOWN
sscle_01g008520	-2.52839	0.0200611	DOWN
sscle_04g034200	-2.52705	0.00174925	DOWN
sscle_06g051520	-2.52519	0.0387769	DOWN
sscle_10g079440	-2.52362	0.000274504	DOWN
sscle_08g066620	-2.52044	0.0246189	DOWN
sscle_02g015450	-2.51973	0.0149896	DOWN
sscle_09g071930	-2.51857	0.00787084	DOWN
sscle_05g046810	-2.51198	0.00584015	DOWN
sscle_07g057940	-2.50984	0.0103012	DOWN
sscle_03g029680	-2.50869	0.00409316	DOWN
sscle_05g045720	-2.50517	0.0129878	DOWN
sscle_06g050680	-2.50309	0.0170596	DOWN
sscle_01g001910	-2.50287	0.0239781	DOWN
sscle_06g048800	-2.49465	0.0232335	DOWN
sscle_09g071850	-2.494	0.00109347	DOWN
sscle_14g101310	-2.49159	0.0100024	DOWN
sscle_05g048160	-2.48901	0.0219909	DOWN
sscle_04g035910	-2.48279	0.00849762	DOWN
sscle_16g110080	-2.48273	0.0168444	DOWN
sscle_08g066800	-2.48078	0.00676567	DOWN
sscle_02g016710	-2.47851	0.0295265	DOWN
sscle_13g095970	-2.47477	0.0105721	DOWN
sscle_10g080090	-2.46378	0.0040444	DOWN
sscle_14g101920	-2.46167	0.0220326	DOWN
sscle_06g051220	-2.46123	0.00932549	DOWN
sscle_07g057950	-2.46084	0.0012289	DOWN
sscle_15g104990	-2.4581	0.00189637	DOWN
sscle_10g077190	-2.45531	0.0253091	DOWN
sscle_03g029650	-2.45272	0.0457042	DOWN
sscle_01g001060	-2.44821	0.0163717	DOWN
sscle_07g059640	-2.44244	0.0238273	DOWN
sscle_02g012990	-2.4409	0.0168784	DOWN
sscle_05g043320	-2.4389	0.00080265	DOWN
sscle_04g039930	-2.43888	0.0193165	DOWN
sscle_02g019820	-2.42859	0.0269879	DOWN
sscle_09g070530	-2.42795	0.0122567	DOWN
sscle_02g013670	-2.42786	0.0453759	DOWN
sscle_04g035810	-2.4175	0.0122567	DOWN
sscle_12g089080	-2.40164	0.0237487	DOWN
sscle_16g107580	-2.40015	0.0172667	DOWN
sscle_01g010280	-2.3976	0.0301974	DOWN
sscle_06g055080	-2.39525	0.026561	DOWN
sscle_01g004610	-2.39161	0.00630529	DOWN
sscle_01g004830	-2.38966	0.0298366	DOWN
sscle_06g049300	-2.38846	0.0132874	DOWN
sscle_12g089270	-2.37799	0.00170716	DOWN
sscle_08g067070	-2.37798	0.0419084	DOWN
sscle_04g033050	-2.37634	0.0430856	DOWN
sscle_05g042440	-2.37458	0.0439348	DOWN
sscle_04g038800	-2.37369	0.0156502	DOWN
sscle_01g008630	-2.37198	0.0267869	DOWN
sscle_02g017580	-2.36818	0.010816	DOWN
sscle_05g045100	-2.36782	0.0104462	DOWN
sscle_11g083400	-2.36732	0.0330739	DOWN
sscle_08g064520	-2.36215	0.0321076	DOWN
sscle_01g006510	-2.35831	0.0142309	DOWN
sscle_03g028390	-2.35597	0.0452878	DOWN
sscle_15g105490	-2.35486	0.00778126	DOWN
sscle_05g042750	-2.34966	0.0297818	DOWN
sscle_15g105010	-2.34965	0.00480833	DOWN
sscle_04g034410	-2.34708	0.0242644	DOWN
sscle_07g056560	-2.34489	0.00193135	DOWN
sscle_01g011560	-2.34458	0.0298366	DOWN
sscle_04g036170	-2.32478	0.0156502	DOWN
sscle_15g103680	-2.31497	0.00823368	DOWN
sscle_02g019810	-2.30312	0.0245753	DOWN
sscle_09g070890	-2.30305	0.0234715	DOWN
sscle_02g018530	-2.29987	0.0375523	DOWN
sscle_05g042420	-2.2989	0.0203835	DOWN
sscle_16g107670	-2.29121	0.00193135	DOWN
sscle_07g056290	-2.28223	0.0309004	DOWN
sscle_08g063480	-2.27963	0.0337927	DOWN
sscle_08g063880	-2.26561	0.0295147	DOWN
sscle_09g071540	-2.26481	0.0132874	DOWN
sscle_01g007820	-2.26479	0.00468027	DOWN
sscle_04g038090	-2.25532	0.046004	DOWN
sscle_11g083940	-2.24905	0.0416706	DOWN
sscle_14g099000	-2.24479	0.0169215	DOWN
sscle_12g087740	-2.24093	0.0448671	DOWN
sscle_10g080060	-2.23938	0.0375193	DOWN
sscle_08g062160	-2.22603	0.0162309	DOWN
sscle_02g012810	-2.22517	0.00932549	DOWN
sscle_16g108090	-2.22212	0.0138368	DOWN
sscle_14g098700	-2.21675	0.0107871	DOWN
sscle_09g072120	-2.21056	0.0351474	DOWN
sscle_10g080190	-2.20936	0.046336	DOWN
sscle_06g049230	-2.20377	0.0161891	DOWN
sscle_13g094870	-2.20092	0.00648643	DOWN
sscle_06g051870	-2.19959	0.0136359	DOWN
sscle_02g019180	-2.19902	0.0479978	DOWN
sscle_06g052360	-2.19658	0.00189637	DOWN
sscle_04g038790	-2.18962	0.0196975	DOWN
sscle_14g100300	-2.18914	0.0378186	DOWN
sscle_12g088860	-2.18729	0.00676422	DOWN
sscle_16g109050	-2.18428	0.0196743	DOWN
sscle_07g061170	-2.18406	0.00995205	DOWN
sscle_01g008020	-2.18358	0.03789	DOWN
sscle_08g064670	-2.18141	0.0398562	DOWN
sscle_02g020130	-2.17162	0.0142309	DOWN
sscle_05g047660	-2.1676	0.0401561	DOWN
sscle_15g105920	-2.16235	0.0365109	DOWN
sscle_04g035400	-2.15734	0.0108798	DOWN
sscle_12g091950	-2.15519	0.00781421	DOWN
sscle_01g007540	-2.15236	0.0237487	DOWN
sscle_08g063980	-2.15131	0.0494232	DOWN
sscle_04g039530	-2.14805	0.0151517	DOWN
sscle_04g039720	-2.14744	0.0380182	DOWN
sscle_04g032740	-2.14242	0.00218525	DOWN
sscle_10g077120	-2.14012	0.0169215	DOWN
sscle_13g096890	-2.13657	0.0027195	DOWN
sscle_05g047220	-2.13588	0.0322064	DOWN
sscle_13g095990	-2.13509	0.012113	DOWN
sscle_04g035030	-2.13362	0.016879	DOWN
sscle_05g040610	-2.13178	0.046004	DOWN
sscle_07g058420	-2.12846	0.0016901	DOWN
sscle_02g014040	-2.12618	0.034329	DOWN
sscle_01g004190	-2.11974	0.0387769	DOWN
sscle_10g079910	-2.11615	0.0422484	DOWN
sscle_15g106530	-2.11615	0.025377	DOWN
sscle_09g069030	-2.11421	0.00238932	DOWN
sscle_04g034340	-2.09578	0.0392461	DOWN
sscle_01g011450	-2.09035	0.0201695	DOWN
sscle_01g011460	-2.08865	0.00630529	DOWN
sscle_09g071260	-2.08473	0.0279209	DOWN
sscle_02g016970	-2.08218	0.00246305	DOWN
sscle_07g057730	-2.08117	0.0188809	DOWN
sscle_10g075650	-2.07977	0.0175015	DOWN
sscle_12g091960	-2.07872	0.0224009	DOWN
sscle_02g014860	-2.07084	0.0471489	DOWN
sscle_10g075090	-2.06777	0.0332595	DOWN
sscle_05g042650	-2.06311	0.0191625	DOWN
sscle_09g068780	-2.05455	0.0138368	DOWN
sscle_10g076560	-2.0512	0.0237487	DOWN
sscle_09g069920	-2.03687	0.0340958	DOWN
sscle_09g072270	-2.02759	0.00992823	DOWN
sscle_15g104410	-2.02661	0.0188051	DOWN
sscle_03g027950	-2.02469	0.000962117	DOWN
sscle_01g007320	-2.02319	0.0460681	DOWN
sscle_02g015300	-2.02299	0.0370535	DOWN
sscle_08g066100	-2.02104	0.0322966	DOWN
sscle_11g086110	-1.99526	0.0314045	DOWN
sscle_11g085110	-1.99313	0.0148999	DOWN
sscle_08g068300	-1.99258	0.0158774	DOWN
sscle_06g053440	-1.98091	0.0276211	DOWN
sscle_13g095450	-1.9808	0.0473714	DOWN
sscle_01g000810	-1.9709	0.0377142	DOWN
sscle_02g019930	-1.94551	0.0112432	DOWN
sscle_12g089250	-1.94141	0.0460681	DOWN
sscle_07g057750	-1.94127	0.0387769	DOWN
sscle_14g098870	-1.93665	0.0322966	DOWN
sscle_12g091090	-1.93148	0.0350486	DOWN
sscle_16g109590	-1.93082	0.0181762	DOWN
sscle_16g110870	-1.92673	0.0170596	DOWN
sscle_06g050830	-1.92596	0.0142309	DOWN
sscle_07g057040	-1.91316	0.0196743	DOWN
sscle_05g047180	-1.90952	0.0332595	DOWN
sscle_04g035640	-1.90754	0.0221642	DOWN
sscle_08g064850	-1.90645	0.0126232	DOWN
sscle_10g077100	-1.89931	0.012647	DOWN
sscle_14g098500	-1.89535	0.0487112	DOWN
sscle_01g000250	-1.89442	0.00794384	DOWN
sscle_10g075860	-1.894	0.0037214	DOWN
sscle_03g027900	-1.89143	0.0303813	DOWN
sscle_01g001850	-1.89041	0.0364525	DOWN
sscle_16g110630	-1.88652	0.021415	DOWN
sscle_05g047140	-1.88203	0.0422816	DOWN
sscle_04g033150	-1.88116	0.0389432	DOWN
sscle_06g050310	-1.87848	0.0217629	DOWN
sscle_01g006190	-1.86695	0.0335341	DOWN
sscle_09g072970	-1.86623	0.00918064	DOWN
sscle_03g030550	-1.84945	0.0459739	DOWN
sscle_04g034190	-1.84267	0.00553293	DOWN
sscle_09g072110	-1.84237	0.0270858	DOWN
sscle_11g080960	-1.84034	0.0139224	DOWN
sscle_03g031270	-1.821	0.0182116	DOWN
sscle_07g055940	-1.82047	0.0142309	DOWN
sscle_01g006750	-1.81807	0.0381807	DOWN
sscle_10g075870	-1.81744	0.0155186	DOWN
sscle_11g080990	-1.81646	0.0365219	DOWN
sscle_03g023020	-1.81548	0.0108494	DOWN
sscle_13g092930	-1.81066	0.0387769	DOWN
sscle_12g089040	-1.80982	0.0288207	DOWN
sscle_02g021240	-1.80701	0.0126232	DOWN
sscle_07g060360	-1.80575	0.0271427	DOWN
sscle_03g022840	-1.80339	0.0293642	DOWN
sscle_01g001790	-1.80296	0.0418549	DOWN
sscle_16g109180	-1.79876	0.00918853	DOWN
sscle_05g047870	-1.79702	0.0191869	DOWN
sscle_04g032400	-1.79389	0.0232335	DOWN
sscle_05g044670	-1.79139	0.0434071	DOWN
sscle_11g084500	-1.79003	0.0311673	DOWN
sscle_09g074310	-1.7816	0.0332595	DOWN
sscle_11g083120	-1.78055	0.00787084	DOWN
sscle_03g031690	-1.78038	0.0483524	DOWN
sscle_04g034150	-1.77787	0.00962967	DOWN
sscle_16g108350	-1.77122	0.0489894	DOWN
sscle_15g105600	-1.77048	0.0359733	DOWN
sscle_05g047510	-1.76404	0.0169288	DOWN
sscle_06g053130	-1.75981	0.00905392	DOWN
sscle_06g054440	-1.75912	0.0114754	DOWN
sscle_03g029360	-1.74151	0.0482079	DOWN
sscle_01g006570	-1.73742	0.00653757	DOWN
sscle_16g111180	-1.73573	0.0413018	DOWN
sscle_04g032230	-1.73563	0.0170596	DOWN
sscle_10g077920	-1.73493	0.0363162	DOWN
sscle_10g078500	-1.73175	0.0454948	DOWN
sscle_03g029050	-1.72852	0.00213258	DOWN
sscle_07g056250	-1.72574	0.0421891	DOWN
sscle_05g041250	-1.71789	0.00531262	DOWN
sscle_04g037030	-1.71529	0.0175015	DOWN
sscle_02g012220	-1.70966	0.00744253	DOWN
sscle_15g105520	-1.70125	0.021311	DOWN
sscle_08g066330	-1.69954	0.0109962	DOWN
sscle_13g095420	-1.69433	0.0442898	DOWN
sscle_01g003840	-1.69276	0.0472477	DOWN
sscle_04g038160	-1.69083	0.0121422	DOWN
sscle_02g014720	-1.68773	0.0387769	DOWN
sscle_11g084110	-1.68272	0.0387769	DOWN
sscle_01g010990	-1.68219	0.0183738	DOWN
sscle_16g111150	-1.67675	0.0499196	DOWN
sscle_11g080980	-1.66698	0.0386949	DOWN
sscle_03g026980	-1.66362	0.00772981	DOWN
sscle_14g100430	-1.6616	0.0027195	DOWN
sscle_02g019080	-1.65692	0.0110539	DOWN
sscle_01g008960	-1.64823	0.0427552	DOWN
sscle_13g096950	-1.64569	0.00787084	DOWN
sscle_01g006160	-1.6417	0.0454099	DOWN
sscle_11g082290	-1.63966	0.00491807	DOWN
sscle_13g096850	-1.63101	0.0110817	DOWN
sscle_13g092560	-1.61751	0.0232335	DOWN
sscle_11g086680	-1.61366	0.0198819	DOWN
sscle_04g034160	-1.61362	0.0217492	DOWN
sscle_10g076650	-1.60828	0.0169697	DOWN
sscle_10g078700	-1.59793	0.0359736	DOWN
sscle_09g069410	-1.59769	0.0288207	DOWN
sscle_01g005030	-1.58248	0.0387226	DOWN
sscle_03g023120	-1.5815	0.0381906	DOWN
sscle_13g094140	-1.57487	0.00368297	DOWN
sscle_09g068890	-1.56998	0.0196868	DOWN
sscle_06g051290	-1.5609	0.0417149	DOWN
sscle_03g026840	-1.55675	0.0103012	DOWN
sscle_05g047170	-1.55315	0.0129127	DOWN
sscle_09g070010	-1.54924	0.0232335	DOWN
sscle_01g005190	-1.54491	0.0126232	DOWN
sscle_01g008010	-1.54406	0.0277674	DOWN
sscle_03g026160	-1.53817	0.026573	DOWN
sscle_09g071090	-1.53527	0.0421891	DOWN
sscle_02g020560	-1.53512	0.0185679	DOWN
sscle_12g090410	-1.52822	0.0446269	DOWN
sscle_06g053250	-1.52679	0.00849947	DOWN
sscle_12g090180	-1.52539	0.042324	DOWN
sscle_05g042020	-1.50983	0.0186691	DOWN
sscle_03g023910	-1.49465	0.00611781	DOWN
sscle_08g062280	-1.49075	0.00468027	DOWN
sscle_03g029690	-1.4744	0.036676	DOWN
sscle_05g044330	-1.47308	0.0207444	DOWN
sscle_02g016700	-1.47188	0.0492503	DOWN
sscle_01g003250	-1.46324	0.016945	DOWN
sscle_08g067490	-1.45883	0.029571	DOWN
sscle_11g086560	-1.45569	0.0436278	DOWN
sscle_03g026810	-1.45516	0.00813395	DOWN
sscle_12g088880	-1.45074	0.0335979	DOWN
sscle_11g084490	-1.43461	0.0220946	DOWN
sscle_01g009580	-1.43427	0.0349686	DOWN
sscle_12g091200	-1.4341	0.0472477	DOWN
sscle_05g045390	-1.42929	0.0261501	DOWN
sscle_06g051190	-1.42482	0.0350071	DOWN
sscle_02g016600	-1.4241	0.0499196	DOWN
sscle_05g048240	-1.42273	0.0388729	DOWN
sscle_01g000410	-1.41423	0.0408373	DOWN
sscle_16g110400	-1.40613	0.0342121	DOWN
sscle_10g080210	-1.40458	0.0343134	DOWN
sscle_01g005400	-1.40368	0.0285383	DOWN
sscle_02g015280	-1.3986	0.0160418	DOWN
sscle_07g060420	-1.39783	0.0347187	DOWN
sscle_08g065830	-1.39452	0.0340958	DOWN
sscle_03g030320	-1.38328	0.0231651	DOWN
sscle_08g067260	-1.3709	0.0307778	DOWN
sscle_13g095620	-1.36773	0.0268156	DOWN
sscle_12g088320	-1.36708	0.0384979	DOWN
sscle_08g063320	-1.36441	0.0337388	DOWN
sscle_08g063170	-1.34844	0.0441818	DOWN
sscle_04g035430	-1.34619	0.0183192	DOWN
sscle_07g059410	-1.3422	0.0410975	DOWN
sscle_12g089470	-1.33809	0.0195448	DOWN
sscle_06g053640	-1.33713	0.0169288	DOWN
sscle_03g029840	-1.32759	0.0421891	DOWN
sscle_12g090860	-1.31615	0.00796903	DOWN
sscle_03g028320	-1.31615	0.0193177	DOWN
sscle_16g108400	-1.31334	0.0408373	DOWN
sscle_15g102550	-1.29739	0.0132874	DOWN
sscle_06g054120	-1.29157	0.0418084	DOWN
sscle_02g014000	-1.28192	0.0169288	DOWN
sscle_03g030930	-1.27322	0.041502	DOWN
sscle_07g059820	-1.26766	0.0384979	DOWN
sscle_11g083510	-1.26268	0.0119583	DOWN
sscle_09g070000	-1.2604	0.0366274	DOWN
sscle_09g074100	-1.24623	0.0472477	DOWN
sscle_01g000820	-1.24537	0.048834	DOWN
sscle_06g051130	-1.24478	0.0321076	DOWN
sscle_09g073410	-1.24397	0.0211559	DOWN
sscle_02g013780	-1.24344	0.0438383	DOWN
sscle_05g045910	-1.2424	0.046004	DOWN
sscle_06g051560	-1.23589	0.00836386	DOWN
sscle_02g022070	-1.22775	0.0330739	DOWN
sscle_14g098820	-1.22381	0.0418905	DOWN
sscle_07g061680	-1.20086	0.0321981	DOWN
sscle_02g013970	-1.17416	0.0363144	DOWN
sscle_11g083950	-1.16979	0.0489894	DOWN
sscle_15g107170	-1.15721	0.0395461	DOWN
sscle_04g037520	-1.15136	0.0403432	DOWN
sscle_08g066520	-1.14728	0.0218258	DOWN
sscle_03g025490	-1.14037	0.02396	DOWN
sscle_03g027010	-1.13853	0.0248045	DOWN
sscle_04g035680	-1.13682	0.0162309	DOWN
sscle_12g089180	-1.13254	0.0219909	DOWN
sscle_14g100670	-1.12005	0.0353542	DOWN
sscle_08g067990	-1.09742	0.0298417	DOWN
sscle_02g013510	-1.08643	0.0409502	DOWN
sscle_01g005610	-1.07842	0.0367765	DOWN
sscle_11g086160	-1.07204	0.0471489	DOWN
sscle_08g068400	-1.0508	0.047784	DOWN
sscle_12g090850	-1.05007	0.0490675	DOWN
sscle_05g043040	-1.04461	0.0366274	DOWN
sscle_05g041360	-1.04113	0.0366274	DOWN

## Sheet: NEP32 T2 (24 - 48 hpi)
S1. List of differentially expressed S. sclerotiorum genes during interaction with Susceptible (32) and Resistant (63) canola lines at early (T1, 8-16 hpi) and late (T2, 24-48 hpi)
Gene	log2 fold change	fdr adj. p value	Regulation
sscle_04g037240	9.18199	9.52671e-05	UP
sscle_08g067130	8.68339	0.000148494	UP
sscle_01g005000	7.50887	8.2763e-06	UP
sscle_11g083680	7.38789	0.038622	UP
sscle_07g061670	6.98613	0.0107114	UP
sscle_14g101360	6.97242	0.0126658	UP
sscle_08g064170	6.73918	0.0192612	UP
sscle_08g064580	6.66118	0.00140855	UP
sscle_09g073010	6.53494	0.000366964	UP
sscle_16g108230	6.41317	3.99537e-05	UP
sscle_16g107500	6.39439	0.00314733	UP
sscle_07g056950	6.23025	0.0319152	UP
sscle_02g016020	6.19387	0.00295084	UP
sscle_02g022130	6.05574	0.00257547	UP
sscle_03g030110	6.04929	0.00199302	UP
sscle_03g024760	6.03528	0.000391692	UP
sscle_05g040420	6.02884	0.00033648	UP
sscle_09g070580	5.97632	0.00202415	UP
sscle_02g011950	5.92667	0.00625766	UP
sscle_05g041810	5.78868	0.00123368	UP
sscle_05g045060	5.72844	6.39782e-05	UP
sscle_16g107450	5.65446	0.0146836	UP
sscle_05g045870	5.6152	0.000138389	UP
sscle_01g004070	5.44223	0.0310896	UP
sscle_01g003110	5.41775	0.000101027	UP
sscle_16g108160	5.35901	0.0209858	UP
sscle_03g023030	5.34451	0.00543805	UP
sscle_16g108170	5.31471	0.011446	UP
sscle_14g099560	5.2798	9.31715e-05	UP
sscle_05g041720	5.18841	0.00128837	UP
sscle_03g024710	5.17738	0.0155421	UP
sscle_06g048730	5.16749	0.0398489	UP
sscle_02g016010	5.10934	0.00128837	UP
sscle_07g060710	5.08256	0.000249603	UP
sscle_16g107660	5.07436	6.39782e-05	UP
sscle_01g009840	5.05097	8.2763e-06	UP
sscle_11g082980	5.01714	0.001261	UP
sscle_05g043090	5.0056	0.00400544	UP
sscle_02g021420	4.95614	0.015609	UP
sscle_08g065070	4.92188	0.000899577	UP
sscle_06g053560	4.90468	0.048398	UP
sscle_03g026860	4.89641	6.39782e-05	UP
sscle_03g023780	4.88744	0.0224548	UP
sscle_04g035020	4.8601	0.000139465	UP
sscle_16g110210	4.79988	0.00134051	UP
sscle_05g046840	4.7566	0.00460892	UP
sscle_16g107460	4.73989	0.00665695	UP
sscle_10g075470	4.68846	0.000268678	UP
sscle_02g015930	4.68298	0.0101983	UP
sscle_08g068200	4.59363	0.0485394	UP
sscle_02g016920	4.57397	0.021513	UP
sscle_14g099190	4.54281	0.0194319	UP
sscle_07g058540	4.48112	0.000180259	UP
sscle_03g023650	4.35958	0.000309712	UP
sscle_03g030530	4.33025	0.000852813	UP
sscle_15g106410	4.28546	0.00377777	UP
sscle_01g000050	4.27248	0.000213257	UP
sscle_12g089930	4.2687	0.0115991	UP
sscle_04g033820	4.23818	0.000428337	UP
sscle_16g107470	4.22258	0.00669938	UP
sscle_08g063200	4.20274	0.000231583	UP
sscle_04g038140	4.17441	0.0171426	UP
sscle_12g091110	4.17116	0.00706213	UP
sscle_06g048920	4.13871	0.00980478	UP
sscle_04g034810	4.10479	0.00224198	UP
sscle_14g097930	4.09931	0.0134028	UP
sscle_06g050560	4.0868	0.030598	UP
sscle_15g106060	4.08373	0.00293555	UP
sscle_11g084610	4.03821	0.00653172	UP
sscle_03g024060	4.00747	0.00150006	UP
sscle_16g107430	3.99469	0.0341692	UP
sscle_03g024000	3.9899	0.00046185	UP
sscle_10g080880	3.98864	0.0305252	UP
sscle_15g105550	3.96156	8.2763e-06	UP
sscle_11g082840	3.95231	0.00820669	UP
sscle_11g080920	3.93182	0.0037291	UP
sscle_07g055630	3.9183	0.00584912	UP
sscle_15g102310	3.91784	0.0132519	UP
sscle_05g045850	3.89726	0.00761981	UP
sscle_05g041650	3.84707	0.015609	UP
sscle_03g022380	3.83903	0.000231583	UP
sscle_10g080730	3.82455	0.00887808	UP
sscle_02g022170	3.80861	0.00126823	UP
sscle_04g034890	3.8008	0.00199302	UP
sscle_14g102160	3.78493	0.00094378	UP
sscle_01g003850	3.77781	0.0118038	UP
sscle_01g002020	3.77185	0.0459026	UP
sscle_03g027970	3.75375	0.00138444	UP
sscle_03g024050	3.72947	0.000244654	UP
sscle_11g080900	3.72535	0.0011662	UP
sscle_13g096830	3.70984	0.000315327	UP
sscle_02g013700	3.67509	0.0148538	UP
sscle_07g055410	3.64564	0.0062902	UP
sscle_07g061080	3.64241	0.0342155	UP
sscle_11g083570	3.62321	0.0106828	UP
sscle_01g010350	3.62059	0.0025886	UP
sscle_05g043380	3.60108	0.00094378	UP
sscle_15g104790	3.59975	0.000539925	UP
sscle_04g036610	3.58778	0.00041404	UP
sscle_01g009870	3.56472	0.000578379	UP
sscle_15g106440	3.54834	0.0258412	UP
sscle_11g082440	3.54713	0.000487406	UP
sscle_09g069470	3.54386	0.00037346	UP
sscle_11g083650	3.53766	0.00109524	UP
sscle_03g022640	3.50153	0.01247	UP
sscle_08g067140	3.48194	0.000501087	UP
sscle_15g106630	3.48103	0.00819648	UP
sscle_01g007050	3.46568	0.000168498	UP
sscle_02g016530	3.46207	0.0130799	UP
sscle_04g034310	3.45899	0.00561703	UP
sscle_16g107390	3.44898	0.0051253	UP
sscle_04g032350	3.43464	0.021513	UP
sscle_07g062010	3.39852	0.00150006	UP
sscle_05g044610	3.39145	0.0115524	UP
sscle_03g023360	3.3841	0.000366964	UP
sscle_05g044970	3.36937	0.0219355	UP
sscle_01g006460	3.36621	0.00180814	UP
sscle_04g032130	3.36256	0.0178854	UP
sscle_01g000730	3.34668	0.00354187	UP
sscle_10g078210	3.34504	0.00107438	UP
sscle_10g080000	3.32136	0.030533	UP
sscle_16g108660	3.2957	0.00820925	UP
sscle_15g106040	3.29244	0.0193451	UP
sscle_05g047810	3.29172	0.025657	UP
sscle_07g056960	3.28089	0.0194319	UP
sscle_03g025750	3.2806	0.000501087	UP
sscle_02g014010	3.26344	0.00679542	UP
sscle_02g011970	3.26171	0.00176803	UP
sscle_02g012240	3.25773	0.0162287	UP
sscle_04g039680	3.22704	0.000138389	UP
sscle_04g034060	3.22393	0.046448	UP
sscle_10g078990	3.20475	0.00022264	UP
sscle_15g103150	3.20134	0.00206243	UP
sscle_06g054280	3.19878	0.00400544	UP
sscle_04g035830	3.17607	0.00301259	UP
sscle_07g059860	3.17405	0.00012253	UP
sscle_13g095010	3.17207	0.000138389	UP
sscle_03g026960	3.15818	0.0134828	UP
sscle_01g002030	3.14975	0.0369577	UP
sscle_13g095220	3.12611	0.00107438	UP
sscle_13g092530	3.1134	0.0332716	UP
sscle_05g045300	3.11169	0.00741879	UP
sscle_15g102370	3.11084	0.024996	UP
sscle_04g038950	3.10957	0.000239831	UP
sscle_03g031050	3.08817	0.035792	UP
sscle_08g064760	3.08281	0.00108703	UP
sscle_08g066110	3.07658	0.0221877	UP
sscle_03g031670	3.07034	0.000168498	UP
sscle_10g075460	3.06694	0.000581029	UP
sscle_04g032810	3.04381	0.0385482	UP
sscle_06g051490	3.04242	0.0485394	UP
sscle_10g075270	2.99127	0.000148494	UP
sscle_03g027760	2.99022	0.00314733	UP
sscle_04g037230	2.98044	0.00444279	UP
sscle_09g074570	2.96023	0.00826932	UP
sscle_05g043580	2.9557	0.0415917	UP
sscle_07g059570	2.95339	0.0004124	UP
sscle_07g056420	2.94843	0.0206262	UP
sscle_10g076790	2.94762	0.00013813	UP
sscle_02g013870	2.94707	0.0152653	UP
sscle_09g073000	2.94276	0.00455996	UP
sscle_08g066810	2.9334	0.00112073	UP
sscle_11g085960	2.92955	0.00110443	UP
sscle_16g109430	2.92394	0.00936964	UP
sscle_08g066710	2.91675	0.0279196	UP
sscle_04g036970	2.90267	0.0328979	UP
sscle_14g100290	2.89796	0.00292831	UP
sscle_13g095550	2.88437	0.0161418	UP
sscle_05g043570	2.87636	0.00276845	UP
sscle_01g007680	2.87468	0.0220791	UP
sscle_08g065530	2.86773	0.00445099	UP
sscle_02g011940	2.86095	0.000101694	UP
sscle_01g004550	2.85491	0.00529593	UP
sscle_06g054940	2.84946	0.00132352	UP
sscle_12g088730	2.84232	0.015653	UP
sscle_10g075570	2.8119	0.00999902	UP
sscle_02g015020	2.79762	0.0198724	UP
sscle_08g067810	2.78331	0.000538545	UP
sscle_11g081820	2.77445	0.00692231	UP
sscle_04g036270	2.73367	0.0234305	UP
sscle_10g076930	2.73076	0.0416766	UP
sscle_05g045940	2.72774	0.00820925	UP
sscle_06g048630	2.71496	0.000205548	UP
sscle_10g076550	2.70693	0.017771	UP
sscle_06g050580	2.69969	0.00919397	UP
sscle_16g107510	2.68705	0.0255655	UP
sscle_02g015580	2.6733	0.00033648	UP
sscle_14g097690	2.64775	0.0364255	UP
sscle_04g035880	2.63747	0.0268996	UP
sscle_11g083730	2.63745	0.00346319	UP
sscle_01g002760	2.60951	0.00353771	UP
sscle_11g083130	2.59205	0.00128837	UP
sscle_16g111080	2.58119	0.00176803	UP
sscle_01g000070	2.57241	0.0233028	UP
sscle_02g021110	2.55632	0.0493336	UP
sscle_11g082810	2.55505	0.0043322	UP
sscle_13g092120	2.54857	0.00292108	UP
sscle_13g096690	2.51875	0.00695741	UP
sscle_05g042890	2.4937	0.00391984	UP
sscle_01g006470	2.49184	0.0249254	UP
sscle_03g026900	2.47649	0.00625644	UP
sscle_04g032120	2.45805	0.0237725	UP
sscle_01g004510	2.44445	0.0262516	UP
sscle_07g058740	2.43467	0.0244403	UP
sscle_11g084620	2.42408	0.00294323	UP
sscle_12g089640	2.41183	0.0117434	UP
sscle_08g066440	2.40986	0.017771	UP
sscle_06g055310	2.39698	0.0291522	UP
sscle_11g085640	2.35813	0.0050099	UP
sscle_06g053300	2.35746	0.00115307	UP
sscle_01g002880	2.32907	9.52671e-05	UP
sscle_10g075610	2.31404	0.021513	UP
sscle_04g036160	2.31305	0.0392342	UP
sscle_13g092780	2.3029	0.0174074	UP
sscle_01g004820	2.29752	0.00325956	UP
sscle_14g099920	2.28751	0.0479002	UP
sscle_11g084430	2.28703	0.00704545	UP
sscle_16g110430	2.2869	0.000329284	UP
sscle_13g095960	2.27978	0.012161	UP
sscle_13g094590	2.27004	0.0326318	UP
sscle_02g017200	2.26595	0.0203604	UP
sscle_03g024780	2.25657	0.0177563	UP
sscle_05g046770	2.25199	0.015609	UP
sscle_16g109300	2.2485	0.00163766	UP
sscle_07g055360	2.241	0.00743106	UP
sscle_06g051570	2.23885	0.0107535	UP
sscle_02g014130	2.23128	0.00033648	UP
sscle_02g011900	2.22366	0.0227132	UP
sscle_01g009240	2.22193	0.00826932	UP
sscle_15g102340	2.2209	0.0493828	UP
sscle_15g102350	2.21913	0.00121084	UP
sscle_04g032870	2.21399	0.0273781	UP
sscle_12g090030	2.21159	0.0383899	UP
sscle_07g059730	2.21028	0.00377777	UP
sscle_02g013040	2.19997	0.000473004	UP
sscle_07g056470	2.19768	0.00041404	UP
sscle_12g089000	2.19684	0.0416194	UP
sscle_01g006090	2.19026	0.0403658	UP
sscle_02g021040	2.17791	0.029442	UP
sscle_01g008680	2.17622	0.00325956	UP
sscle_03g023350	2.16832	0.00743661	UP
sscle_06g053290	2.16504	0.0160092	UP
sscle_08g063590	2.15944	0.0342656	UP
sscle_01g005720	2.15777	0.0078526	UP
sscle_04g034420	2.15712	0.0222225	UP
sscle_07g060100	2.15494	0.00694874	UP
sscle_11g083580	2.15464	0.0385945	UP
sscle_15g105440	2.14769	0.0448579	UP
sscle_03g023730	2.13634	0.0283979	UP
sscle_15g103250	2.13058	0.00820925	UP
sscle_10g080840	2.11846	0.00973661	UP
sscle_01g002290	2.10446	0.0181023	UP
sscle_08g066930	2.09168	0.0102077	UP
sscle_07g060980	2.06943	0.0456855	UP
sscle_10g076230	2.06922	0.0429734	UP
sscle_04g038190	2.06207	0.00738229	UP
sscle_07g059770	2.05839	0.00801204	UP
sscle_02g015270	2.0552	0.0078526	UP
sscle_08g062660	2.05065	0.0161418	UP
sscle_05g042690	2.04469	0.0186964	UP
sscle_01g001840	2.02944	0.00351381	UP
sscle_15g106920	2.02256	0.0221803	UP
sscle_11g085500	2.00165	0.0485394	UP
sscle_02g018870	1.97729	0.00205092	UP
sscle_06g051350	1.96801	0.0185575	UP
sscle_04g037100	1.96548	0.0441103	UP
sscle_02g014060	1.95583	0.00762907	UP
sscle_04g036620	1.93857	0.00106303	UP
sscle_07g062060	1.93209	0.0078624	UP
sscle_09g071800	1.9082	0.014764	UP
sscle_05g044530	1.87866	0.00662094	UP
sscle_04g036530	1.87537	0.0228475	UP
sscle_10g075560	1.87172	0.020154	UP
sscle_13g093170	1.86914	0.0283371	UP
sscle_08g062820	1.86711	0.038578	UP
sscle_14g097750	1.86687	0.0388832	UP
sscle_04g036840	1.86651	0.0282514	UP
sscle_14g101500	1.86195	0.0203288	UP
sscle_02g011820	1.85788	0.00478356	UP
sscle_09g070070	1.85249	0.0371914	UP
sscle_08g062630	1.85099	0.00524067	UP
sscle_08g067160	1.84229	0.0262481	UP
sscle_09g074730	1.8404	0.0456669	UP
sscle_08g064380	1.83841	0.00110443	UP
sscle_15g105820	1.83719	0.0303534	UP
sscle_02g017740	1.83592	0.0158027	UP
sscle_05g043880	1.83182	0.004849	UP
sscle_09g069820	1.83091	0.0207392	UP
sscle_01g011120	1.81936	0.0199021	UP
sscle_01g003310	1.8146	0.00820925	UP
sscle_08g062200	1.81216	0.042411	UP
sscle_04g034900	1.80671	0.00820925	UP
sscle_03g030730	1.79334	0.00973661	UP
sscle_13g096940	1.78951	0.0088135	UP
sscle_10g077240	1.78733	0.0224548	UP
sscle_03g022470	1.76302	0.0170016	UP
sscle_05g040590	1.76102	0.0493336	UP
sscle_09g073350	1.75277	0.0105244	UP
sscle_12g091020	1.74158	0.0233028	UP
sscle_08g063860	1.73465	0.00820669	UP
sscle_04g039650	1.71822	0.00456177	UP
sscle_08g066070	1.71469	0.021513	UP
sscle_09g074190	1.70433	0.0217743	UP
sscle_12g091140	1.69819	0.00325045	UP
sscle_09g073880	1.68925	0.0217743	UP
sscle_02g018140	1.68757	0.0293983	UP
sscle_13g094940	1.67186	0.0232918	UP
sscle_10g077080	1.66817	0.015183	UP
sscle_11g082900	1.65248	0.0403658	UP
sscle_05g048230	1.65094	0.035415	UP
sscle_03g025200	1.64757	0.0173353	UP
sscle_02g013920	1.64229	0.0225581	UP
sscle_08g066140	1.64018	0.0277687	UP
sscle_10g080820	1.63438	0.0161418	UP
sscle_04g037220	1.62708	0.0257234	UP
sscle_03g028610	1.62642	0.029044	UP
sscle_07g058290	1.61831	0.00295084	UP
sscle_03g022920	1.61121	0.015183	UP
sscle_04g032050	1.60959	0.0178937	UP
sscle_13g092350	1.60754	0.00896127	UP
sscle_15g103090	1.60736	0.0107114	UP
sscle_13g096590	1.60682	0.0161418	UP
sscle_07g059720	1.6039	0.0062902	UP
sscle_08g062190	1.59069	0.00853424	UP
sscle_10g079840	1.58345	0.0325691	UP
sscle_11g080950	1.56142	0.0393959	UP
sscle_02g012470	1.55141	0.0257234	UP
sscle_12g088410	1.54599	0.00767778	UP
sscle_03g027130	1.53642	0.0398489	UP
sscle_08g065800	1.53353	0.00709398	UP
sscle_04g039890	1.53097	0.0493471	UP
sscle_12g090840	1.52814	0.0297136	UP
sscle_14g100580	1.52645	0.0221877	UP
sscle_02g021220	1.50819	0.0285657	UP
sscle_08g062590	1.50451	0.0161418	UP
sscle_12g088650	1.50295	0.00292108	UP
sscle_01g002960	1.50233	0.0424226	UP
sscle_05g043130	1.48518	0.0354734	UP
sscle_01g006740	1.48068	0.00780243	UP
sscle_05g040930	1.48058	0.0180633	UP
sscle_05g043510	1.48005	0.0161418	UP
sscle_03g027440	1.47375	0.00808631	UP
sscle_09g068730	1.47218	0.0350628	UP
sscle_03g022500	1.45672	0.0468312	UP
sscle_10g077230	1.45433	0.0346343	UP
sscle_01g005930	1.44635	0.00801204	UP
sscle_13g093180	1.44564	0.0113489	UP
sscle_08g062310	1.44434	0.0369577	UP
sscle_01g008690	1.43347	0.0131259	UP
sscle_10g080410	1.43238	0.03641	UP
sscle_16g109620	1.42233	0.025555	UP
sscle_03g028710	1.41617	0.0448579	UP
sscle_02g018450	1.40509	0.0472836	UP
sscle_13g094960	1.40437	0.0279516	UP
sscle_15g106160	1.38977	0.0188304	UP
sscle_01g001320	1.38545	0.0472682	UP
sscle_14g097380	1.37743	0.034403	UP
sscle_11g084200	1.36515	0.0416194	UP
sscle_05g040880	1.33889	0.0154455	UP
sscle_06g051690	1.3341	0.00352949	UP
sscle_10g077250	1.33375	0.0314152	UP
sscle_04g037360	1.32239	0.0284071	UP
sscle_01g003660	1.32035	0.00857157	UP
sscle_04g033280	1.32025	0.0439614	UP
sscle_03g027110	1.3129	0.0298935	UP
sscle_02g020630	1.30688	0.0344901	UP
sscle_14g098530	1.29688	0.00820925	UP
sscle_13g096130	1.29634	0.00820925	UP
sscle_02g021090	1.28591	0.0443996	UP
sscle_16g108890	1.28326	0.0443996	UP
sscle_09g069070	1.26911	0.0412202	UP
sscle_08g066280	1.26282	0.0281743	UP
sscle_07g058060	1.25742	0.0227132	UP
sscle_10g080020	1.25492	0.0160428	UP
sscle_11g082620	1.22467	0.0143011	UP
sscle_07g057530	1.21087	0.0333862	UP
sscle_03g030660	1.21025	0.0497652	UP
sscle_04g036220	1.20642	0.0369577	UP
sscle_08g062640	1.20082	0.0169555	UP
sscle_16g108670	1.19679	0.0468425	UP
sscle_05g048370	1.19431	0.0359316	UP
sscle_08g064120	1.19128	0.0204658	UP
sscle_09g073930	1.17073	0.0193451	UP
sscle_06g052880	1.16163	0.0386768	UP
sscle_01g011170	1.15998	0.0367632	UP
sscle_01g007510	1.1596	0.0220942	UP
sscle_02g018830	1.15915	0.042535	UP
sscle_02g019010	1.1566	0.0230907	UP
sscle_15g104840	1.15296	0.0485923	UP
sscle_03g029910	1.14533	0.0252818	UP
sscle_02g014310	1.1451	0.0374176	UP
sscle_15g105400	1.13994	0.0303365	UP
sscle_01g008380	1.13591	0.0146729	UP
sscle_08g062170	1.1304	0.0175592	UP
sscle_10g075780	1.11632	0.0313034	UP
sscle_09g068650	1.11551	0.0352106	UP
sscle_01g010650	1.11053	0.0175592	UP
sscle_10g078940	1.10329	0.0480977	UP
sscle_03g023490	1.08878	0.0393718	UP
sscle_16g110570	1.07931	0.0234305	UP
sscle_16g110640	1.07898	0.0154455	UP
sscle_10g075850	1.07836	0.0377667	UP
sscle_09g072800	1.06432	0.0220791	UP
sscle_10g078690	1.0626	0.0262516	UP
sscle_03g026210	1.06129	0.0488249	UP
sscle_10g077660	1.05798	0.0291996	UP
sscle_07g055720	1.05709	0.0186964	UP
sscle_09g071730	1.04491	0.0353615	UP
sscle_14g099440	1.03468	0.0350628	UP
sscle_15g107280	-10.2611	0.0115991	DOWN
sscle_06g054180	-10.1997	0.00946579	DOWN
sscle_05g041130	-10.0895	0.0227698	DOWN
sscle_07g056610	-9.4465	0.00289715	DOWN
sscle_04g033800	-9.2282	0.000123898	DOWN
sscle_08g062290	-8.64836	0.000104535	DOWN
sscle_06g055070	-8.60461	0.012161	DOWN
sscle_01g007780	-8.14335	8.2763e-06	DOWN
sscle_15g104440	-8.0133	0.0160092	DOWN
sscle_02g015850	-7.56477	0.0287288	DOWN
sscle_01g001530	-7.56408	0.000501087	DOWN
sscle_03g023840	-7.12191	0.00240137	DOWN
sscle_13g096790	-7.09178	0.010828	DOWN
sscle_12g088270	-7.04005	0.00128837	DOWN
sscle_13g092170	-7.03504	0.0322885	DOWN
sscle_02g012180	-6.99327	3.78949e-05	DOWN
sscle_01g008220	-6.95333	0.0104212	DOWN
sscle_16g107840	-6.9148	0.0218629	DOWN
sscle_15g107190	-6.80689	0.0120707	DOWN
sscle_02g019860	-6.75512	1.06428e-05	DOWN
sscle_04g033790	-6.75482	0.000101027	DOWN
sscle_13g094070	-6.70567	0.000138389	DOWN
sscle_01g011520	-6.70287	0.0369577	DOWN
sscle_02g019570	-6.52218	0.0255655	DOWN
sscle_14g097630	-6.48064	0.00902464	DOWN
sscle_03g023810	-6.45667	0.0259892	DOWN
sscle_08g062540	-6.40388	0.00095641	DOWN
sscle_08g068500	-6.39856	0.00368483	DOWN
sscle_02g019100	-6.39149	0.0225992	DOWN
sscle_09g074530	-6.36016	0.0228837	DOWN
sscle_12g090020	-6.35738	0.0115116	DOWN
sscle_08g063550	-6.31162	0.0024817	DOWN
sscle_15g104510	-6.29091	0.0147712	DOWN
sscle_01g001830	-6.28293	0.0166781	DOWN
sscle_05g046240	-6.27841	1.14943e-05	DOWN
sscle_12g090010	-6.27179	0.00444279	DOWN
sscle_01g007140	-6.26881	0.000390347	DOWN
sscle_02g014840	-6.25402	0.00033648	DOWN
sscle_07g061770	-6.21716	0.00106937	DOWN
sscle_08g063900	-6.16046	0.0163749	DOWN
sscle_06g051750	-6.14994	0.0132485	DOWN
sscle_04g034000	-6.14468	8.26306e-05	DOWN
sscle_01g004170	-6.07993	0.01505	DOWN
sscle_04g037170	-6.07888	0.0483284	DOWN
sscle_04g034020	-6.05792	0.000169024	DOWN
sscle_07g060260	-6.01949	3.78949e-05	DOWN
sscle_16g109940	-6.01139	8.2763e-06	DOWN
sscle_14g098740	-5.98727	0.00346319	DOWN
sscle_02g019560	-5.98259	0.0259892	DOWN
sscle_02g017340	-5.97053	0.00675163	DOWN
sscle_02g012410	-5.93402	0.038203	DOWN
sscle_13g093800	-5.85034	0.0233874	DOWN
sscle_07g060270	-5.83348	0.0136763	DOWN
sscle_04g034030	-5.83003	0.00037346	DOWN
sscle_02g014350	-5.82682	0.00801204	DOWN
sscle_04g034010	-5.80386	0.00548153	DOWN
sscle_02g014600	-5.79038	0.00176803	DOWN
sscle_10g080790	-5.78056	0.0386768	DOWN
sscle_07g056480	-5.74832	4.10626e-05	DOWN
sscle_12g087320	-5.74703	0.000255469	DOWN
sscle_04g033990	-5.70038	2.76425e-05	DOWN
sscle_01g009260	-5.68893	0.0044528	DOWN
sscle_01g006330	-5.64794	0.00303717	DOWN
sscle_06g049140	-5.59684	8.2763e-06	DOWN
sscle_02g021380	-5.58794	0.0227132	DOWN
sscle_09g069040	-5.55757	0.000123898	DOWN
sscle_09g070330	-5.53288	0.02568	DOWN
sscle_15g103520	-5.47287	0.00846731	DOWN
sscle_10g078240	-5.44452	0.002183	DOWN
sscle_06g055060	-5.43846	0.0029979	DOWN
sscle_05g044370	-5.43396	0.0379326	DOWN
sscle_06g051880	-5.41298	0.000581029	DOWN
sscle_09g071630	-5.38862	0.017771	DOWN
sscle_05g046250	-5.37718	0.000220872	DOWN
sscle_04g038970	-5.35872	0.0228475	DOWN
sscle_05g046260	-5.33756	0.000852813	DOWN
sscle_08g066900	-5.3176	0.0294555	DOWN
sscle_16g109950	-5.29621	0.00123368	DOWN
sscle_06g052420	-5.29234	0.00453135	DOWN
sscle_01g000980	-5.27883	0.00695741	DOWN
sscle_12g090370	-5.25065	0.000930789	DOWN
sscle_16g107860	-5.22919	6.39782e-05	DOWN
sscle_10g077170	-5.22315	0.00820925	DOWN
sscle_16g107720	-5.20652	0.000109962	DOWN
sscle_16g107890	-5.20149	0.038622	DOWN
sscle_06g054140	-5.19007	0.00325271	DOWN
sscle_06g049790	-5.18915	0.00012253	DOWN
sscle_07g056580	-5.17124	0.0040647	DOWN
sscle_11g083900	-5.16351	0.00125887	DOWN
sscle_07g056050	-5.16083	0.000135365	DOWN
sscle_04g034630	-5.15796	0.0188304	DOWN
sscle_02g012040	-5.13865	0.00403768	DOWN
sscle_05g043690	-5.11888	0.000581029	DOWN
sscle_08g068530	-5.07702	8.2763e-06	DOWN
sscle_03g030890	-5.0675	0.00724111	DOWN
sscle_07g056590	-5.03202	0.000581029	DOWN
sscle_15g102800	-4.99453	0.000139481	DOWN
sscle_16g109870	-4.98676	0.00205501	DOWN
sscle_01g001700	-4.96447	0.00279481	DOWN
sscle_15g105710	-4.92276	0.00383894	DOWN
sscle_08g065260	-4.91905	0.000391692	DOWN
sscle_07g056620	-4.90626	0.000696112	DOWN
sscle_15g105200	-4.90299	3.78949e-05	DOWN
sscle_03g031720	-4.88722	0.000165035	DOWN
sscle_05g044620	-4.86523	0.022039	DOWN
sscle_07g059630	-4.84745	0.00535939	DOWN
sscle_15g107260	-4.84145	0.0125557	DOWN
sscle_03g025400	-4.81563	0.0241661	DOWN
sscle_10g078260	-4.81081	0.00888463	DOWN
sscle_03g023890	-4.77613	0.00110443	DOWN
sscle_04g035780	-4.77405	0.0416766	DOWN
sscle_03g030100	-4.76066	0.0416766	DOWN
sscle_04g034180	-4.75464	0.0115991	DOWN
sscle_02g017240	-4.75443	0.0250255	DOWN
sscle_04g037560	-4.74376	0.0420784	DOWN
sscle_03g025250	-4.73932	0.00295084	DOWN
sscle_04g035390	-4.73306	0.00191965	DOWN
sscle_11g084390	-4.73094	0.014926	DOWN
sscle_09g070190	-4.70827	0.00559132	DOWN
sscle_03g023880	-4.69672	0.000374177	DOWN
sscle_14g099620	-4.69594	0.00559566	DOWN
sscle_02g012910	-4.69383	0.00780243	DOWN
sscle_08g067610	-4.68398	0.0113335	DOWN
sscle_13g096000	-4.6767	0.00422322	DOWN
sscle_12g088440	-4.65656	4.42035e-05	DOWN
sscle_06g052100	-4.61038	0.0393131	DOWN
sscle_10g078230	-4.59971	0.0111918	DOWN
sscle_15g107080	-4.57879	0.000109962	DOWN
sscle_08g067170	-4.54556	0.00748332	DOWN
sscle_15g105870	-4.54392	0.035244	DOWN
sscle_07g055840	-4.54072	0.00110496	DOWN
sscle_09g070630	-4.52353	0.0160092	DOWN
sscle_03g023820	-4.49943	0.00546325	DOWN
sscle_05g042460	-4.48212	0.00225919	DOWN
sscle_03g031480	-4.46329	0.000105763	DOWN
sscle_10g080590	-4.46162	0.000135365	DOWN
sscle_11g085930	-4.44497	0.0115724	DOWN
sscle_04g040220	-4.43789	9.52671e-05	DOWN
sscle_07g056570	-4.43423	9.31715e-05	DOWN
sscle_05g048080	-4.39471	6.39782e-05	DOWN
sscle_15g105720	-4.38843	0.0376208	DOWN
sscle_07g056500	-4.38628	0.0284071	DOWN
sscle_06g048830	-4.35881	0.0269942	DOWN
sscle_15g103340	-4.35542	0.0121945	DOWN
sscle_07g061380	-4.34538	0.030533	DOWN
sscle_11g080930	-4.33859	0.0272299	DOWN
sscle_06g054850	-4.3382	0.025555	DOWN
sscle_15g107060	-4.32132	0.040766	DOWN
sscle_13g096010	-4.31704	0.0012154	DOWN
sscle_16g107550	-4.3134	0.00013813	DOWN
sscle_04g035320	-4.28174	0.000368405	DOWN
sscle_09g074130	-4.266	0.000138389	DOWN
sscle_02g019140	-4.23863	0.00303475	DOWN
sscle_08g064670	-4.22496	0.000642098	DOWN
sscle_09g071210	-4.22173	0.0152504	DOWN
sscle_01g010470	-4.2188	4.35869e-05	DOWN
sscle_02g012940	-4.20076	0.00176803	DOWN
sscle_01g002360	-4.19146	0.00139352	DOWN
sscle_01g010800	-4.19062	0.00255473	DOWN
sscle_15g103230	-4.17991	0.007	DOWN
sscle_16g109800	-4.17588	0.0050099	DOWN
sscle_01g007660	-4.17177	0.001261	DOWN
sscle_15g103460	-4.16806	0.0224138	DOWN
sscle_08g065630	-4.14763	0.0386997	DOWN
sscle_03g024790	-4.14662	0.0269827	DOWN
sscle_16g108090	-4.1319	0.000138389	DOWN
sscle_02g018680	-4.09496	0.00266837	DOWN
sscle_02g012930	-4.08155	0.015183	DOWN
sscle_16g108260	-4.08093	0.00370368	DOWN
sscle_01g005570	-4.07035	0.00095641	DOWN
sscle_14g098920	-4.06344	0.0147712	DOWN
sscle_11g084140	-4.05814	0.000293583	DOWN
sscle_05g044210	-4.05736	0.00468292	DOWN
sscle_12g090390	-4.04913	0.018019	DOWN
sscle_01g008580	-4.04388	0.000144822	DOWN
sscle_01g010160	-4.03174	0.0062902	DOWN
sscle_14g098850	-4.02565	0.0378356	DOWN
sscle_02g019790	-4.0104	0.0198061	DOWN
sscle_07g057840	-4.00777	0.0278	DOWN
sscle_04g032340	-4.00643	0.000123057	DOWN
sscle_04g037840	-3.99779	0.028373	DOWN
sscle_16g107740	-3.99569	0.00428351	DOWN
sscle_04g034440	-3.97874	0.000156402	DOWN
sscle_05g043640	-3.97856	6.39782e-05	DOWN
sscle_03g022580	-3.96941	0.00164943	DOWN
sscle_05g044220	-3.96027	0.00826932	DOWN
sscle_02g016620	-3.95686	0.0227575	DOWN
sscle_05g045270	-3.95415	0.0026602	DOWN
sscle_11g084540	-3.93475	0.0160376	DOWN
sscle_11g085200	-3.92548	0.00407046	DOWN
sscle_10g078300	-3.91863	0.0179986	DOWN
sscle_15g103880	-3.90411	0.00368483	DOWN
sscle_06g048860	-3.88353	0.000578379	DOWN
sscle_05g042740	-3.87081	0.0319152	DOWN
sscle_07g059760	-3.87073	0.0355734	DOWN
sscle_09g070360	-3.86665	0.0295651	DOWN
sscle_08g062810	-3.85495	0.000769112	DOWN
sscle_14g101670	-3.85296	0.00659366	DOWN
sscle_02g019270	-3.84433	0.00477446	DOWN
sscle_16g110170	-3.84355	0.0366952	DOWN
sscle_10g078270	-3.84176	0.0324082	DOWN
sscle_08g065270	-3.82648	0.00110977	DOWN
sscle_07g059620	-3.81097	0.00314733	DOWN
sscle_11g084330	-3.80093	0.022039	DOWN
sscle_02g019250	-3.78884	0.0306604	DOWN
sscle_02g015140	-3.78214	0.001261	DOWN
sscle_09g069450	-3.78127	0.0113489	DOWN
sscle_11g085820	-3.76561	0.00386835	DOWN
sscle_04g035710	-3.76059	0.000995658	DOWN
sscle_03g028650	-3.75516	0.00190872	DOWN
sscle_15g105100	-3.75151	0.0224869	DOWN
sscle_15g104770	-3.75093	0.00279481	DOWN
sscle_09g069400	-3.74773	0.00455664	DOWN
sscle_10g074930	-3.7456	0.00160768	DOWN
sscle_06g049300	-3.73726	0.000660239	DOWN
sscle_01g002250	-3.72651	0.0062902	DOWN
sscle_09g073040	-3.72414	0.0154455	DOWN
sscle_03g028680	-3.7204	0.000501087	DOWN
sscle_05g047540	-3.71814	0.00106303	DOWN
sscle_09g072830	-3.71758	0.0278269	DOWN
sscle_07g058990	-3.71293	0.0123443	DOWN
sscle_04g035770	-3.7112	0.000366964	DOWN
sscle_02g012660	-3.70643	0.0309088	DOWN
sscle_14g100450	-3.70172	0.0485683	DOWN
sscle_11g085430	-3.69825	0.00037346	DOWN
sscle_07g058300	-3.68973	0.00820925	DOWN
sscle_12g091500	-3.68119	0.000273081	DOWN
sscle_01g005690	-3.67196	0.00559132	DOWN
sscle_13g092180	-3.66932	0.00999902	DOWN
sscle_05g046450	-3.66138	0.00360339	DOWN
sscle_04g034400	-3.65299	0.00377777	DOWN
sscle_03g025390	-3.63082	0.0107205	DOWN
sscle_07g057510	-3.62945	0.00012253	DOWN
sscle_02g019110	-3.6208	0.0287288	DOWN
sscle_02g021950	-3.60094	0.0195654	DOWN
sscle_04g037280	-3.59155	0.00216111	DOWN
sscle_08g067110	-3.59155	0.0386768	DOWN
sscle_07g056600	-3.58501	6.39782e-05	DOWN
sscle_03g027370	-3.57943	0.0246393	DOWN
sscle_13g095130	-3.57765	0.0160749	DOWN
sscle_03g031890	-3.57691	0.000852813	DOWN
sscle_05g048090	-3.57589	9.52671e-05	DOWN
sscle_09g072450	-3.57461	0.000104535	DOWN
sscle_10g078730	-3.57448	0.0154455	DOWN
sscle_10g076000	-3.5704	0.00896059	DOWN
sscle_08g066300	-3.56897	0.0403757	DOWN
sscle_02g020400	-3.56358	0.0120707	DOWN
sscle_07g060810	-3.54435	0.0123443	DOWN
sscle_03g031990	-3.5389	0.0485425	DOWN
sscle_02g019240	-3.53874	0.00732099	DOWN
sscle_10g079880	-3.53045	0.000330654	DOWN
sscle_13g096280	-3.52718	0.00524067	DOWN
sscle_07g059610	-3.52444	0.0146836	DOWN
sscle_02g022100	-3.51838	0.0199021	DOWN
sscle_15g105940	-3.49783	0.0327933	DOWN
sscle_08g062690	-3.49248	0.000952167	DOWN
sscle_12g089130	-3.47873	0.00279481	DOWN
sscle_08g066620	-3.47523	0.0012154	DOWN
sscle_09g072270	-3.47522	0.00022264	DOWN
sscle_10g080420	-3.47375	0.000820676	DOWN
sscle_08g066880	-3.46915	0.0105245	DOWN
sscle_10g077330	-3.4663	0.0143011	DOWN
sscle_12g088670	-3.46467	0.034926	DOWN
sscle_06g048640	-3.45999	0.00279481	DOWN
sscle_12g088740	-3.44105	0.001261	DOWN
sscle_05g044240	-3.42789	0.0120707	DOWN
sscle_09g074220	-3.42772	0.000168498	DOWN
sscle_06g049740	-3.42354	0.0152079	DOWN
sscle_11g083410	-3.42113	0.0130255	DOWN
sscle_04g032180	-3.40933	0.00272908	DOWN
sscle_03g028310	-3.40524	0.0442959	DOWN
sscle_03g024510	-3.39717	0.0125557	DOWN
sscle_05g042390	-3.39664	0.000687102	DOWN
sscle_12g090520	-3.39438	0.0303534	DOWN
sscle_01g001890	-3.38339	0.0457331	DOWN
sscle_09g071410	-3.3743	0.0357198	DOWN
sscle_04g037750	-3.36077	0.00352949	DOWN
sscle_04g035330	-3.3606	0.00706213	DOWN
sscle_08g062790	-3.35637	0.00103276	DOWN
sscle_01g009930	-3.34877	0.0084034	DOWN
sscle_04g036180	-3.34684	0.0110112	DOWN
sscle_03g031830	-3.34535	0.0115991	DOWN
sscle_04g033090	-3.33575	0.00249959	DOWN
sscle_15g103730	-3.331	0.00820925	DOWN
sscle_04g038920	-3.31761	0.0469877	DOWN
sscle_06g051240	-3.29042	0.0406323	DOWN
sscle_08g064260	-3.28174	0.0294186	DOWN
sscle_05g046460	-3.27242	0.0176232	DOWN
sscle_03g028670	-3.27177	0.0145283	DOWN
sscle_05g043160	-3.27021	0.0231702	DOWN
sscle_05g048100	-3.26509	0.000578379	DOWN
sscle_09g070740	-3.25846	0.0403658	DOWN
sscle_04g039460	-3.25291	0.0169771	DOWN
sscle_12g090480	-3.25273	0.000280771	DOWN
sscle_08g062700	-3.24238	0.038622	DOWN
sscle_01g001740	-3.24185	0.04084	DOWN
sscle_02g012320	-3.23944	0.00370857	DOWN
sscle_09g074320	-3.23561	0.00853424	DOWN
sscle_05g041880	-3.22985	0.0204658	DOWN
sscle_10g080570	-3.22628	0.0169771	DOWN
sscle_07g060600	-3.22243	0.0347471	DOWN
sscle_04g036640	-3.20219	0.00826932	DOWN
sscle_10g078280	-3.2011	0.0163292	DOWN
sscle_11g082520	-3.19673	0.0182681	DOWN
sscle_06g049190	-3.19607	0.00826932	DOWN
sscle_02g015610	-3.19584	0.0181138	DOWN
sscle_03g026560	-3.18827	0.00271101	DOWN
sscle_05g048490	-3.18757	0.0478786	DOWN
sscle_12g087950	-3.17699	0.0222013	DOWN
sscle_05g043370	-3.17265	0.000144822	DOWN
sscle_12g089170	-3.16611	0.0344149	DOWN
sscle_03g027360	-3.15957	0.0170016	DOWN
sscle_15g106270	-3.15252	0.0004124	DOWN
sscle_07g060590	-3.14419	0.0493258	DOWN
sscle_15g102810	-3.1428	0.0269281	DOWN
sscle_05g043820	-3.14164	0.0141839	DOWN
sscle_11g081930	-3.13795	0.00483485	DOWN
sscle_02g012540	-3.12954	0.00033648	DOWN
sscle_02g021180	-3.12898	0.015653	DOWN
sscle_12g087150	-3.1255	0.0207251	DOWN
sscle_06g050680	-3.12387	0.00271451	DOWN
sscle_11g083870	-3.12055	0.00255473	DOWN
sscle_01g008210	-3.11987	0.0221877	DOWN
sscle_04g037760	-3.11779	0.00422322	DOWN
sscle_12g091490	-3.11721	0.0170016	DOWN
sscle_05g043140	-3.11302	0.0254129	DOWN
sscle_07g059640	-3.11268	0.00276845	DOWN
sscle_05g041110	-3.10662	0.00257611	DOWN
sscle_01g005200	-3.10229	0.000255469	DOWN
sscle_13g095430	-3.10146	0.0116086	DOWN
sscle_01g001010	-3.08977	0.000273721	DOWN
sscle_14g101910	-3.08802	0.0449726	DOWN
sscle_02g017230	-3.08498	0.0173353	DOWN
sscle_02g013950	-3.0748	0.0376208	DOWN
sscle_16g110780	-3.07149	0.00110443	DOWN
sscle_03g029460	-3.07079	0.0169771	DOWN
sscle_08g063730	-3.07035	0.0373072	DOWN
sscle_10g077990	-3.06705	0.030533	DOWN
sscle_15g102770	-3.06496	0.012161	DOWN
sscle_01g000060	-3.06179	0.0306604	DOWN
sscle_05g042720	-3.06176	0.0284771	DOWN
sscle_08g062800	-3.06022	0.0198908	DOWN
sscle_11g083940	-3.05013	0.00352949	DOWN
sscle_03g029660	-3.04699	0.00603831	DOWN
sscle_04g037380	-3.04499	0.0108781	DOWN
sscle_09g074340	-3.04142	0.0261364	DOWN
sscle_12g089260	-3.03966	0.0109035	DOWN
sscle_06g054480	-3.02638	0.00041404	DOWN
sscle_03g022710	-3.01687	0.00305872	DOWN
sscle_11g082050	-3.01045	0.0216162	DOWN
sscle_02g019800	-3.00667	0.0389476	DOWN
sscle_05g043720	-2.9999	0.0383727	DOWN
sscle_08g064090	-2.9912	0.00767778	DOWN
sscle_09g069050	-2.98622	0.00621027	DOWN
sscle_07g056880	-2.97485	0.00455664	DOWN
sscle_12g090500	-2.97187	0.0205865	DOWN
sscle_15g102380	-2.97105	0.00889773	DOWN
sscle_05g045600	-2.96876	0.000806749	DOWN
sscle_03g031820	-2.95778	0.0181023	DOWN
sscle_11g081180	-2.95138	0.017771	DOWN
sscle_11g082640	-2.94842	0.00757666	DOWN
sscle_03g030000	-2.94234	0.000966851	DOWN
sscle_04g036170	-2.93993	0.00179459	DOWN
sscle_10g079900	-2.92767	0.0186315	DOWN
sscle_04g037860	-2.92587	0.0218629	DOWN
sscle_04g039590	-2.92248	0.0228475	DOWN
sscle_09g073250	-2.91796	0.0378442	DOWN
sscle_04g039120	-2.91749	0.044735	DOWN
sscle_16g110050	-2.91064	0.0324894	DOWN
sscle_08g064250	-2.90528	0.00132352	DOWN
sscle_08g064790	-2.89949	0.0493336	DOWN
sscle_05g043990	-2.89566	0.030533	DOWN
sscle_10g078400	-2.89225	0.0132082	DOWN
sscle_08g066850	-2.88956	0.030533	DOWN
sscle_02g021480	-2.8895	0.0416766	DOWN
sscle_02g017140	-2.88365	0.00325956	DOWN
sscle_03g031470	-2.87769	0.0364489	DOWN
sscle_10g075760	-2.87376	0.0333862	DOWN
sscle_16g109240	-2.87143	0.00279481	DOWN
sscle_02g021940	-2.87095	0.0269147	DOWN
sscle_03g027470	-2.86965	0.0418848	DOWN
sscle_09g072700	-2.86903	0.0430971	DOWN
sscle_13g096870	-2.86713	0.0220942	DOWN
sscle_08g063970	-2.86596	0.0102273	DOWN
sscle_15g106380	-2.86427	0.0078526	DOWN
sscle_02g016400	-2.8603	0.0062902	DOWN
sscle_13g092380	-2.85996	0.0416194	DOWN
sscle_06g052200	-2.84347	0.0145279	DOWN
sscle_10g077110	-2.83819	0.0235052	DOWN
sscle_16g108270	-2.83804	0.00212514	DOWN
sscle_16g109050	-2.83438	0.00352949	DOWN
sscle_01g002640	-2.82492	0.00934774	DOWN
sscle_11g085370	-2.82154	0.00514385	DOWN
sscle_07g057950	-2.8131	0.000359895	DOWN
sscle_01g001370	-2.80599	0.0078526	DOWN
sscle_04g037590	-2.80243	0.0145279	DOWN
sscle_01g002350	-2.8013	0.000244654	DOWN
sscle_02g015790	-2.80105	0.0169555	DOWN
sscle_05g044850	-2.78942	0.00947219	DOWN
sscle_06g049130	-2.78788	0.0295669	DOWN
sscle_13g095450	-2.78691	0.00584684	DOWN
sscle_11g083370	-2.77844	0.00049157	DOWN
sscle_07g055980	-2.76761	0.0105245	DOWN
sscle_11g081120	-2.76738	0.0149938	DOWN
sscle_01g011560	-2.76698	0.00702165	DOWN
sscle_16g107580	-2.75866	0.00249588	DOWN
sscle_05g048020	-2.7563	0.0215998	DOWN
sscle_01g009210	-2.74355	0.00801204	DOWN
sscle_15g105560	-2.74157	0.0362026	DOWN
sscle_09g071930	-2.73876	0.00117571	DOWN
sscle_04g039640	-2.73861	0.000426506	DOWN
sscle_06g052970	-2.73391	0.0138139	DOWN
sscle_10g080470	-2.72548	0.0420784	DOWN
sscle_09g068700	-2.72124	0.0273781	DOWN
sscle_02g020810	-2.72083	0.020154	DOWN
sscle_04g039010	-2.7186	0.00176803	DOWN
sscle_10g080660	-2.71512	0.0485394	DOWN
sscle_05g047440	-2.70932	0.0245496	DOWN
sscle_14g097150	-2.70635	0.0301151	DOWN
sscle_04g035050	-2.7053	0.0133743	DOWN
sscle_01g001710	-2.6992	0.00272721	DOWN
sscle_16g107800	-2.68862	0.00155467	DOWN
sscle_09g068920	-2.68709	0.00645815	DOWN
sscle_05g047490	-2.68412	0.0449726	DOWN
sscle_06g051860	-2.68215	0.0248392	DOWN
sscle_07g055710	-2.68182	0.00239028	DOWN
sscle_11g081620	-2.68084	0.0115116	DOWN
sscle_02g020660	-2.68063	0.0320664	DOWN
sscle_05g045680	-2.67252	0.00801204	DOWN
sscle_12g090490	-2.66868	0.000273721	DOWN
sscle_08g063170	-2.66813	0.000995658	DOWN
sscle_10g075020	-2.66366	0.0034704	DOWN
sscle_11g080990	-2.65838	0.00176803	DOWN
sscle_01g008520	-2.65709	0.00576101	DOWN
sscle_07g057750	-2.65679	0.00540759	DOWN
sscle_02g012990	-2.64276	0.00400544	DOWN
sscle_10g080560	-2.63534	0.0173353	DOWN
sscle_02g012250	-2.62582	0.0292787	DOWN
sscle_04g037570	-2.62274	0.00428919	DOWN
sscle_02g015110	-2.62	0.00176803	DOWN
sscle_05g043780	-2.60189	0.0263352	DOWN
sscle_02g012800	-2.60082	0.0130075	DOWN
sscle_08g062870	-2.60062	0.0248633	DOWN
sscle_05g044330	-2.59619	0.000273721	DOWN
sscle_08g062470	-2.5917	0.0493471	DOWN
sscle_08g065660	-2.58986	0.00808631	DOWN
sscle_09g073550	-2.58696	0.0051519	DOWN
sscle_14g100300	-2.58607	0.00934774	DOWN
sscle_06g054220	-2.5823	0.0294988	DOWN
sscle_16g107850	-2.58036	0.0257508	DOWN
sscle_10g077190	-2.57685	0.0132519	DOWN
sscle_11g085350	-2.56904	0.0088135	DOWN
sscle_03g027450	-2.56811	0.00325956	DOWN
sscle_07g060800	-2.55993	0.0254706	DOWN
sscle_05g046970	-2.55889	0.038896	DOWN
sscle_16g109000	-2.55798	0.0199021	DOWN
sscle_04g034200	-2.55476	0.000657195	DOWN
sscle_05g042100	-2.55358	0.00603831	DOWN
sscle_03g031540	-2.54119	0.0305266	DOWN
sscle_13g094450	-2.53919	0.0406665	DOWN
sscle_11g082550	-2.53698	0.0264208	DOWN
sscle_11g086580	-2.53688	0.000391692	DOWN
sscle_14g100430	-2.53622	0.000123898	DOWN
sscle_04g039530	-2.51889	0.00524067	DOWN
sscle_02g015700	-2.51268	0.0120707	DOWN
sscle_01g007110	-2.5118	0.00176803	DOWN
sscle_14g101440	-2.51043	0.00801204	DOWN
sscle_05g047370	-2.50664	0.0349894	DOWN
sscle_08g062230	-2.48791	0.00035325	DOWN
sscle_09g068890	-2.47805	0.000578379	DOWN
sscle_11g081030	-2.47072	0.00325956	DOWN
sscle_05g047220	-2.47023	0.0160811	DOWN
sscle_04g038830	-2.45868	0.0138564	DOWN
sscle_08g065820	-2.45628	0.0316715	DOWN
sscle_16g110830	-2.45408	0.0332676	DOWN
sscle_01g002570	-2.4476	0.00478356	DOWN
sscle_14g098710	-2.44514	0.0468425	DOWN
sscle_06g051850	-2.4443	0.00644811	DOWN
sscle_11g086110	-2.44382	0.00380898	DOWN
sscle_08g066150	-2.43998	0.0119805	DOWN
sscle_08g063880	-2.43476	0.0145924	DOWN
sscle_03g027790	-2.43377	0.0152653	DOWN
sscle_04g039480	-2.43342	0.0398489	DOWN
sscle_04g034150	-2.43221	0.00117512	DOWN
sscle_01g000900	-2.43148	0.0134828	DOWN
sscle_14g101920	-2.43022	0.00826932	DOWN
sscle_05g044000	-2.42711	0.00445705	DOWN
sscle_13g095730	-2.42415	0.0221877	DOWN
sscle_09g072970	-2.40702	0.00120485	DOWN
sscle_01g004830	-2.4059	0.0123443	DOWN
sscle_08g068300	-2.3951	0.00255473	DOWN
sscle_10g080190	-2.38946	0.0200103	DOWN
sscle_01g001790	-2.38836	0.0112806	DOWN
sscle_05g046050	-2.38274	0.0294186	DOWN
sscle_08g064990	-2.38122	0.0443996	DOWN
sscle_02g015210	-2.37254	0.00543805	DOWN
sscle_06g053010	-2.36981	0.00603831	DOWN
sscle_10g080580	-2.36323	0.0249254	DOWN
sscle_03g031800	-2.36238	0.014939	DOWN
sscle_11g086640	-2.35409	0.00369218	DOWN
sscle_10g080180	-2.33488	0.030533	DOWN
sscle_01g007820	-2.32777	0.00278078	DOWN
sscle_05g042840	-2.32721	0.0192215	DOWN
sscle_03g031810	-2.32654	0.0213608	DOWN
sscle_01g006490	-2.32049	0.00394411	DOWN
sscle_16g109180	-2.3091	0.00119321	DOWN
sscle_09g070530	-2.30199	0.0138139	DOWN
sscle_01g002520	-2.30047	0.0469221	DOWN
sscle_01g009800	-2.2956	0.00541174	DOWN
sscle_01g010140	-2.29473	0.0182681	DOWN
sscle_12g086770	-2.29179	0.0163749	DOWN
sscle_16g111130	-2.28948	0.0493498	DOWN
sscle_15g105280	-2.28598	0.00758898	DOWN
sscle_02g015530	-2.28435	0.0256929	DOWN
sscle_16g108280	-2.28182	0.00909847	DOWN
sscle_10g075670	-2.2815	0.0219355	DOWN
sscle_01g003440	-2.28104	0.0468312	DOWN
sscle_06g051370	-2.27738	0.00192814	DOWN
sscle_04g035400	-2.27679	0.00361313	DOWN
sscle_04g034280	-2.27652	0.0224138	DOWN
sscle_01g000960	-2.27625	0.0124806	DOWN
sscle_09g074240	-2.26722	0.001261	DOWN
sscle_15g105470	-2.26611	0.0170016	DOWN
sscle_01g001360	-2.26356	0.001261	DOWN
sscle_11g083090	-2.25856	0.0439614	DOWN
sscle_04g034160	-2.25839	0.00325045	DOWN
sscle_13g096850	-2.25223	0.00114154	DOWN
sscle_01g000600	-2.24899	0.0456318	DOWN
sscle_03g029560	-2.24741	0.0483284	DOWN
sscle_01g001430	-2.24574	0.0198681	DOWN
sscle_02g015300	-2.24265	0.0217743	DOWN
sscle_08g066210	-2.2376	0.0245719	DOWN
sscle_16g110110	-2.23089	0.0151486	DOWN
sscle_04g033220	-2.2174	0.0167819	DOWN
sscle_16g109730	-2.21573	0.0140999	DOWN
sscle_09g071220	-2.21266	0.0228475	DOWN
sscle_01g002240	-2.20972	0.00212951	DOWN
sscle_02g015060	-2.20869	0.0134461	DOWN
sscle_02g014330	-2.20236	0.0170016	DOWN
sscle_04g034980	-2.19975	0.0121945	DOWN
sscle_07g061600	-2.19636	0.02568	DOWN
sscle_02g015120	-2.19436	0.0304645	DOWN
sscle_04g032270	-2.19344	0.0262126	DOWN
sscle_02g011710	-2.18694	0.0295184	DOWN
sscle_15g107270	-2.18502	0.0104212	DOWN
sscle_14g101370	-2.17262	0.0490462	DOWN
sscle_01g001170	-2.16686	0.0205841	DOWN
sscle_05g043830	-2.16509	0.0391647	DOWN
sscle_08g068490	-2.16227	0.0344149	DOWN
sscle_15g107090	-2.15923	0.0278269	DOWN
sscle_04g039930	-2.15664	0.0106828	DOWN
sscle_03g024010	-2.1496	0.0193128	DOWN
sscle_14g098220	-2.14753	0.00939967	DOWN
sscle_08g062240	-2.1469	0.0284654	DOWN
sscle_13g092650	-2.14598	0.037899	DOWN
sscle_04g035060	-2.14531	0.0225453	DOWN
sscle_04g033050	-2.14529	0.0266788	DOWN
sscle_02g018530	-2.14032	0.0291592	DOWN
sscle_02g017580	-2.13859	0.0106951	DOWN
sscle_12g089250	-2.13636	0.015609	DOWN
sscle_01g010520	-2.13255	0.000886526	DOWN
sscle_01g000590	-2.12536	0.02713	DOWN
sscle_13g092640	-2.12155	0.010789	DOWN
sscle_11g082030	-2.12083	0.00477446	DOWN
sscle_02g022070	-2.11513	0.00095641	DOWN
sscle_07g056930	-2.11215	0.028373	DOWN
sscle_05g045110	-2.10641	0.00498005	DOWN
sscle_04g033070	-2.10482	0.0490462	DOWN
sscle_02g017660	-2.10064	0.00961281	DOWN
sscle_09g074300	-2.1003	0.0175735	DOWN
sscle_03g030550	-2.09772	0.0227132	DOWN
sscle_05g042160	-2.09751	0.0485394	DOWN
sscle_13g094440	-2.09313	0.0228475	DOWN
sscle_14g100930	-2.09049	0.0479495	DOWN
sscle_12g091820	-2.08728	0.0348572	DOWN
sscle_05g045280	-2.07841	0.0201458	DOWN
sscle_16g110540	-2.07437	0.017771	DOWN
sscle_09g073270	-2.07212	0.0182681	DOWN
sscle_02g012920	-2.07025	0.0082303	DOWN
sscle_10g078860	-2.0689	0.0378356	DOWN
sscle_01g008960	-2.06724	0.00853424	DOWN
sscle_12g087830	-2.06448	0.0220942	DOWN
sscle_09g069410	-2.06015	0.00322382	DOWN
sscle_02g019810	-2.05617	0.0328395	DOWN
sscle_15g102500	-2.05367	0.0110552	DOWN
sscle_12g087420	-2.05294	0.0386768	DOWN
sscle_05g048160	-2.05126	0.0268186	DOWN
sscle_10g078520	-2.04951	0.0438043	DOWN
sscle_11g081010	-2.04917	0.0274787	DOWN
sscle_16g109590	-2.0489	0.00694874	DOWN
sscle_09g070890	-2.04821	0.0232251	DOWN
sscle_02g019520	-2.0383	0.0200103	DOWN
sscle_02g014860	-2.03477	0.0284071	DOWN
sscle_07g056890	-2.03245	0.0306211	DOWN
sscle_09g070000	-2.03205	0.00176803	DOWN
sscle_10g075870	-2.03126	0.0051253	DOWN
sscle_05g042970	-2.01427	0.0292424	DOWN
sscle_08g063770	-2.01425	0.0121945	DOWN
sscle_02g017080	-2.00804	0.0390953	DOWN
sscle_13g093080	-2.0055	0.022039	DOWN
sscle_02g015450	-1.99984	0.0135151	DOWN
sscle_09g071850	-1.98514	0.00314906	DOWN
sscle_02g012440	-1.98482	0.0383899	DOWN
sscle_13g093240	-1.97676	0.00702165	DOWN
sscle_04g034190	-1.9762	0.00174503	DOWN
sscle_05g046560	-1.97462	0.0430971	DOWN
sscle_14g100320	-1.9734	0.0212331	DOWN
sscle_16g111150	-1.97266	0.0115524	DOWN
sscle_02g012120	-1.96981	0.0105245	DOWN
sscle_06g051870	-1.95229	0.0117822	DOWN
sscle_13g095440	-1.95071	0.0324245	DOWN
sscle_08g066100	-1.94028	0.029044	DOWN
sscle_01g004190	-1.93365	0.0281647	DOWN
sscle_10g075650	-1.93122	0.0133536	DOWN
sscle_01g010280	-1.92709	0.0410572	DOWN
sscle_01g008630	-1.9266	0.0236285	DOWN
sscle_01g009420	-1.919	0.0216799	DOWN
sscle_05g042750	-1.9169	0.0292787	DOWN
sscle_05g045720	-1.9108	0.015653	DOWN
sscle_11g085870	-1.89524	0.0400255	DOWN
sscle_03g028790	-1.89083	0.0278269	DOWN
sscle_03g029850	-1.88352	0.0254605	DOWN
sscle_14g098870	-1.87931	0.0133536	DOWN
sscle_08g064850	-1.86372	0.0078526	DOWN
sscle_05g043870	-1.86215	0.0107205	DOWN
sscle_01g005970	-1.85587	0.0121336	DOWN
sscle_01g001820	-1.85332	0.0224138	DOWN
sscle_08g063830	-1.85149	0.0304473	DOWN
sscle_09g068780	-1.84881	0.0156799	DOWN
sscle_08g068290	-1.84853	0.018473	DOWN
sscle_01g007540	-1.84343	0.0360796	DOWN
sscle_02g017130	-1.84025	0.0181023	DOWN
sscle_04g034550	-1.83742	0.0163669	DOWN
sscle_05g041590	-1.8371	0.0316715	DOWN
sscle_01g010770	-1.83186	0.0382872	DOWN
sscle_04g035640	-1.829	0.025555	DOWN
sscle_01g009600	-1.82719	0.0446762	DOWN
sscle_01g001910	-1.82617	0.0485425	DOWN
sscle_15g107070	-1.82405	0.0078526	DOWN
sscle_01g006750	-1.8232	0.0224244	DOWN
sscle_06g053510	-1.81878	0.0224138	DOWN
sscle_01g007280	-1.81064	0.00644811	DOWN
sscle_12g091090	-1.80831	0.0339703	DOWN
sscle_10g077040	-1.80073	0.0294988	DOWN
sscle_12g091960	-1.79127	0.0204658	DOWN
sscle_14g098700	-1.78707	0.0133652	DOWN
sscle_01g003420	-1.78569	0.0304473	DOWN
sscle_16g108580	-1.78299	0.00292108	DOWN
sscle_13g096250	-1.77771	0.0181138	DOWN
sscle_02g012830	-1.77454	0.0268849	DOWN
sscle_01g011450	-1.77397	0.035415	DOWN
sscle_14g099000	-1.77266	0.0294484	DOWN
sscle_04g039620	-1.766	0.0325538	DOWN
sscle_06g053540	-1.7654	0.0154455	DOWN
sscle_13g094870	-1.76429	0.00709814	DOWN
sscle_14g100160	-1.76397	0.0310495	DOWN
sscle_09g072880	-1.76368	0.0478786	DOWN
sscle_11g082940	-1.76053	0.0388094	DOWN
sscle_08g065340	-1.75971	0.0382872	DOWN
sscle_15g104990	-1.7576	0.0073753	DOWN
sscle_02g015740	-1.75637	0.0115724	DOWN
sscle_10g078170	-1.74836	0.038622	DOWN
sscle_15g102980	-1.74177	0.0305895	DOWN
sscle_09g068860	-1.73962	0.0387391	DOWN
sscle_14g097110	-1.73716	0.0357547	DOWN
sscle_10g075860	-1.73568	0.00478356	DOWN
sscle_11g084490	-1.73221	0.00324468	DOWN
sscle_12g089270	-1.73099	0.00295084	DOWN
sscle_07g059500	-1.72986	0.0200562	DOWN
sscle_05g047140	-1.72824	0.0424637	DOWN
sscle_04g032190	-1.72689	0.0400052	DOWN
sscle_10g078510	-1.72603	0.00757666	DOWN
sscle_05g041090	-1.72465	0.0316715	DOWN
sscle_15g103680	-1.72207	0.0154455	DOWN
sscle_08g066800	-1.72021	0.022039	DOWN
sscle_15g102550	-1.71829	0.00176803	DOWN
sscle_07g061170	-1.71052	0.0278269	DOWN
sscle_07g058070	-1.71049	0.0403658	DOWN
sscle_12g088420	-1.69756	0.042535	DOWN
sscle_01g002980	-1.69613	0.0406173	DOWN
sscle_06g049230	-1.69493	0.0224138	DOWN
sscle_06g051220	-1.68985	0.034926	DOWN
sscle_05g047180	-1.68307	0.0369703	DOWN
sscle_16g109190	-1.68076	0.0320664	DOWN
sscle_01g008020	-1.68042	0.0480624	DOWN
sscle_02g012220	-1.67726	0.0064086	DOWN
sscle_01g005030	-1.67693	0.0257234	DOWN
sscle_12g088320	-1.67493	0.0106828	DOWN
sscle_06g051560	-1.67018	0.000945274	DOWN
sscle_08g064970	-1.66925	0.0419442	DOWN
sscle_05g042650	-1.66603	0.0235052	DOWN
sscle_06g054440	-1.65656	0.0088135	DOWN
sscle_06g055080	-1.65635	0.0343839	DOWN
sscle_05g047510	-1.65272	0.0117822	DOWN
sscle_06g050830	-1.65094	0.0163749	DOWN
sscle_09g071540	-1.64475	0.0223852	DOWN
sscle_05g046810	-1.63955	0.0268996	DOWN
sscle_03g023020	-1.63796	0.0130973	DOWN
sscle_09g071920	-1.63791	0.037234	DOWN
sscle_02g015520	-1.63564	0.0303534	DOWN
sscle_09g072420	-1.62924	0.0316715	DOWN
sscle_13g095990	-1.62749	0.0303365	DOWN
sscle_16g108830	-1.6273	0.0228213	DOWN
sscle_01g001960	-1.62392	0.0295485	DOWN
sscle_02g016360	-1.62272	0.0418848	DOWN
sscle_10g080090	-1.62125	0.0156264	DOWN
sscle_09g073840	-1.62038	0.0145279	DOWN
sscle_08g066570	-1.61913	0.0369577	DOWN
sscle_15g104980	-1.61207	0.0277348	DOWN
sscle_04g038160	-1.60934	0.0065458	DOWN
sscle_03g029690	-1.60926	0.017771	DOWN
sscle_13g093530	-1.60812	0.0419442	DOWN
sscle_15g104410	-1.60491	0.0246748	DOWN
sscle_07g058660	-1.60254	0.0274255	DOWN
sscle_10g076670	-1.59942	0.0242479	DOWN
sscle_06g054600	-1.5936	0.0497297	DOWN
sscle_10g076560	-1.59139	0.0424226	DOWN
sscle_05g043300	-1.58239	0.030533	DOWN
sscle_06g050150	-1.57812	0.037899	DOWN
sscle_16g110870	-1.57038	0.0284071	DOWN
sscle_05g046860	-1.5634	0.0323804	DOWN
sscle_01g003790	-1.56233	0.0442482	DOWN
sscle_13g095420	-1.55218	0.0306604	DOWN
sscle_07g055850	-1.54833	0.0188683	DOWN
sscle_09g072920	-1.54633	0.037899	DOWN
sscle_07g058420	-1.54604	0.00820925	DOWN
sscle_01g010990	-1.53601	0.0184463	DOWN
sscle_06g053130	-1.52778	0.013071	DOWN
sscle_13g093850	-1.52302	0.0297632	DOWN
sscle_10g078160	-1.51535	0.0291996	DOWN
sscle_03g029840	-1.51262	0.0160421	DOWN
sscle_05g047080	-1.51183	0.0493498	DOWN
sscle_05g043320	-1.50345	0.00650074	DOWN
sscle_03g027950	-1.49459	0.00529364	DOWN
sscle_13g094970	-1.49365	0.0430971	DOWN
sscle_04g035680	-1.48923	0.00292831	DOWN
sscle_07g059410	-1.48855	0.0129877	DOWN
sscle_15g102790	-1.48446	0.0424226	DOWN
sscle_10g075890	-1.47148	0.0121729	DOWN
sscle_10g075880	-1.47013	0.0324894	DOWN
sscle_11g086560	-1.46745	0.025555	DOWN
sscle_05g041970	-1.44753	0.0377667	DOWN
sscle_13g092560	-1.44669	0.017771	DOWN
sscle_14g098280	-1.44586	0.0125557	DOWN
sscle_03g027840	-1.44502	0.01247	DOWN
sscle_13g093750	-1.43122	0.0351036	DOWN
sscle_03g026160	-1.42773	0.0220351	DOWN
sscle_11g084830	-1.42079	0.0352914	DOWN
sscle_06g053250	-1.4186	0.00604207	DOWN
sscle_10g079440	-1.41797	0.00540759	DOWN
sscle_12g089470	-1.41546	0.0101777	DOWN
sscle_06g051290	-1.40194	0.0324894	DOWN
sscle_10g078480	-1.38636	0.0287288	DOWN
sscle_07g058710	-1.37929	0.0118519	DOWN
sscle_01g009880	-1.3772	0.0472836	DOWN
sscle_08g063840	-1.3769	0.0134678	DOWN
sscle_06g053320	-1.37443	0.0369577	DOWN
sscle_04g034880	-1.36125	0.0416194	DOWN
sscle_10g079890	-1.359	0.0389699	DOWN
sscle_02g014000	-1.34483	0.00826932	DOWN
sscle_04g034430	-1.34392	0.0393718	DOWN
sscle_02g013510	-1.34254	0.012161	DOWN
sscle_06g054120	-1.34115	0.0278269	DOWN
sscle_11g083950	-1.33507	0.0232918	DOWN
sscle_15g104720	-1.33051	0.0291592	DOWN
sscle_04g037520	-1.31033	0.0138139	DOWN
sscle_02g016970	-1.31026	0.0172275	DOWN
sscle_04g034690	-1.30686	0.0466735	DOWN
sscle_08g067990	-1.30496	0.00767778	DOWN
sscle_03g026810	-1.30047	0.0117822	DOWN
sscle_05g041360	-1.29413	0.00918531	DOWN
sscle_07g060420	-1.29202	0.0364489	DOWN
sscle_06g052540	-1.28668	0.0117822	DOWN
sscle_10g079750	-1.27862	0.0394005	DOWN
sscle_02g016910	-1.26921	0.0485923	DOWN
sscle_01g005610	-1.26681	0.0161418	DOWN
sscle_03g027010	-1.25916	0.0138139	DOWN
sscle_07g059820	-1.24997	0.0284071	DOWN
sscle_16g108340	-1.24703	0.0259892	DOWN
sscle_01g006570	-1.24476	0.0232166	DOWN
sscle_02g018050	-1.23817	0.0402856	DOWN
sscle_02g011930	-1.22986	0.0475977	DOWN
sscle_03g022320	-1.22463	0.0123484	DOWN
sscle_03g023910	-1.21475	0.0152653	DOWN
sscle_08g068400	-1.2143	0.0250255	DOWN
sscle_10g076040	-1.21376	0.0456318	DOWN
sscle_07g056560	-1.21288	0.0329257	DOWN
sscle_03g025920	-1.2126	0.0282514	DOWN
sscle_02g013520	-1.20481	0.030533	DOWN
sscle_03g027350	-1.20281	0.0163292	DOWN
sscle_01g002590	-1.19498	0.0170016	DOWN
sscle_03g026840	-1.19221	0.0278269	DOWN
sscle_04g033040	-1.18523	0.0303534	DOWN
sscle_03g026170	-1.18124	0.0255655	DOWN
sscle_13g095620	-1.13196	0.0462293	DOWN
sscle_16g109630	-1.08998	0.0425989	DOWN
sscle_04g035430	-1.07887	0.0303534	DOWN
sscle_09g071400	-1.07317	0.0493471	DOWN
sscle_09g072990	-1.06749	0.0424226	DOWN
sscle_02g013970	-1.06275	0.0416194	DOWN
sscle_01g004560	-1.05836	0.0194568	DOWN
sscle_01g005190	-1.05501	0.0425915	DOWN
sscle_06g053640	-1.04322	0.0339703	DOWN
sscle_11g084760	-1.02032	0.0493976	DOWN
sscle_12g090850	-1.02029	0.0421838	DOWN

## Sheet: NEP63 T1 (8 - 16 hpi)
S1. List of differentially expressed S. sclerotiorum genes during interaction with Susceptible (32) and Resistant (63) canola lines at early (T1, 8-16 hpi) and late (T2, 24-48 hpi)
Gene	log2 fold change	fdr adj. p value	Regulation
sscle_04g037240	10.0414	7.03198e-05	UP
sscle_08g067130	9.14314	0.000173791	UP
sscle_02g016020	9.09558	0.000303195	UP
sscle_16g107500	9.02089	0.000563904	UP
sscle_05g040340	8.6826	0.00481215	UP
sscle_01g005000	8.20032	1.13548e-05	UP
sscle_09g073010	7.5882	0.00025189	UP
sscle_08g068200	7.56222	0.00568607	UP
sscle_08g064170	7.53715	0.0127896	UP
sscle_02g016010	7.25171	0.000259167	UP
sscle_16g108230	7.17465	3.34356e-05	UP
sscle_05g045870	6.93025	7.03198e-05	UP
sscle_08g064580	6.89317	0.00151397	UP
sscle_15g106400	6.81923	0.0162167	UP
sscle_07g060710	6.80249	7.03198e-05	UP
sscle_09g070580	6.73819	0.00134191	UP
sscle_02g022130	6.72613	0.00169759	UP
sscle_12g088210	6.69635	0.0150695	UP
sscle_03g030110	6.60136	0.00167789	UP
sscle_16g108160	6.59648	0.0092832	UP
sscle_05g043090	6.46399	0.00133528	UP
sscle_07g061670	6.42852	0.0201528	UP
sscle_03g026860	6.31551	3.34356e-05	UP
sscle_02g021570	6.14887	0.0026316	UP
sscle_01g003110	6.12999	7.03198e-05	UP
sscle_02g015930	6.07696	0.00283767	UP
sscle_05g040320	6.01484	0.00478206	UP
sscle_01g004070	6.01099	0.0238115	UP
sscle_15g106410	5.82708	0.00104724	UP
sscle_05g040420	5.81561	0.000575205	UP
sscle_06g048630	5.79515	3.69397e-06	UP
sscle_03g028700	5.34826	0.000303195	UP
sscle_05g048570	5.1927	0.00292875	UP
sscle_03g023030	5.15005	0.00688963	UP
sscle_16g108170	4.99285	0.01459	UP
sscle_05g046840	4.9804	0.00403815	UP
sscle_11g083650	4.9274	0.000259167	UP
sscle_16g107660	4.88942	0.000111082	UP
sscle_07g062010	4.872	0.000259167	UP
sscle_14g097930	4.86292	0.00749569	UP
sscle_05g047810	4.84656	0.00478206	UP
sscle_09g069850	4.78425	0.0351042	UP
sscle_10g074860	4.77728	0.00107455	UP
sscle_03g030530	4.76641	0.000618672	UP
sscle_14g099560	4.74858	0.000259167	UP
sscle_15g106060	4.73633	0.00182189	UP
sscle_01g000730	4.7261	0.000702684	UP
sscle_06g049430	4.7168	0.0322091	UP
sscle_16g108210	4.68115	0.0447491	UP
sscle_01g010350	4.66775	0.00072538	UP
sscle_05g041810	4.66515	0.00457426	UP
sscle_03g022380	4.65547	0.000101696	UP
sscle_05g045060	4.63869	0.000259167	UP
sscle_16g109230	4.5968	0.00441636	UP
sscle_05g043580	4.52334	0.014311	UP
sscle_01g000260	4.47683	0.0115097	UP
sscle_04g039020	4.46192	0.0258929	UP
sscle_06g048920	4.44532	0.00861732	UP
sscle_04g032810	4.43778	0.0266426	UP
sscle_12g088730	4.43017	0.00169759	UP
sscle_15g106440	4.40318	0.0128756	UP
sscle_08g064270	4.33951	0.00135742	UP
sscle_15g102310	4.30919	0.010046	UP
sscle_06g049990	4.30753	0.00489732	UP
sscle_02g017810	4.26345	0.0301594	UP
sscle_11g083570	4.25909	0.00698545	UP
sscle_08g065740	4.24844	0.000655039	UP
sscle_01g010360	4.2462	0.0161232	UP
sscle_07g059570	4.24525	7.03198e-05	UP
sscle_08g065070	4.24398	0.00688963	UP
sscle_12g089930	4.2314	0.015366	UP
sscle_11g080920	4.20388	0.00383934	UP
sscle_09g073620	4.20204	0.0111237	UP
sscle_16g107390	4.11078	0.00411226	UP
sscle_15g105450	4.10127	0.000589656	UP
sscle_04g037230	4.09761	0.0016413	UP
sscle_15g106860	4.09723	0.0173028	UP
sscle_04g037440	4.06903	0.0268065	UP
sscle_14g097690	4.0457	0.00555926	UP
sscle_02g014010	3.98792	0.00292875	UP
sscle_16g108300	3.91913	0.0016659	UP
sscle_10g076790	3.89523	5.57213e-05	UP
sscle_13g093990	3.89044	0.0188405	UP
sscle_07g058540	3.86581	0.000616916	UP
sscle_01g002960	3.79457	0.000303195	UP
sscle_13g095220	3.78925	0.000563904	UP
sscle_04g032820	3.74001	0.0234709	UP
sscle_11g083580	3.73655	0.00478206	UP
sscle_08g063200	3.72216	0.000696981	UP
sscle_04g034060	3.71801	0.0277913	UP
sscle_02g015920	3.69776	0.0243325	UP
sscle_08g067140	3.6631	0.000793869	UP
sscle_11g082980	3.64331	0.00768093	UP
sscle_04g032130	3.62016	0.0201528	UP
sscle_08g062660	3.61142	0.000776514	UP
sscle_16g108660	3.57602	0.00606146	UP
sscle_02g012240	3.57008	0.0199159	UP
sscle_05g043380	3.56649	0.00140259	UP
sscle_02g013700	3.52224	0.0356036	UP
sscle_05g041720	3.51387	0.018248	UP
sscle_15g106630	3.47576	0.00851868	UP
sscle_05g040510	3.47272	0.018322	UP
sscle_05g042600	3.47121	0.00568204	UP
sscle_03g027970	3.46122	0.00283767	UP
sscle_05g044600	3.45825	0.0338794	UP
sscle_04g036270	3.45062	0.00860308	UP
sscle_15g104790	3.44927	0.000923766	UP
sscle_14g097900	3.40371	0.0328882	UP
sscle_13g094780	3.39183	0.0152918	UP
sscle_04g033810	3.37905	0.0186261	UP
sscle_02g011940	3.37624	7.03198e-05	UP
sscle_05g040330	3.35833	0.029174	UP
sscle_04g034310	3.34116	0.00805418	UP
sscle_10g080000	3.31	0.0331059	UP
sscle_01g009840	3.29904	0.000391652	UP
sscle_01g001150	3.29422	0.0345599	UP
sscle_10g078900	3.28418	0.00654313	UP
sscle_01g004040	3.26306	0.014704	UP
sscle_15g102680	3.24718	0.0271162	UP
sscle_07g058610	3.23122	0.00584314	UP
sscle_10g074810	3.22552	0.0450542	UP
sscle_06g054280	3.19535	0.00478206	UP
sscle_12g090340	3.19486	0.0124604	UP
sscle_01g007050	3.19115	0.000473679	UP
sscle_07g058740	3.14822	0.00795843	UP
sscle_16g108250	3.14066	0.0315207	UP
sscle_02g018870	3.13628	0.000140032	UP
sscle_01g006460	3.12366	0.00383934	UP
sscle_14g102210	3.12236	0.0186017	UP
sscle_15g104870	3.11761	0.00612488	UP
sscle_14g097910	3.1044	0.0411354	UP
sscle_15g105480	3.0943	0.00398033	UP
sscle_05g047480	3.09321	0.0466196	UP
sscle_14g097700	3.08928	0.0246113	UP
sscle_16g111080	3.08182	0.000776514	UP
sscle_09g073000	3.0741	0.00411836	UP
sscle_07g055630	3.05718	0.0209765	UP
sscle_05g044610	3.05603	0.0451101	UP
sscle_01g004710	3.03985	0.0345599	UP
sscle_09g074730	2.99582	0.00524957	UP
sscle_02g020850	2.93476	0.0304146	UP
sscle_08g066110	2.91178	0.0286907	UP
sscle_05g042890	2.8887	0.0029129	UP
sscle_13g092100	2.86648	0.0357543	UP
sscle_01g009280	2.81977	0.0180648	UP
sscle_02g021370	2.81858	0.00103187	UP
sscle_01g000070	2.78102	0.0167572	UP
sscle_15g107140	2.77048	0.0450587	UP
sscle_10g075570	2.76481	0.0113419	UP
sscle_10g075270	2.74397	0.000727589	UP
sscle_11g085960	2.7416	0.0020049	UP
sscle_07g056260	2.74103	0.029578	UP
sscle_12g090240	2.72836	0.0386882	UP
sscle_05g046770	2.7226	0.00785921	UP
sscle_03g024000	2.70906	0.00559078	UP
sscle_03g023240	2.70863	0.00510591	UP
sscle_12g089000	2.6986	0.0250256	UP
sscle_03g027660	2.67607	0.00551984	UP
sscle_01g007680	2.67596	0.0328882	UP
sscle_09g073300	2.67392	0.0350873	UP
sscle_04g032300	2.66861	0.0119519	UP
sscle_02g021040	2.65467	0.0152134	UP
sscle_03g023650	2.61883	0.0108242	UP
sscle_11g081820	2.61716	0.00998021	UP
sscle_07g060980	2.586	0.0184832	UP
sscle_04g035020	2.58033	0.00738649	UP
sscle_07g059860	2.52853	0.00101633	UP
sscle_08g066810	2.51937	0.00347988	UP
sscle_01g006470	2.51644	0.0462445	UP
sscle_06g052590	2.48793	0.0422747	UP
sscle_07g060100	2.48173	0.00478206	UP
sscle_10g075460	2.47262	0.00292339	UP
sscle_12g089310	2.46922	0.00196508	UP
sscle_16g109300	2.46788	0.00174215	UP
sscle_04g036610	2.43789	0.00848591	UP
sscle_08g064760	2.43628	0.0073711	UP
sscle_09g074700	2.42215	0.00137025	UP
sscle_07g056420	2.41754	0.0451742	UP
sscle_13g092780	2.41251	0.0149336	UP
sscle_07g058480	2.40952	0.0196878	UP
sscle_04g032120	2.40429	0.0453586	UP
sscle_03g028610	2.3961	0.00781938	UP
sscle_01g004510	2.39397	0.0330482	UP
sscle_06g050580	2.37291	0.0207912	UP
sscle_04g033280	2.37	0.00499632	UP
sscle_02g018910	2.35707	0.0403721	UP
sscle_10g080840	2.35572	0.0077779	UP
sscle_03g024480	2.34676	0.0152123	UP
sscle_08g066930	2.32844	0.0081348	UP
sscle_04g036160	2.3226	0.0486749	UP
sscle_13g092120	2.32189	0.0129775	UP
sscle_03g031670	2.31028	0.0016413	UP
sscle_05g046760	2.30718	0.010057	UP
sscle_11g083730	2.30067	0.0134168	UP
sscle_12g091020	2.29387	0.00689642	UP
sscle_02g021790	2.29181	0.0295815	UP
sscle_11g080900	2.28637	0.0181471	UP
sscle_02g017740	2.28589	0.00724212	UP
sscle_01g008040	2.26126	0.030434	UP
sscle_03g022920	2.24525	0.0025746	UP
sscle_01g004490	2.2436	0.00489723	UP
sscle_05g043570	2.23753	0.0269316	UP
sscle_03g030660	2.22505	0.0026316	UP
sscle_08g066140	2.21563	0.0108807	UP
sscle_07g058040	2.21098	0.0367527	UP
sscle_01g007580	2.2003	0.0308108	UP
sscle_07g062060	2.19569	0.00627956	UP
sscle_07g060890	2.19448	0.00727736	UP
sscle_02g021220	2.18584	0.00739789	UP
sscle_04g035830	2.17129	0.0267247	UP
sscle_15g102960	2.16964	0.0201528	UP
sscle_06g051810	2.16209	0.00283767	UP
sscle_12g091140	2.15204	0.00105857	UP
sscle_02g018140	2.15194	0.00928788	UP
sscle_11g082900	2.14902	0.0155446	UP
sscle_09g070070	2.14719	0.0208833	UP
sscle_15g105950	2.14692	0.0216237	UP
sscle_10g078650	2.14233	0.0029129	UP
sscle_11g082810	2.13293	0.0210376	UP
sscle_07g058180	2.13085	0.0463295	UP
sscle_13g096830	2.12013	0.0167805	UP
sscle_04g038950	2.10696	0.00555926	UP
sscle_13g095690	2.10085	0.0260726	UP
sscle_15g105550	2.09766	0.000992857	UP
sscle_03g025750	2.09361	0.0155446	UP
sscle_02g020570	2.09313	0.0021512	UP
sscle_11g085970	2.08774	0.00218154	UP
sscle_04g035840	2.0794	0.0129647	UP
sscle_13g096740	2.07223	0.0144237	UP
sscle_07g057830	2.07009	0.0371409	UP
sscle_08g065530	2.06233	0.0282833	UP
sscle_08g067810	2.05573	0.00499632	UP
sscle_04g035300	2.05265	0.0385179	UP
sscle_02g018830	2.04454	0.00337712	UP
sscle_11g083130	2.04201	0.0124604	UP
sscle_10g075560	2.04034	0.0132899	UP
sscle_01g003990	2.03401	0.0227502	UP
sscle_11g082620	2.00745	0.000793869	UP
sscle_16g108670	1.99786	0.00383934	UP
sscle_04g039440	1.99439	0.0103512	UP
sscle_01g000550	1.98769	0.0033409	UP
sscle_07g055560	1.98086	0.037649	UP
sscle_14g102160	1.97907	0.0394413	UP
sscle_04g034230	1.97459	0.0385179	UP
sscle_02g012470	1.96827	0.00804504	UP
sscle_15g106160	1.9666	0.00337145	UP
sscle_08g067160	1.96138	0.02891	UP
sscle_02g013010	1.94336	0.0338919	UP
sscle_09g072660	1.93752	0.00200975	UP
sscle_01g003660	1.93693	0.000923766	UP
sscle_09g073360	1.92729	0.0286907	UP
sscle_11g080950	1.92624	0.0319438	UP
sscle_08g062510	1.91303	0.0132279	UP
sscle_01g007760	1.90384	0.00721917	UP
sscle_13g096590	1.90316	0.00810712	UP
sscle_08g062310	1.90089	0.0108242	UP
sscle_16g111020	1.89839	0.0386672	UP
sscle_11g083740	1.8945	0.0192876	UP
sscle_04g033820	1.87957	0.0485085	UP
sscle_13g096690	1.8741	0.035062	UP
sscle_07g061550	1.86305	0.0291688	UP
sscle_12g088830	1.8541	0.00627956	UP
sscle_02g018630	1.85033	0.0281217	UP
sscle_07g061830	1.84675	0.00427346	UP
sscle_16g108890	1.84337	0.0186845	UP
sscle_01g003310	1.84269	0.0101927	UP
sscle_01g001840	1.84106	0.00710128	UP
sscle_10g078690	1.83165	0.00244432	UP
sscle_03g027760	1.82983	0.0413136	UP
sscle_06g053300	1.82917	0.0092832	UP
sscle_15g103300	1.82625	0.00686788	UP
sscle_16g108180	1.82576	0.025571	UP
sscle_07g055720	1.82468	0.00153102	UP
sscle_09g073350	1.82262	0.0111237	UP
sscle_03g027130	1.78993	0.038475	UP
sscle_13g096080	1.76843	0.0124747	UP
sscle_01g002760	1.76406	0.0296618	UP
sscle_01g008200	1.76384	0.019461	UP
sscle_07g059910	1.76082	0.0141183	UP
sscle_01g007510	1.75848	0.0026316	UP
sscle_16g107520	1.75096	0.0462445	UP
sscle_02g015270	1.74703	0.0229299	UP
sscle_03g024030	1.74415	0.00564735	UP
sscle_10g077580	1.74286	0.0437024	UP
sscle_07g058290	1.74231	0.00470733	UP
sscle_09g074190	1.73867	0.0290021	UP
sscle_09g072390	1.73486	0.00478206	UP
sscle_06g054390	1.73436	0.00945413	UP
sscle_16g108450	1.72197	0.0205968	UP
sscle_01g004820	1.72153	0.0201528	UP
sscle_03g027090	1.72043	0.0315948	UP
sscle_11g085640	1.71874	0.030492	UP
sscle_03g027110	1.71426	0.0147557	UP
sscle_07g059310	1.71301	0.0149336	UP
sscle_15g104840	1.70741	0.00945413	UP
sscle_01g003620	1.70307	0.0108242	UP
sscle_10g077230	1.70191	0.029578	UP
sscle_05g041320	1.69861	0.00424931	UP
sscle_02g016430	1.69166	0.0385042	UP
sscle_13g095310	1.68069	0.0139497	UP
sscle_08g063260	1.67495	0.0237364	UP
sscle_07g060820	1.67443	0.0110375	UP
sscle_09g071800	1.67361	0.0381625	UP
sscle_13g094940	1.67255	0.0337565	UP
sscle_09g073880	1.66417	0.0268874	UP
sscle_07g056370	1.66237	0.00551984	UP
sscle_08g065710	1.66114	0.0237448	UP
sscle_09g071970	1.65809	0.00181647	UP
sscle_09g069470	1.64762	0.0452662	UP
sscle_10g076710	1.64678	0.030492	UP
sscle_02g020450	1.64134	0.0394807	UP
sscle_08g062590	1.64015	0.0195901	UP
sscle_06g049890	1.63922	0.0111207	UP
sscle_04g038360	1.6305	0.0116525	UP
sscle_01g006740	1.62624	0.00689642	UP
sscle_06g051170	1.62337	0.0298911	UP
sscle_03g023230	1.62336	0.03211	UP
sscle_12g087270	1.62099	0.00790412	UP
sscle_11g085980	1.62001	0.0033409	UP
sscle_03g030300	1.61978	0.0457853	UP
sscle_01g005270	1.6178	0.0136045	UP
sscle_16g110430	1.61154	0.00860308	UP
sscle_10g077510	1.59086	0.0422516	UP
sscle_09g074710	1.5898	0.0393424	UP
sscle_06g049750	1.58975	0.0229419	UP
sscle_01g002880	1.58971	0.00161748	UP
sscle_01g000580	1.58544	0.01873	UP
sscle_09g073930	1.58524	0.00383934	UP
sscle_08g064140	1.58239	0.0195412	UP
sscle_01g003570	1.579	0.0151226	UP
sscle_14g101790	1.57414	0.0323137	UP
sscle_10g078020	1.56051	0.0491257	UP
sscle_01g003050	1.559	0.00457426	UP
sscle_01g006590	1.55682	0.0273587	UP
sscle_08g063610	1.55589	0.0201528	UP
sscle_16g109850	1.54782	0.0394317	UP
sscle_12g089220	1.5399	0.00940328	UP
sscle_06g051690	1.53734	0.00166724	UP
sscle_03g029910	1.53388	0.0056783	UP
sscle_08g068480	1.52761	0.00444587	UP
sscle_08g066170	1.5253	0.00876039	UP
sscle_03g027800	1.52437	0.00876039	UP
sscle_02g011760	1.52092	0.0304146	UP
sscle_09g071170	1.5185	0.0291688	UP
sscle_10g080410	1.51761	0.0285303	UP
sscle_04g039680	1.50615	0.0386671	UP
sscle_07g057320	1.50445	0.021959	UP
sscle_04g040170	1.49432	0.025133	UP
sscle_07g058020	1.49384	0.0193666	UP
sscle_04g039570	1.48988	0.0147557	UP
sscle_13g092350	1.47939	0.0193925	UP
sscle_07g056470	1.47916	0.0177611	UP
sscle_07g057760	1.47833	0.0357543	UP
sscle_02g014690	1.47696	0.00601463	UP
sscle_02g019010	1.46874	0.00832131	UP
sscle_06g054320	1.46715	0.0258619	UP
sscle_12g091010	1.46451	0.0299501	UP
sscle_10g076280	1.45923	0.0137713	UP
sscle_05g042240	1.45892	0.018248	UP
sscle_03g030730	1.43864	0.0401618	UP
sscle_12g091260	1.43472	0.00406632	UP
sscle_10g077660	1.4322	0.0073711	UP
sscle_02g016100	1.42448	0.033719	UP
sscle_06g049760	1.42427	0.040398	UP
sscle_11g082080	1.42231	0.0142702	UP
sscle_09g073120	1.41469	0.0255671	UP
sscle_10g080020	1.40972	0.00868609	UP
sscle_12g090440	1.40381	0.0171833	UP
sscle_04g034900	1.39916	0.0491257	UP
sscle_02g020590	1.39627	0.039744	UP
sscle_13g096660	1.38947	0.0250256	UP
sscle_03g029900	1.38734	0.00686788	UP
sscle_03g027440	1.38125	0.0180783	UP
sscle_05g043510	1.38089	0.0296993	UP
sscle_07g055430	1.37764	0.049817	UP
sscle_13g093710	1.3775	0.018248	UP
sscle_01g009090	1.3453	0.014311	UP
sscle_07g058980	1.33941	0.025133	UP
sscle_03g028530	1.33464	0.0285263	UP
sscle_02g021430	1.32864	0.0255671	UP
sscle_12g087430	1.32457	0.0498046	UP
sscle_15g102350	1.31887	0.0331059	UP
sscle_06g053880	1.31493	0.0422747	UP
sscle_02g017380	1.3149	0.0125301	UP
sscle_04g033960	1.31233	0.0235533	UP
sscle_01g002810	1.31046	0.0124747	UP
sscle_06g054070	1.30945	0.0279605	UP
sscle_04g033030	1.30846	0.0349353	UP
sscle_01g009100	1.30641	0.0393424	UP
sscle_03g031000	1.30529	0.0295815	UP
sscle_13g094480	1.30086	0.023218	UP
sscle_15g103530	1.30002	0.0282056	UP
sscle_07g055590	1.29256	0.0120688	UP
sscle_01g007840	1.29214	0.036072	UP
sscle_11g085290	1.2866	0.0450709	UP
sscle_11g084470	1.27992	0.0309292	UP
sscle_13g096960	1.27909	0.0293256	UP
sscle_14g101050	1.27798	0.0244898	UP
sscle_15g102560	1.27004	0.0246113	UP
sscle_03g028590	1.26759	0.0267247	UP
sscle_09g071730	1.26389	0.0234585	UP
sscle_16g110640	1.25931	0.00698252	UP
sscle_02g020090	1.25708	0.046934	UP
sscle_12g089850	1.25462	0.0462445	UP
sscle_02g013040	1.25156	0.0178539	UP
sscle_12g087220	1.24245	0.0364768	UP
sscle_07g058340	1.24091	0.0155932	UP
sscle_05g046700	1.24063	0.043811	UP
sscle_12g089450	1.24002	0.0466338	UP
sscle_02g013850	1.23832	0.0149336	UP
sscle_04g039650	1.23802	0.0407706	UP
sscle_08g064150	1.23732	0.0475119	UP
sscle_09g072200	1.23174	0.0355085	UP
sscle_02g013790	1.22944	0.0240769	UP
sscle_03g024020	1.22639	0.0403224	UP
sscle_03g029040	1.21937	0.0211176	UP
sscle_01g005460	1.2172	0.0350873	UP
sscle_03g030270	1.20447	0.025133	UP
sscle_11g082670	1.20165	0.0395679	UP
sscle_01g009490	1.19356	0.024591	UP
sscle_08g065600	1.18945	0.0407554	UP
sscle_11g084180	1.18413	0.0199124	UP
sscle_01g007380	1.18278	0.0116734	UP
sscle_12g088820	1.17735	0.0275251	UP
sscle_05g042540	1.1768	0.0372585	UP
sscle_03g029880	1.17648	0.0422747	UP
sscle_16g108060	1.17306	0.0413361	UP
sscle_16g110530	1.1698	0.00961839	UP
sscle_05g041820	1.15512	0.0155165	UP
sscle_16g110560	1.14791	0.0436597	UP
sscle_06g054770	1.14117	0.0191491	UP
sscle_14g098050	1.14095	0.0337572	UP
sscle_01g009130	1.13101	0.0162992	UP
sscle_03g024240	1.12803	0.0452699	UP
sscle_12g091870	1.12267	0.0491842	UP
sscle_03g024330	1.12017	0.0412108	UP
sscle_06g048890	1.11991	0.0288519	UP
sscle_09g071490	1.11833	0.0253358	UP
sscle_14g099800	1.11578	0.030492	UP
sscle_01g010960	1.1156	0.0226317	UP
sscle_03g030410	1.11548	0.0125195	UP
sscle_01g006770	1.11502	0.0140834	UP
sscle_02g020620	1.10056	0.0262818	UP
sscle_08g065540	1.08898	0.0316199	UP
sscle_13g096130	1.08821	0.0302791	UP
sscle_07g055450	1.08778	0.0422262	UP
sscle_01g005740	1.07883	0.0397942	UP
sscle_03g028950	1.06955	0.0397201	UP
sscle_08g068140	1.06801	0.0210737	UP
sscle_03g029800	1.06232	0.0245245	UP
sscle_14g098890	1.05314	0.0362679	UP
sscle_11g084170	1.04463	0.038995	UP
sscle_02g013860	1.04243	0.0285283	UP
sscle_09g070960	1.03686	0.0208708	UP
sscle_04g038660	1.01884	0.029578	UP
sscle_15g103620	1.00934	0.0307074	UP
sscle_03g023810	-15.8089	0.0141183	DOWN
sscle_04g033990	-12.7754	5.57213e-05	DOWN
sscle_01g010480	-11.818	0.0193666	DOWN
sscle_15g107080	-11.4644	0.000101696	DOWN
sscle_04g034030	-10.8284	0.00151397	DOWN
sscle_02g021380	-10.752	0.0397886	DOWN
sscle_04g038970	-10.5961	0.0398105	DOWN
sscle_08g066210	-10.5159	0.00144043	DOWN
sscle_05g042460	-10.5017	0.00224206	DOWN
sscle_08g062290	-10.4414	0.000195421	DOWN
sscle_13g096010	-10.3465	7.03198e-05	DOWN
sscle_06g054180	-10.1997	0.0333986	DOWN
sscle_07g060260	-10.1695	3.34356e-05	DOWN
sscle_12g088440	-10.1374	3.34356e-05	DOWN
sscle_08g062690	-9.87419	0.000503194	DOWN
sscle_07g061770	-9.68792	0.00417453	DOWN
sscle_16g109760	-9.63954	0.0269316	DOWN
sscle_04g034630	-9.60287	0.03211	DOWN
sscle_01g007780	-9.55738	6.05388e-05	DOWN
sscle_13g094070	-9.5009	0.000374673	DOWN
sscle_07g056610	-9.4465	0.015366	DOWN
sscle_08g064710	-9.42114	0.0193925	DOWN
sscle_13g096000	-9.3756	0.000453945	DOWN
sscle_07g056580	-9.35466	0.00876039	DOWN
sscle_08g064910	-9.34638	0.0173952	DOWN
sscle_02g014050	-9.27713	0.00785921	DOWN
sscle_01g000090	-9.25811	0.0395129	DOWN
sscle_10g076000	-9.21312	0.00710128	DOWN
sscle_05g042740	-9.07739	0.029578	DOWN
sscle_11g081910	-9.03827	0.00383934	DOWN
sscle_07g060270	-9.03807	0.0222171	DOWN
sscle_01g003940	-8.96335	0.0268065	DOWN
sscle_02g014840	-8.93789	0.00206764	DOWN
sscle_05g043720	-8.878	0.0186845	DOWN
sscle_08g062700	-8.77937	0.0167488	DOWN
sscle_07g059610	-8.73563	0.0118706	DOWN
sscle_11g084920	-8.71014	0.000696981	DOWN
sscle_15g105940	-8.70114	0.0243927	DOWN
sscle_07g059630	-8.6849	0.0096692	DOWN
sscle_09g074320	-8.67553	0.00377163	DOWN
sscle_05g043830	-8.60874	0.00148135	DOWN
sscle_06g050280	-8.60399	0.0416287	DOWN
sscle_12g087680	-8.59132	0.00564735	DOWN
sscle_12g091490	-8.58478	0.00876039	DOWN
sscle_11g086300	-8.55301	0.0294087	DOWN
sscle_14g101740	-8.44323	0.0127669	DOWN
sscle_05g043650	-8.38501	0.0156309	DOWN
sscle_13g092050	-8.38361	0.0443298	DOWN
sscle_04g033800	-8.31167	0.000776514	DOWN
sscle_02g019280	-8.23049	0.0407052	DOWN
sscle_15g103880	-8.20452	0.00515133	DOWN
sscle_08g064790	-8.17604	0.0201528	DOWN
sscle_12g091660	-8.12916	0.00280744	DOWN
sscle_11g084340	-8.11508	0.00868609	DOWN
sscle_08g067170	-8.08764	0.0116167	DOWN
sscle_08g064330	-8.0111	0.011663	DOWN
sscle_02g020810	-7.98121	0.000335109	DOWN
sscle_06g052420	-7.96249	0.0144784	DOWN
sscle_05g042500	-7.90436	0.0214345	DOWN
sscle_02g012180	-7.83411	0.000195421	DOWN
sscle_12g089330	-7.82797	0.0229974	DOWN
sscle_06g054850	-7.81515	0.0407693	DOWN
sscle_01g008350	-7.77989	0.00601463	DOWN
sscle_15g103830	-7.74546	0.0308041	DOWN
sscle_02g017240	-7.73278	0.00698252	DOWN
sscle_12g090010	-7.68441	0.0149336	DOWN
sscle_02g021480	-7.68016	0.0169062	DOWN
sscle_01g001830	-7.58391	0.0142237	DOWN
sscle_05g045050	-7.55977	0.0137509	DOWN
sscle_09g069270	-7.54593	0.0411354	DOWN
sscle_03g025350	-7.53192	0.0323914	DOWN
sscle_05g044620	-7.53096	0.0452119	DOWN
sscle_10g076360	-7.5271	0.0485813	DOWN
sscle_11g085200	-7.51287	0.00219528	DOWN
sscle_10g077990	-7.49261	0.0216223	DOWN
sscle_03g023820	-7.46425	0.00151373	DOWN
sscle_04g039480	-7.45365	0.0114917	DOWN
sscle_03g028660	-7.43742	0.0485085	DOWN
sscle_03g027530	-7.42457	0.0379933	DOWN
sscle_04g033790	-7.41646	0.000374673	DOWN
sscle_10g078170	-7.38845	0.000101696	DOWN
sscle_02g012910	-7.35678	0.0180583	DOWN
sscle_11g085940	-7.33303	0.0387528	DOWN
sscle_08g063550	-7.30383	0.00982023	DOWN
sscle_04g034000	-7.28944	0.000525112	DOWN
sscle_01g008460	-7.25825	0.0475119	DOWN
sscle_06g049790	-7.22295	8.55821e-05	DOWN
sscle_05g043160	-7.21184	0.0208833	DOWN
sscle_14g102040	-7.19731	0.0260674	DOWN
sscle_07g055500	-7.19214	0.032624	DOWN
sscle_06g049140	-7.18734	5.57213e-05	DOWN
sscle_09g071690	-7.18074	0.00174156	DOWN
sscle_02g012660	-7.17288	0.0390704	DOWN
sscle_01g000100	-7.15147	0.000873021	DOWN
sscle_06g048970	-7.14645	0.025133	DOWN
sscle_16g110840	-7.08313	0.0410223	DOWN
sscle_14g101670	-7.0377	0.0025746	DOWN
sscle_11g086400	-7.03626	0.0491504	DOWN
sscle_02g020400	-7.02629	0.0148958	DOWN
sscle_13g093510	-7.02576	0.0357861	DOWN
sscle_15g104420	-7.01864	0.0441593	DOWN
sscle_02g017540	-6.98105	0.0337565	DOWN
sscle_09g069340	-6.9654	0.01975	DOWN
sscle_01g008220	-6.95333	0.0485727	DOWN
sscle_04g034760	-6.94155	0.0337565	DOWN
sscle_02g019860	-6.92228	0.000101696	DOWN
sscle_02g014350	-6.92191	0.0192098	DOWN
sscle_11g081940	-6.8482	0.0452062	DOWN
sscle_15g107190	-6.80689	0.0491842	DOWN
sscle_12g089130	-6.78861	0.00166724	DOWN
sscle_11g082390	-6.78208	0.035062	DOWN
sscle_07g061420	-6.76914	0.04688	DOWN
sscle_07g056300	-6.73721	0.0092569	DOWN
sscle_16g109870	-6.73204	0.00555926	DOWN
sscle_15g104400	-6.69883	0.0386672	DOWN
sscle_16g108590	-6.69506	0.025133	DOWN
sscle_03g029740	-6.69179	0.00912239	DOWN
sscle_02g015110	-6.68665	0.000267406	DOWN
sscle_02g018640	-6.58918	0.0267247	DOWN
sscle_09g070750	-6.58678	0.0438799	DOWN
sscle_05g042140	-6.57119	0.0371409	DOWN
sscle_15g103650	-6.56755	0.0222523	DOWN
sscle_02g019140	-6.56211	0.00601463	DOWN
sscle_01g007140	-6.53941	0.00297893	DOWN
sscle_05g045310	-6.52782	0.0407693	DOWN
sscle_14g101650	-6.52623	0.00810712	DOWN
sscle_01g007080	-6.45658	0.0318435	DOWN
sscle_02g015120	-6.43247	0.00181647	DOWN
sscle_15g106390	-6.41992	0.0419364	DOWN
sscle_04g039120	-6.37828	0.0359252	DOWN
sscle_13g095430	-6.36625	0.00555926	DOWN
sscle_14g101440	-6.36482	0.000944711	DOWN
sscle_09g074130	-6.34201	0.000276693	DOWN
sscle_02g014600	-6.33095	0.00768093	DOWN
sscle_07g060810	-6.30503	0.00912239	DOWN
sscle_12g089170	-6.29037	0.0355085	DOWN
sscle_05g046240	-6.28309	7.03198e-05	DOWN
sscle_01g007070	-6.24203	0.0382908	DOWN
sscle_16g109940	-6.22624	7.03198e-05	DOWN
sscle_01g010470	-6.21938	7.03198e-05	DOWN
sscle_06g049130	-6.11599	0.00878988	DOWN
sscle_02g020960	-6.07096	0.000412299	DOWN
sscle_05g044210	-6.06604	0.00182189	DOWN
sscle_05g043690	-6.03479	0.00383934	DOWN
sscle_03g031720	-6.02116	0.000703111	DOWN
sscle_01g001700	-6.01782	0.00615679	DOWN
sscle_01g008520	-5.98799	0.00172251	DOWN
sscle_09g069040	-5.97881	0.000868288	DOWN
sscle_01g001550	-5.97375	0.0376507	DOWN
sscle_08g063910	-5.95025	0.00292875	DOWN
sscle_08g068500	-5.94736	0.00670924	DOWN
sscle_08g064260	-5.93927	0.0375812	DOWN
sscle_06g051880	-5.90961	0.00484241	DOWN
sscle_10g078240	-5.89535	0.0140921	DOWN
sscle_01g001530	-5.89113	0.0026316	DOWN
sscle_02g017340	-5.86044	0.0346607	DOWN
sscle_07g056050	-5.84358	0.0010856	DOWN
sscle_07g056290	-5.79308	0.0016413	DOWN
sscle_11g080930	-5.7926	0.0221106	DOWN
sscle_02g013890	-5.78589	0.0400761	DOWN
sscle_10g080590	-5.71357	0.000335109	DOWN
sscle_10g080570	-5.69801	0.0108448	DOWN
sscle_15g106590	-5.67214	0.0130453	DOWN
sscle_06g051750	-5.60858	0.0299299	DOWN
sscle_12g088740	-5.57075	0.00137025	DOWN
sscle_02g017960	-5.55841	0.0302598	DOWN
sscle_07g056800	-5.54718	0.00575329	DOWN
sscle_13g092710	-5.54355	0.000618672	DOWN
sscle_04g034020	-5.5433	0.00238693	DOWN
sscle_05g046250	-5.52697	0.000873021	DOWN
sscle_03g023840	-5.51954	0.014311	DOWN
sscle_04g035770	-5.51197	0.0001248	DOWN
sscle_03g031800	-5.49865	0.000703111	DOWN
sscle_01g006330	-5.48471	0.0198945	DOWN
sscle_01g000960	-5.41293	0.00196508	DOWN
sscle_01g005860	-5.37125	0.000185037	DOWN
sscle_10g076500	-5.33486	0.0407052	DOWN
sscle_11g085930	-5.32603	0.0169062	DOWN
sscle_04g034440	-5.32225	0.000525112	DOWN
sscle_04g035750	-5.31466	0.00876039	DOWN
sscle_11g084390	-5.30467	0.0460801	DOWN
sscle_15g106050	-5.25009	0.00576812	DOWN
sscle_03g027370	-5.23129	0.0139497	DOWN
sscle_13g092650	-5.21595	0.00551984	DOWN
sscle_07g056480	-5.20972	0.000589656	DOWN
sscle_02g019110	-5.20325	0.0124747	DOWN
sscle_04g035860	-5.16789	0.00448281	DOWN
sscle_01g001010	-5.15704	0.000101696	DOWN
sscle_02g019270	-5.15434	0.00999514	DOWN
sscle_07g055710	-5.15171	0.00146464	DOWN
sscle_03g024510	-5.1415	0.0149643	DOWN
sscle_15g105200	-5.12511	0.000140032	DOWN
sscle_10g079820	-5.12003	0.0253358	DOWN
sscle_01g003440	-5.11448	0.00452004	DOWN
sscle_04g035390	-5.11066	0.0128756	DOWN
sscle_16g107720	-5.10621	0.000727589	DOWN
sscle_05g046260	-5.0724	0.00413135	DOWN
sscle_08g065270	-5.0658	0.00197085	DOWN
sscle_01g005570	-5.06068	0.00383934	DOWN
sscle_01g000230	-5.0439	0.00329956	DOWN
sscle_15g102500	-5.04297	0.000246199	DOWN
sscle_09g068990	-4.98834	0.0286907	DOWN
sscle_10g077930	-4.98398	0.0259138	DOWN
sscle_03g031830	-4.95888	0.0147659	DOWN
sscle_03g022580	-4.95321	0.00441636	DOWN
sscle_13g095970	-4.94607	0.000725906	DOWN
sscle_16g107860	-4.92971	0.000506202	DOWN
sscle_01g008560	-4.92735	0.0262174	DOWN
sscle_03g031890	-4.9269	0.0010856	DOWN
sscle_16g109800	-4.91399	0.0151919	DOWN
sscle_10g077330	-4.91278	0.029578	DOWN
sscle_04g035910	-4.89229	0.000548428	DOWN
sscle_16g108260	-4.89136	0.0125195	DOWN
sscle_04g039590	-4.88683	0.0166985	DOWN
sscle_05g048080	-4.87091	0.000151282	DOWN
sscle_16g107440	-4.86184	0.00911668	DOWN
sscle_11g082640	-4.86097	0.00779532	DOWN
sscle_15g105120	-4.84931	0.00710128	DOWN
sscle_04g035810	-4.84852	0.00123158	DOWN
sscle_13g092180	-4.84586	0.00876039	DOWN
sscle_02g017220	-4.81677	0.0293991	DOWN
sscle_10g075640	-4.81071	0.0359252	DOWN
sscle_03g026830	-4.80907	0.00328794	DOWN
sscle_12g090480	-4.804	0.000391652	DOWN
sscle_09g069010	-4.77181	0.0377599	DOWN
sscle_01g009260	-4.76557	0.0398923	DOWN
sscle_11g081620	-4.74366	0.00635285	DOWN
sscle_09g072700	-4.72309	0.0388698	DOWN
sscle_15g103520	-4.70022	0.0381974	DOWN
sscle_04g039640	-4.70017	0.000303195	DOWN
sscle_15g103340	-4.69535	0.0331059	DOWN
sscle_05g046460	-4.68411	0.0246113	DOWN
sscle_07g056620	-4.68285	0.00825104	DOWN
sscle_03g028680	-4.67808	0.0016413	DOWN
sscle_12g090170	-4.66584	0.0169062	DOWN
sscle_02g012940	-4.66278	0.0101817	DOWN
sscle_05g043340	-4.65798	0.0154061	DOWN
sscle_05g043820	-4.6454	0.0199181	DOWN
sscle_11g084830	-4.63523	7.03198e-05	DOWN
sscle_06g054830	-4.62783	0.00575124	DOWN
sscle_04g032180	-4.62061	0.0021512	DOWN
sscle_14g097020	-4.61632	0.0328882	DOWN
sscle_10g075760	-4.59984	0.0281822	DOWN
sscle_03g023880	-4.59191	0.00478372	DOWN
sscle_09g070630	-4.58642	0.0462445	DOWN
sscle_07g056570	-4.52761	0.000618672	DOWN
sscle_11g084140	-4.49854	0.0016659	DOWN
sscle_14g099620	-4.49477	0.0320204	DOWN
sscle_13g095130	-4.48703	0.0323137	DOWN
sscle_15g103730	-4.48554	0.015652	DOWN
sscle_15g107270	-4.48052	0.0027362	DOWN
sscle_16g110880	-4.47869	0.0202954	DOWN
sscle_08g062540	-4.4607	0.0194036	DOWN
sscle_03g031780	-4.45895	0.0119344	DOWN
sscle_15g105380	-4.44676	0.0282833	DOWN
sscle_10g079880	-4.44607	0.00122499	DOWN
sscle_09g071680	-4.44353	0.0114917	DOWN
sscle_07g056590	-4.44004	0.00851868	DOWN
sscle_01g004830	-4.42381	0.00511542	DOWN
sscle_01g004220	-4.42273	0.00181647	DOWN
sscle_06g054140	-4.4118	0.0304146	DOWN
sscle_11g085350	-4.4068	0.00448281	DOWN
sscle_11g085430	-4.39738	0.00181647	DOWN
sscle_03g026200	-4.38899	0.000432944	DOWN
sscle_10g079920	-4.383	0.00197085	DOWN
sscle_01g007660	-4.36243	0.0106166	DOWN
sscle_11g081070	-4.34803	0.0096692	DOWN
sscle_07g057840	-4.32762	0.0233033	DOWN
sscle_14g098280	-4.32551	0.000202522	DOWN
sscle_02g015790	-4.31071	0.0220648	DOWN
sscle_06g052160	-4.29947	0.0286907	DOWN
sscle_01g010910	-4.2883	0.0105355	DOWN
sscle_03g029460	-4.27743	0.0216119	DOWN
sscle_02g015610	-4.2742	0.0199124	DOWN
sscle_06g049390	-4.26713	0.0195901	DOWN
sscle_04g034780	-4.25295	0.0229299	DOWN
sscle_01g002350	-4.24182	0.000209822	DOWN
sscle_04g034990	-4.23186	0.0096692	DOWN
sscle_01g010510	-4.23048	0.00865299	DOWN
sscle_02g017580	-4.22669	0.00172463	DOWN
sscle_04g038830	-4.2063	0.00551898	DOWN
sscle_01g009370	-4.18961	0.0325294	DOWN
sscle_05g048090	-4.17525	0.000246199	DOWN
sscle_08g063970	-4.15667	0.00788767	DOWN
sscle_08g067280	-4.15088	0.012325	DOWN
sscle_03g030000	-4.14326	0.000541562	DOWN
sscle_08g065640	-4.14133	0.0214473	DOWN
sscle_03g024880	-4.13794	0.00912239	DOWN
sscle_02g019040	-4.13694	0.0150149	DOWN
sscle_11g083410	-4.13282	0.0301281	DOWN
sscle_09g071670	-4.12302	0.0398923	DOWN
sscle_10g080550	-4.12104	0.03211	DOWN
sscle_04g040070	-4.11117	0.00803588	DOWN
sscle_06g054530	-4.09477	0.0338919	DOWN
sscle_04g038810	-4.07528	0.00448281	DOWN
sscle_09g070190	-4.0582	0.0375972	DOWN
sscle_09g074350	-4.05719	0.0374831	DOWN
sscle_01g000220	-4.05484	0.0396651	DOWN
sscle_11g083190	-4.05421	0.0144784	DOWN
sscle_15g103680	-4.0465	0.000727589	DOWN
sscle_04g033090	-4.04519	0.00581979	DOWN
sscle_04g035320	-4.03662	0.00524957	DOWN
sscle_01g008580	-4.02025	0.00164451	DOWN
sscle_09g070210	-4.01436	0.0386347	DOWN
sscle_12g091500	-4.01243	0.00151397	DOWN
sscle_06g048860	-4.00656	0.00401204	DOWN
sscle_08g066330	-4.00603	0.000259167	DOWN
sscle_04g035710	-3.98272	0.00601463	DOWN
sscle_011665	-3.98133	0.0258619	DOWN
sscle_09g069750	-3.97862	0.0485727	DOWN
sscle_01g002570	-3.97169	0.00269788	DOWN
sscle_02g013680	-3.96711	0.00398033	DOWN
sscle_07g057880	-3.96565	0.0164582	DOWN
sscle_11g085110	-3.96526	0.00103653	DOWN
sscle_01g001920	-3.95916	0.014704	DOWN
sscle_03g031810	-3.95766	0.00269788	DOWN
sscle_01g005140	-3.9477	0.0426065	DOWN
sscle_03g027640	-3.93369	0.0328882	DOWN
sscle_16g110540	-3.93272	0.00104724	DOWN
sscle_08g064990	-3.93219	0.0328628	DOWN
sscle_02g016300	-3.92776	0.0433267	DOWN
sscle_04g035060	-3.92116	0.0040954	DOWN
sscle_10g076510	-3.89596	0.0102943	DOWN
sscle_05g040780	-3.88612	0.00378105	DOWN
sscle_12g090500	-3.87822	0.0438799	DOWN
sscle_07g056600	-3.87733	0.000374673	DOWN
sscle_04g039930	-3.87188	0.00383934	DOWN
sscle_11g080990	-3.86869	0.00234993	DOWN
sscle_06g050150	-3.86742	0.000727589	DOWN
sscle_08g065260	-3.86138	0.0108158	DOWN
sscle_06g051520	-3.85793	0.0139497	DOWN
sscle_10g077190	-3.85386	0.0073711	DOWN
sscle_11g083900	-3.85126	0.0195393	DOWN
sscle_13g092640	-3.81127	0.00166758	DOWN
sscle_02g017230	-3.81026	0.0328882	DOWN
sscle_04g039010	-3.80965	0.00286269	DOWN
sscle_08g068490	-3.80537	0.0267247	DOWN
sscle_05g047580	-3.80314	0.00699964	DOWN
sscle_03g028650	-3.80305	0.0144784	DOWN
sscle_07g056880	-3.79105	0.00956843	DOWN
sscle_05g044850	-3.77532	0.0153898	DOWN
sscle_07g059620	-3.77268	0.0208708	DOWN
sscle_06g049300	-3.77223	0.00238524	DOWN
sscle_08g066880	-3.75728	0.0197451	DOWN
sscle_05g043640	-3.75446	0.000569237	DOWN
sscle_14g101920	-3.75428	0.00750177	DOWN
sscle_11g081010	-3.74516	0.00775548	DOWN
sscle_06g048800	-3.74359	0.0119796	DOWN
sscle_13g095450	-3.73659	0.00868609	DOWN
sscle_05g044220	-3.72989	0.0363243	DOWN
sscle_12g089040	-3.72666	0.00167789	DOWN
sscle_11g083940	-3.72416	0.0118706	DOWN
sscle_06g054170	-3.72238	0.0433267	DOWN
sscle_16g107550	-3.71771	0.0031494	DOWN
sscle_11g083370	-3.71649	0.000939053	DOWN
sscle_09g068860	-3.7151	0.00627956	DOWN
sscle_15g102810	-3.70157	0.0477767	DOWN
sscle_01g001370	-3.69775	0.0104771	DOWN
sscle_16g109950	-3.69759	0.0258619	DOWN
sscle_01g005200	-3.69319	0.000618672	DOWN
sscle_11g086580	-3.69149	0.000335109	DOWN
sscle_09g070590	-3.69066	0.00238693	DOWN
sscle_15g105710	-3.67169	0.0485727	DOWN
sscle_06g049190	-3.64414	0.0195901	DOWN
sscle_09g069810	-3.64306	0.030492	DOWN
sscle_06g054020	-3.63899	0.0298911	DOWN
sscle_09g072450	-3.62641	0.000703111	DOWN
sscle_03g031790	-3.6197	0.0328874	DOWN
sscle_01g007860	-3.61498	0.0101173	DOWN
sscle_10g080580	-3.61472	0.00865299	DOWN
sscle_06g051130	-3.61123	0.000267406	DOWN
sscle_05g046370	-3.60201	0.0393424	DOWN
sscle_02g015300	-3.59796	0.00457426	DOWN
sscle_10g080560	-3.59444	0.0173028	DOWN
sscle_14g099920	-3.59227	0.0253358	DOWN
sscle_10g078160	-3.58567	0.00315047	DOWN
sscle_12g090490	-3.5855	8.7284e-05	DOWN
sscle_04g032340	-3.58438	0.000923766	DOWN
sscle_08g063850	-3.58102	0.0180208	DOWN
sscle_12g087050	-3.57369	0.0140782	DOWN
sscle_03g031820	-3.57053	0.0375812	DOWN
sscle_16g107800	-3.56279	0.0033409	DOWN
sscle_05g046050	-3.55814	0.0186261	DOWN
sscle_15g102520	-3.55619	0.0338816	DOWN
sscle_08g063880	-3.54847	0.00599224	DOWN
sscle_08g062790	-3.53552	0.00601463	DOWN
sscle_08g066150	-3.53238	0.0179189	DOWN
sscle_16g109050	-3.5252	0.00337145	DOWN
sscle_01g010160	-3.5239	0.0253879	DOWN
sscle_02g012040	-3.50367	0.0354628	DOWN
sscle_02g012540	-3.49384	0.000727589	DOWN
sscle_05g042830	-3.48819	0.0073711	DOWN
sscle_01g002240	-3.48409	0.00167789	DOWN
sscle_10g074850	-3.47597	0.0240769	DOWN
sscle_07g055840	-3.47501	0.01975	DOWN
sscle_08g065820	-3.47132	0.0426065	DOWN
sscle_08g067760	-3.46823	0.036072	DOWN
sscle_10g077920	-3.44776	0.00413135	DOWN
sscle_13g096040	-3.44452	0.00253703	DOWN
sscle_02g019630	-3.44409	0.0313328	DOWN
sscle_15g107070	-3.44179	0.00194574	DOWN
sscle_16g108270	-3.44026	0.0016413	DOWN
sscle_03g023910	-3.43966	7.03198e-05	DOWN
sscle_14g100160	-3.43458	0.00802075	DOWN
sscle_02g017880	-3.42905	0.0382908	DOWN
sscle_04g036130	-3.40955	0.0349556	DOWN
sscle_05g045270	-3.40917	0.0429534	DOWN
sscle_09g069020	-3.40675	0.0180492	DOWN
sscle_02g015590	-3.40383	0.0302224	DOWN
sscle_03g026130	-3.40145	0.03544	DOWN
sscle_16g110780	-3.39552	0.00457426	DOWN
sscle_16g107740	-3.39365	0.0287051	DOWN
sscle_10g079910	-3.39254	0.00905677	DOWN
sscle_02g012320	-3.38358	0.0214514	DOWN
sscle_06g052780	-3.37902	0.0175055	DOWN
sscle_09g072120	-3.37668	0.0114917	DOWN
sscle_11g086110	-3.37321	0.00578041	DOWN
sscle_10g077120	-3.36982	0.00457426	DOWN
sscle_08g063950	-3.36484	0.014311	DOWN
sscle_02g014330	-3.36399	0.00851868	DOWN
sscle_06g049040	-3.36065	0.0263764	DOWN
sscle_11g081120	-3.35416	0.029366	DOWN
sscle_03g024360	-3.35385	0.0026316	DOWN
sscle_07g055980	-3.34326	0.00868609	DOWN
sscle_12g087320	-3.34116	0.00878988	DOWN
sscle_15g102800	-3.32653	0.00945413	DOWN
sscle_02g012920	-3.31983	0.00481215	DOWN
sscle_15g105280	-3.31975	0.0108353	DOWN
sscle_01g000810	-3.31657	0.0127669	DOWN
sscle_07g058770	-3.30327	0.00521221	DOWN
sscle_04g040220	-3.30221	0.0027362	DOWN
sscle_07g059640	-3.29988	0.0133824	DOWN
sscle_05g043370	-3.29459	0.00081358	DOWN
sscle_07g055850	-3.28824	0.00169759	DOWN
sscle_15g104990	-3.28669	0.00061085	DOWN
sscle_05g042840	-3.28268	0.022329	DOWN
sscle_10g079360	-3.28186	0.0422262	DOWN
sscle_05g047540	-3.28025	0.00845833	DOWN
sscle_12g088960	-3.27819	0.0407706	DOWN
sscle_09g068780	-3.27235	0.00167789	DOWN
sscle_04g034350	-3.2695	0.0350873	DOWN
sscle_13g095440	-3.26694	0.015652	DOWN
sscle_06g053540	-3.26484	0.00246377	DOWN
sscle_06g050680	-3.25466	0.00865299	DOWN
sscle_13g096250	-3.25054	0.004986	DOWN
sscle_12g089270	-3.24208	0.000618672	DOWN
sscle_01g002250	-3.24155	0.0422262	DOWN
sscle_04g038820	-3.23567	0.0294812	DOWN
sscle_16g110870	-3.22712	0.00209691	DOWN
sscle_02g012800	-3.22218	0.0286717	DOWN
sscle_11g083090	-3.19401	0.0477916	DOWN
sscle_03g027450	-3.19238	0.0110671	DOWN
sscle_04g039610	-3.18999	0.0027362	DOWN
sscle_02g021180	-3.18724	0.0217842	DOWN
sscle_01g000250	-3.17779	0.000773588	DOWN
sscle_04g040060	-3.17772	0.0142702	DOWN
sscle_07g059780	-3.16085	0.0209397	DOWN
sscle_06g050290	-3.16065	0.0282082	DOWN
sscle_04g034400	-3.15472	0.0125328	DOWN
sscle_08g064250	-3.15339	0.00655403	DOWN
sscle_08g066800	-3.1481	0.0031494	DOWN
sscle_10g079050	-3.14806	0.012127	DOWN
sscle_09g073890	-3.14468	0.0299299	DOWN
sscle_05g043320	-3.14447	0.000563904	DOWN
sscle_01g001360	-3.12873	0.000405717	DOWN
sscle_14g099980	-3.12443	0.0316663	DOWN
sscle_11g086560	-3.12322	0.00190169	DOWN
sscle_01g001430	-3.11768	0.0195901	DOWN
sscle_08g064350	-3.11386	0.0152723	DOWN
sscle_08g067640	-3.11123	0.0106724	DOWN
sscle_04g036170	-3.10501	0.00741753	DOWN
sscle_14g098870	-3.10388	0.00721917	DOWN
sscle_16g110180	-3.08189	0.039451	DOWN
sscle_04g037960	-3.07367	0.0161232	DOWN
sscle_13g095730	-3.07229	0.0374169	DOWN
sscle_05g047080	-3.05691	0.00688963	DOWN
sscle_02g011710	-3.05676	0.0301477	DOWN
sscle_05g040660	-3.05543	0.0144237	DOWN
sscle_08g063830	-3.05018	0.010057	DOWN
sscle_05g045680	-3.04875	0.0206302	DOWN
sscle_11g082940	-3.03843	0.016734	DOWN
sscle_08g065800	-3.0237	0.00324281	DOWN
sscle_08g066620	-3.02124	0.0155446	DOWN
sscle_11g084570	-3.02113	0.0169769	DOWN
sscle_07g060800	-3.01901	0.0295815	DOWN
sscle_09g074310	-3.01335	0.00488782	DOWN
sscle_12g091840	-3.00618	0.0136091	DOWN
sscle_15g104980	-2.99882	0.0020049	DOWN
sscle_03g029870	-2.98428	0.029174	DOWN
sscle_14g101570	-2.98409	0.0453529	DOWN
sscle_08g062230	-2.98035	0.000525112	DOWN
sscle_01g010770	-2.97286	0.0268874	DOWN
sscle_10g075880	-2.968	0.0056783	DOWN
sscle_07g059500	-2.96128	0.00745018	DOWN
sscle_04g035050	-2.9544	0.0334146	DOWN
sscle_02g015530	-2.95347	0.0296993	DOWN
sscle_04g032230	-2.95307	0.00211581	DOWN
sscle_11g083870	-2.95223	0.0258929	DOWN
sscle_10g074840	-2.94506	0.0193314	DOWN
sscle_04g037280	-2.94219	0.0214236	DOWN
sscle_09g074220	-2.93837	0.00196935	DOWN
sscle_05g042390	-2.90039	0.0111237	DOWN
sscle_01g009600	-2.89542	0.0369463	DOWN
sscle_01g010280	-2.89185	0.0255671	DOWN
sscle_06g050820	-2.89135	0.0229974	DOWN
sscle_15g105490	-2.88471	0.00383934	DOWN
sscle_02g015210	-2.87248	0.0124747	DOWN
sscle_06g050830	-2.86342	0.00441636	DOWN
sscle_09g071850	-2.86289	0.000696981	DOWN
sscle_11g083400	-2.86194	0.0233305	DOWN
sscle_16g109170	-2.86008	0.0477767	DOWN
sscle_12g091950	-2.85381	0.00446261	DOWN
sscle_13g096280	-2.84177	0.0495154	DOWN
sscle_01g007820	-2.84138	0.00170596	DOWN
sscle_02g015140	-2.8369	0.0102943	DOWN
sscle_05g042020	-2.82873	0.00126669	DOWN
sscle_16g107610	-2.82867	0.0180648	DOWN
sscle_07g056890	-2.82853	0.0375812	DOWN
sscle_03g023450	-2.82324	0.030434	DOWN
sscle_04g035400	-2.82101	0.00383934	DOWN
sscle_07g061600	-2.81879	0.0345599	DOWN
sscle_04g038160	-2.81833	0.00176709	DOWN
sscle_03g024010	-2.81437	0.0262818	DOWN
sscle_05g047220	-2.79984	0.0101173	DOWN
sscle_05g042100	-2.78741	0.0169062	DOWN
sscle_02g012810	-2.78022	0.00383934	DOWN
sscle_05g048100	-2.77638	0.00383934	DOWN
sscle_08g068300	-2.77407	0.00478206	DOWN
sscle_02g012510	-2.77234	0.00688963	DOWN
sscle_09g068920	-2.76796	0.0310365	DOWN
sscle_06g048640	-2.76561	0.0323914	DOWN
sscle_06g055080	-2.75988	0.0204056	DOWN
sscle_02g015700	-2.75831	0.0243328	DOWN
sscle_06g050840	-2.75207	0.0313996	DOWN
sscle_07g061170	-2.74513	0.00337145	DOWN
sscle_06g051850	-2.74171	0.015366	DOWN
sscle_05g044330	-2.73637	0.00158751	DOWN
sscle_08g068530	-2.72932	0.000710335	DOWN
sscle_03g031040	-2.72447	0.00584314	DOWN
sscle_03g026110	-2.7233	0.00207281	DOWN
sscle_15g106380	-2.71089	0.0391301	DOWN
sscle_15g106530	-2.70768	0.0118801	DOWN
sscle_03g023160	-2.70016	0.0457853	DOWN
sscle_01g008100	-2.69071	0.0388445	DOWN
sscle_01g011560	-2.68627	0.0315948	DOWN
sscle_05g044000	-2.6851	0.0153288	DOWN
sscle_04g038790	-2.67692	0.0144237	DOWN
sscle_04g034250	-2.67636	0.014704	DOWN
sscle_11g085300	-2.67439	0.0185347	DOWN
sscle_04g039720	-2.67107	0.0176795	DOWN
sscle_15g103250	-2.67078	0.0407693	DOWN
sscle_07g060360	-2.65383	0.00973692	DOWN
sscle_05g045280	-2.65319	0.0193666	DOWN
sscle_06g054480	-2.65161	0.00472056	DOWN
sscle_10g080420	-2.65127	0.014704	DOWN
sscle_09g069920	-2.64994	0.0282833	DOWN
sscle_05g044670	-2.64841	0.0153288	DOWN
sscle_04g034200	-2.6458	0.00197085	DOWN
sscle_05g041590	-2.63509	0.0267247	DOWN
sscle_11g083600	-2.63277	0.0195412	DOWN
sscle_14g101580	-2.6283	0.0491257	DOWN
sscle_02g019080	-2.62509	0.0016413	DOWN
sscle_03g029060	-2.62477	0.0124519	DOWN
sscle_07g058780	-2.6228	0.0128756	DOWN
sscle_13g096850	-2.61877	0.000923766	DOWN
sscle_02g020130	-2.6116	0.0128756	DOWN
sscle_10g075490	-2.60415	0.0211715	DOWN
sscle_15g106540	-2.59854	0.0360131	DOWN
sscle_04g034430	-2.5977	0.0124747	DOWN
sscle_16g109730	-2.59761	0.0301281	DOWN
sscle_03g028790	-2.59158	0.0161232	DOWN
sscle_08g064670	-2.58919	0.0395129	DOWN
sscle_08g063770	-2.57519	0.025133	DOWN
sscle_04g035040	-2.57224	0.0325294	DOWN
sscle_02g019820	-2.56519	0.0419364	DOWN
sscle_01g001710	-2.55412	0.0121515	DOWN
sscle_07g057510	-2.55236	0.0056783	DOWN
sscle_03g022710	-2.55212	0.0268874	DOWN
sscle_06g053690	-2.54782	0.025133	DOWN
sscle_04g032190	-2.54694	0.0312971	DOWN
sscle_15g105920	-2.54271	0.0277913	DOWN
sscle_09g070530	-2.53591	0.0149336	DOWN
sscle_04g035640	-2.52719	0.00605647	DOWN
sscle_05g045950	-2.52147	0.0208833	DOWN
sscle_01g001060	-2.52142	0.0258619	DOWN
sscle_09g072880	-2.50592	0.0340851	DOWN
sscle_11g081900	-2.49766	0.0438799	DOWN
sscle_14g101310	-2.49396	0.0169062	DOWN
sscle_15g102990	-2.49258	0.0407706	DOWN
sscle_02g015450	-2.48352	0.0180492	DOWN
sscle_01g007280	-2.47327	0.00670924	DOWN
sscle_15g104820	-2.46473	0.00956843	DOWN
sscle_05g046810	-2.46259	0.0112689	DOWN
sscle_10g079890	-2.45668	0.010057	DOWN
sscle_05g045420	-2.455	0.0426065	DOWN
sscle_05g042970	-2.45429	0.039451	DOWN
sscle_09g074240	-2.44637	0.00512317	DOWN
sscle_05g047660	-2.44413	0.0433267	DOWN
sscle_11g081030	-2.44324	0.00623617	DOWN
sscle_07g059650	-2.43817	0.0460341	DOWN
sscle_01g003420	-2.43189	0.0302791	DOWN
sscle_01g004610	-2.43118	0.00814875	DOWN
sscle_13g093530	-2.43044	0.00945413	DOWN
sscle_13g093470	-2.42495	0.016734	DOWN
sscle_06g051290	-2.42267	0.0125195	DOWN
sscle_12g089080	-2.42264	0.0453529	DOWN
sscle_07g058420	-2.41817	0.00105448	DOWN
sscle_02g013070	-2.41611	0.0267247	DOWN
sscle_05g045720	-2.41551	0.01975	DOWN
sscle_04g034340	-2.40158	0.0247343	DOWN
sscle_10g080060	-2.40063	0.0255718	DOWN
sscle_01g005400	-2.40026	0.00297893	DOWN
sscle_04g035950	-2.39509	0.0077779	DOWN
sscle_05g045100	-2.39422	0.0162167	DOWN
sscle_16g107670	-2.39157	0.0016413	DOWN
sscle_01g001000	-2.38862	0.0328882	DOWN
sscle_01g003840	-2.38762	0.0191831	DOWN
sscle_11g084710	-2.38751	0.0228292	DOWN
sscle_05g043870	-2.38409	0.0108807	DOWN
sscle_09g072270	-2.37471	0.0073711	DOWN
sscle_01g011450	-2.37163	0.0161232	DOWN
sscle_15g104480	-2.3698	0.0186845	DOWN
sscle_10g080090	-2.36853	0.012098	DOWN
sscle_16g111150	-2.35733	0.0177357	DOWN
sscle_03g023020	-2.34906	0.00383934	DOWN
sscle_03g027780	-2.34892	0.0375801	DOWN
sscle_10g080210	-2.34488	0.00635285	DOWN
sscle_10g076560	-2.34477	0.0156396	DOWN
sscle_06g053010	-2.34239	0.029174	DOWN
sscle_09g068890	-2.34079	0.00562763	DOWN
sscle_03g031480	-2.34058	0.0254571	DOWN
sscle_16g108640	-2.33781	0.0395818	DOWN
sscle_03g029690	-2.33668	0.00591663	DOWN
sscle_04g034280	-2.33605	0.0246113	DOWN
sscle_15g105520	-2.32407	0.00745018	DOWN
sscle_04g032200	-2.31006	0.0386307	DOWN
sscle_08g065780	-2.30976	0.00554166	DOWN
sscle_12g088420	-2.30666	0.0450892	DOWN
sscle_02g017140	-2.30222	0.0400761	DOWN
sscle_07g058270	-2.29783	0.0433472	DOWN
sscle_05g047180	-2.29285	0.0301634	DOWN
sscle_09g070890	-2.29018	0.0326244	DOWN
sscle_11g080960	-2.27706	0.00689642	DOWN
sscle_12g087830	-2.26953	0.0301634	DOWN
sscle_13g093240	-2.26782	0.0173028	DOWN
sscle_15g105930	-2.26225	0.00832131	DOWN
sscle_07g057680	-2.25821	0.0092569	DOWN
sscle_12g091760	-2.25788	0.0460089	DOWN
sscle_16g111180	-2.24172	0.0207912	DOWN
sscle_08g064850	-2.24042	0.00876039	DOWN
sscle_07g057950	-2.23764	0.00246377	DOWN
sscle_16g109590	-2.23496	0.0151919	DOWN
sscle_16g107580	-2.23393	0.0337565	DOWN
sscle_13g092360	-2.23299	0.014311	DOWN
sscle_01g006570	-2.22766	0.00227039	DOWN
sscle_06g050380	-2.21866	0.0107067	DOWN
sscle_12g088320	-2.21795	0.00549202	DOWN
sscle_04g034410	-2.21196	0.0426259	DOWN
sscle_02g016600	-2.20189	0.0108242	DOWN
sscle_02g022070	-2.19351	0.00345311	DOWN
sscle_03g027950	-2.1894	0.000703111	DOWN
sscle_16g108280	-2.18739	0.0376507	DOWN
sscle_16g111060	-2.18629	0.0419364	DOWN
sscle_06g054440	-2.1853	0.0073711	DOWN
sscle_09g074300	-2.18265	0.047102	DOWN
sscle_06g051870	-2.18015	0.026431	DOWN
sscle_03g030920	-2.17192	0.0205816	DOWN
sscle_13g095420	-2.16737	0.0199846	DOWN
sscle_04g037570	-2.1611	0.0404681	DOWN
sscle_07g056250	-2.15948	0.0337565	DOWN
sscle_12g091090	-2.15551	0.0245245	DOWN
sscle_04g035850	-2.15469	0.0118562	DOWN
sscle_01g011460	-2.14692	0.0092832	DOWN
sscle_06g051370	-2.14376	0.00964222	DOWN
sscle_10g075870	-2.14249	0.0114138	DOWN
sscle_12g089250	-2.13969	0.0437024	DOWN
sscle_04g033220	-2.13076	0.0269316	DOWN
sscle_15g106270	-2.12834	0.0077779	DOWN
sscle_09g071540	-2.1265	0.0235424	DOWN
sscle_04g036980	-2.1231	0.0150911	DOWN
sscle_03g024430	-2.12199	0.00825104	DOWN
sscle_12g089190	-2.12197	0.0193666	DOWN
sscle_09g071930	-2.11934	0.0233305	DOWN
sscle_10g078820	-2.10994	0.00876039	DOWN
sscle_08g068550	-2.10786	0.0360739	DOWN
sscle_01g010990	-2.09992	0.0151289	DOWN
sscle_02g018340	-2.09973	0.0370152	DOWN
sscle_05g045910	-2.08255	0.00741753	DOWN
sscle_14g100790	-2.07999	0.0453813	DOWN
sscle_08g062160	-2.07591	0.0393384	DOWN
sscle_03g027570	-2.07512	0.03069	DOWN
sscle_11g084120	-2.06897	0.0312971	DOWN
sscle_15g104410	-2.05528	0.0280568	DOWN
sscle_09g072420	-2.05314	0.0393384	DOWN
sscle_11g084110	-2.05148	0.0225898	DOWN
sscle_09g073270	-2.04729	0.0229419	DOWN
sscle_14g098500	-2.04607	0.0477916	DOWN
sscle_11g083120	-2.04546	0.00584314	DOWN
sscle_11g081840	-2.04395	0.0372452	DOWN
sscle_07g057190	-2.03481	0.039451	DOWN
sscle_05g041110	-2.03232	0.047618	DOWN
sscle_09g069030	-2.02964	0.00329956	DOWN
sscle_13g094970	-2.02939	0.0422262	DOWN
sscle_06g051180	-2.02696	0.0345105	DOWN
sscle_01g001960	-2.02219	0.0328882	DOWN
sscle_01g010520	-2.02036	0.00316766	DOWN
sscle_03g022450	-2.0197	0.0108242	DOWN
sscle_07g059410	-2.01503	0.011449	DOWN
sscle_08g067210	-2.00703	0.0304146	DOWN
sscle_13g094870	-2.00423	0.0169062	DOWN
sscle_12g091960	-2.00072	0.0431236	DOWN
sscle_14g100430	-1.9769	0.000944711	DOWN
sscle_08g067260	-1.96762	0.00696491	DOWN
sscle_13g094140	-1.96451	0.00174215	DOWN
sscle_11g086680	-1.95312	0.0118706	DOWN
sscle_05g046930	-1.94893	0.025133	DOWN
sscle_05g045410	-1.9484	0.0162167	DOWN
sscle_10g075650	-1.94052	0.0429798	DOWN
sscle_05g047870	-1.93571	0.0259138	DOWN
sscle_12g086790	-1.93499	0.0462445	DOWN
sscle_15g104720	-1.93398	0.0148665	DOWN
sscle_04g032400	-1.93296	0.0388086	DOWN
sscle_16g110630	-1.9311	0.0334898	DOWN
sscle_05g041960	-1.92626	0.0395679	DOWN
sscle_04g034530	-1.92432	0.047737	DOWN
sscle_07g057940	-1.92351	0.0495384	DOWN
sscle_02g018110	-1.91174	0.0420015	DOWN
sscle_07g057730	-1.91008	0.0374169	DOWN
sscle_10g080230	-1.90929	0.0313996	DOWN
sscle_05g048240	-1.90374	0.0148562	DOWN
sscle_06g053510	-1.9025	0.045064	DOWN
sscle_01g004690	-1.90185	0.0290593	DOWN
sscle_02g016970	-1.87924	0.0073711	DOWN
sscle_04g033040	-1.87681	0.00760613	DOWN
sscle_03g030550	-1.87677	0.0489919	DOWN
sscle_04g037130	-1.87593	0.0375972	DOWN
sscle_10g078630	-1.87168	0.0407963	DOWN
sscle_01g005030	-1.85753	0.0253629	DOWN
sscle_06g053320	-1.85674	0.0323592	DOWN
sscle_14g098700	-1.85486	0.0411271	DOWN
sscle_15g102550	-1.84677	0.0026316	DOWN
sscle_13g093850	-1.84543	0.0246113	DOWN
sscle_04g039530	-1.84342	0.0345599	DOWN
sscle_06g052360	-1.84204	0.00688963	DOWN
sscle_04g034150	-1.81768	0.0092832	DOWN
sscle_01g007570	-1.81183	0.0447491	DOWN
sscle_11g086640	-1.81116	0.0301296	DOWN
sscle_11g082030	-1.80075	0.0452815	DOWN
sscle_11g084530	-1.79938	0.035376	DOWN
sscle_07g061340	-1.79411	0.0365368	DOWN
sscle_13g093580	-1.78806	0.0205816	DOWN
sscle_12g091070	-1.78449	0.00246027	DOWN
sscle_13g094720	-1.77902	0.0092569	DOWN
sscle_10g078500	-1.7756	0.04688	DOWN
sscle_07g055940	-1.75709	0.0226961	DOWN
sscle_04g032740	-1.75468	0.00851868	DOWN
sscle_13g095990	-1.75319	0.0354628	DOWN
sscle_11g082420	-1.75225	0.0421325	DOWN
sscle_02g019400	-1.74851	0.0205816	DOWN
sscle_08g062280	-1.74474	0.00269788	DOWN
sscle_02g016390	-1.74213	0.0351959	DOWN
sscle_03g026160	-1.73146	0.0235424	DOWN
sscle_16g109180	-1.72443	0.0169062	DOWN
sscle_04g037030	-1.72411	0.0205816	DOWN
sscle_01g005870	-1.71632	0.0486749	DOWN
sscle_06g053250	-1.71305	0.0073711	DOWN
sscle_08g066520	-1.7057	0.00383934	DOWN
sscle_14g100550	-1.70558	0.022372	DOWN
sscle_11g083260	-1.70208	0.0308041	DOWN
sscle_05g048120	-1.6993	0.0278201	DOWN
sscle_09g069410	-1.68366	0.0369463	DOWN
sscle_07g055670	-1.68038	0.0452815	DOWN
sscle_05g047510	-1.67906	0.0345599	DOWN
sscle_03g026100	-1.67236	0.0357543	DOWN
sscle_01g008010	-1.66747	0.0283672	DOWN
sscle_07g058690	-1.66448	0.0466251	DOWN
sscle_01g005760	-1.66321	0.00876023	DOWN
sscle_03g025080	-1.65852	0.0476787	DOWN
sscle_11g083250	-1.65448	0.0436597	DOWN
sscle_06g054010	-1.65087	0.00562763	DOWN
sscle_08g063580	-1.64962	0.0411354	DOWN
sscle_03g029050	-1.6463	0.00442219	DOWN
sscle_03g022980	-1.64403	0.0191242	DOWN
sscle_02g018150	-1.6343	0.0436597	DOWN
sscle_03g025920	-1.63222	0.0271827	DOWN
sscle_01g005610	-1.62237	0.00562763	DOWN
sscle_11g081360	-1.61606	0.0210737	DOWN
sscle_02g013970	-1.61417	0.0114138	DOWN
sscle_01g009650	-1.60265	0.0396651	DOWN
sscle_04g034190	-1.60208	0.0164861	DOWN
sscle_03g028320	-1.58476	0.0137713	DOWN
sscle_11g082040	-1.56709	0.029578	DOWN
sscle_01g005190	-1.56549	0.0205816	DOWN
sscle_01g005520	-1.56435	0.0457853	DOWN
sscle_10g079440	-1.5617	0.00637504	DOWN
sscle_04g034160	-1.55469	0.0277913	DOWN
sscle_05g041360	-1.54892	0.00816419	DOWN
sscle_12g089570	-1.54656	0.035062	DOWN
sscle_06g052610	-1.54528	0.0220648	DOWN
sscle_06g051560	-1.53678	0.00283767	DOWN
sscle_10g077100	-1.53488	0.0392181	DOWN
sscle_10g075860	-1.53211	0.0137509	DOWN
sscle_08g068520	-1.53097	0.0236675	DOWN
sscle_03g029680	-1.52939	0.0441593	DOWN
sscle_04g038280	-1.5283	0.0247155	DOWN
sscle_10g078700	-1.52806	0.046924	DOWN
sscle_09g070000	-1.52762	0.0268874	DOWN
sscle_01g003250	-1.51428	0.0211399	DOWN
sscle_05g041250	-1.50738	0.0161232	DOWN
sscle_02g014000	-1.50324	0.0126051	DOWN
sscle_07g059510	-1.50301	0.0218506	DOWN
sscle_11g086460	-1.49339	0.0422262	DOWN
sscle_14g098300	-1.49258	0.0476644	DOWN
sscle_16g108400	-1.48588	0.0357543	DOWN
sscle_03g026810	-1.48566	0.00877755	DOWN
sscle_12g089470	-1.48416	0.0193925	DOWN
sscle_12g090850	-1.48115	0.0136045	DOWN
sscle_13g096950	-1.47432	0.017588	DOWN
sscle_03g029350	-1.46902	0.0300044	DOWN
sscle_08g063320	-1.46462	0.0326629	DOWN
sscle_03g027340	-1.45982	0.0164861	DOWN
sscle_11g082290	-1.45382	0.0114089	DOWN
sscle_09g072970	-1.44956	0.0420015	DOWN
sscle_03g030320	-1.449	0.025133	DOWN
sscle_16g108580	-1.43901	0.0118107	DOWN
sscle_02g015280	-1.42033	0.023218	DOWN
sscle_04g035680	-1.41037	0.00601463	DOWN
sscle_03g022320	-1.40931	0.0164093	DOWN
sscle_10g079980	-1.40212	0.030434	DOWN
sscle_12g089280	-1.40084	0.0301634	DOWN
sscle_02g015570	-1.39027	0.0226317	DOWN
sscle_03g027350	-1.38998	0.0296632	DOWN
sscle_14g098820	-1.38631	0.0268065	DOWN
sscle_08g067990	-1.38342	0.0140023	DOWN
sscle_09g070010	-1.37778	0.0491842	DOWN
sscle_03g029840	-1.3701	0.0474635	DOWN
sscle_03g026840	-1.33708	0.0282833	DOWN
sscle_16g109630	-1.32905	0.0331059	DOWN
sscle_02g021470	-1.31312	0.0328882	DOWN
sscle_07g058710	-1.31176	0.0220541	DOWN
sscle_15g104830	-1.28563	0.0398923	DOWN
sscle_05g046790	-1.28201	0.0491257	DOWN
sscle_11g084650	-1.28138	0.0369463	DOWN
sscle_03g028040	-1.28122	0.0291637	DOWN
sscle_10g075890	-1.27365	0.0356036	DOWN
sscle_02g018490	-1.2497	0.0208982	DOWN
sscle_06g052540	-1.24695	0.0176668	DOWN
sscle_03g027010	-1.21855	0.0209397	DOWN
sscle_02g012220	-1.19827	0.0452119	DOWN
sscle_11g083510	-1.18758	0.02321	DOWN
sscle_04g032450	-1.17473	0.0359252	DOWN
sscle_05g043040	-1.16469	0.0276507	DOWN
sscle_02g013570	-1.16152	0.0441593	DOWN
sscle_05g043700	-1.15359	0.0173028	DOWN
sscle_11g084460	-1.11756	0.0321436	DOWN

## Sheet: NEP63 T2 (24 - 48 hpi)
S1. List of differentially expressed S. sclerotiorum genes during interaction with Susceptible (32) and Resistant (63) canola lines at early (T1, 8-16 hpi) and late (T2, 24-48 hpi)
Gene	log2 fold change	fdr adj. p value	Regulation
sscle_04g037240	9.59352	4.37442e-05	UP
sscle_08g067130	9.02241	9.77861e-05	UP
sscle_01g005000	7.6971	7.97038e-06	UP
sscle_14g101360	7.2926	0.00961959	UP
sscle_07g061670	7.17563	0.00696893	UP
sscle_02g016020	7.04532	0.000934473	UP
sscle_05g040340	7.02562	0.00967557	UP
sscle_08g064170	6.81366	0.0166649	UP
sscle_05g043090	6.68758	0.000696881	UP
sscle_16g108230	6.51287	2.34083e-05	UP
sscle_03g030110	6.46404	0.00127536	UP
sscle_07g060710	6.42753	4.1877e-05	UP
sscle_08g064580	6.41427	0.00163125	UP
sscle_09g073010	6.26272	0.000412808	UP
sscle_07g056950	6.22167	0.030208	UP
sscle_02g011950	6.20156	0.00442785	UP
sscle_05g040420	6.08262	0.000276554	UP
sscle_06g048730	6.02288	0.0185096	UP
sscle_02g022130	5.90265	0.00254106	UP
sscle_09g070580	5.83078	0.00205743	UP
sscle_01g003110	5.81862	4.30665e-05	UP
sscle_16g107500	5.80187	0.00481699	UP
sscle_03g024760	5.78609	0.000458682	UP
sscle_08g068200	5.73522	0.0154024	UP
sscle_05g045060	5.7252	4.1877e-05	UP
sscle_05g041810	5.65792	0.00128754	UP
sscle_16g107450	5.59376	0.0135221	UP
sscle_11g082980	5.57806	0.00063834	UP
sscle_16g107660	5.54168	2.34083e-05	UP
sscle_14g099560	5.43056	4.37442e-05	UP
sscle_16g108170	5.39881	0.00954793	UP
sscle_16g108160	5.3144	0.0191192	UP
sscle_02g016010	5.23386	0.000937863	UP
sscle_03g024710	5.22703	0.0132405	UP
sscle_03g023030	5.17247	0.00559632	UP
sscle_05g045870	5.1524	0.000166926	UP
sscle_01g004070	5.14516	0.0358505	UP
sscle_02g015930	5.07117	0.00520356	UP
sscle_02g017810	5.03183	0.00482729	UP
sscle_15g106410	5.00727	0.00132301	UP
sscle_03g024500	4.88319	0.0218187	UP
sscle_16g110210	4.85061	0.00114989	UP
sscle_01g009840	4.84942	1.1113e-05	UP
sscle_07g058540	4.82793	9.02613e-05	UP
sscle_03g026860	4.82623	4.30665e-05	UP
sscle_16g107460	4.72807	0.00587931	UP
sscle_08g065070	4.69671	0.000989603	UP
sscle_03g023780	4.68409	0.0239212	UP
sscle_01g008640	4.64464	0.0351847	UP
sscle_05g041720	4.61868	0.00236214	UP
sscle_05g046840	4.60288	0.00482729	UP
sscle_04g038140	4.57971	0.0101264	UP
sscle_04g035020	4.55373	0.000163011	UP
sscle_14g099190	4.49497	0.017953	UP
sscle_03g030810	4.47379	0.04727	UP
sscle_10g080730	4.45487	0.00288138	UP
sscle_08g063200	4.39471	0.000135016	UP
sscle_01g003850	4.38769	0.00475974	UP
sscle_02g016920	4.3795	0.0224424	UP
sscle_03g023650	4.36836	0.000249694	UP
sscle_11g086100	4.35707	0.0202996	UP
sscle_10g075470	4.35301	0.000362348	UP
sscle_03g022380	4.34995	7.61697e-05	UP
sscle_04g033820	4.30048	0.000362348	UP
sscle_04g034810	4.29061	0.0015737	UP
sscle_12g089930	4.27387	0.00989708	UP
sscle_11g084610	4.25935	0.00438384	UP
sscle_03g030530	4.23611	0.000852277	UP
sscle_16g107470	4.21098	0.0059113	UP
sscle_05g044610	4.2045	0.00273326	UP
sscle_02g021420	4.19289	0.0297175	UP
sscle_05g043380	4.17216	0.000315837	UP
sscle_09g074600	4.16889	0.0262809	UP
sscle_11g082840	4.1428	0.00559632	UP
sscle_01g000050	4.0906	0.00022131	UP
sscle_12g091110	4.02846	0.0073886	UP
sscle_07g061080	4.02221	0.0199645	UP
sscle_05g044970	4.00641	0.00907634	UP
sscle_06g048920	4.00513	0.0101535	UP
sscle_04g032350	3.99317	0.00980272	UP
sscle_16g107430	3.98967	0.0320696	UP
sscle_01g002020	3.9786	0.0326709	UP
sscle_05g041650	3.97303	0.0120259	UP
sscle_04g032810	3.96193	0.00877479	UP
sscle_03g024000	3.91944	0.000475364	UP
sscle_11g080900	3.85122	0.000856121	UP
sscle_07g055630	3.85003	0.00559632	UP
sscle_02g013700	3.82897	0.0090726	UP
sscle_05g045850	3.8236	0.00736479	UP
sscle_13g096830	3.80687	0.000213554	UP
sscle_03g024060	3.80653	0.00185793	UP
sscle_15g105550	3.76483	1.1113e-05	UP
sscle_01g006460	3.75924	0.000843282	UP
sscle_04g034890	3.71077	0.00205384	UP
sscle_12g089000	3.70662	0.00177802	UP
sscle_10g075270	3.70172	2.91948e-05	UP
sscle_14g097930	3.69631	0.0186742	UP
sscle_02g012240	3.68908	0.0069367	UP
sscle_16g109350	3.68503	0.0480249	UP
sscle_16g107390	3.68486	0.0026357	UP
sscle_04g032120	3.6791	0.00186305	UP
sscle_04g036610	3.64954	0.000340539	UP
sscle_02g016530	3.64946	0.00907634	UP
sscle_07g062010	3.59131	0.000933589	UP
sscle_02g022170	3.57041	0.00177802	UP
sscle_14g102160	3.56544	0.00117532	UP
sscle_11g083650	3.56336	0.000871397	UP
sscle_03g027970	3.56283	0.00177802	UP
sscle_15g104790	3.55986	0.000545614	UP
sscle_10g080880	3.54557	0.0476324	UP
sscle_15g106040	3.53743	0.0124891	UP
sscle_11g082440	3.52418	0.000458682	UP
sscle_15g102370	3.51922	0.0123896	UP
sscle_07g055410	3.50195	0.00684233	UP
sscle_15g106630	3.49388	0.00717749	UP
sscle_07g061020	3.47951	0.0492046	UP
sscle_03g024050	3.47444	0.000340512	UP
sscle_01g010350	3.45813	0.00289829	UP
sscle_15g106440	3.43934	0.0273617	UP
sscle_05g045300	3.4378	0.0034399	UP
sscle_13g092530	3.43748	0.0186453	UP
sscle_01g009870	3.43216	0.0006932	UP
sscle_05g040320	3.41909	0.0440833	UP
sscle_07g059570	3.41214	0.000125003	UP
sscle_10g078990	3.40593	0.000117437	UP
sscle_01g000730	3.39861	0.00279486	UP
sscle_01g007680	3.36773	0.00956717	UP
sscle_08g062460	3.35712	0.0424307	UP
sscle_14g097690	3.35368	0.0115804	UP
sscle_03g026960	3.33229	0.00944471	UP
sscle_08g066110	3.30862	0.014379	UP
sscle_09g069470	3.30529	0.000549411	UP
sscle_03g028170	3.297	0.042379	UP
sscle_07g059860	3.27417	6.39279e-05	UP
sscle_04g036970	3.27269	0.0174723	UP
sscle_10g078210	3.25714	0.00108336	UP
sscle_10g076790	3.25335	4.54974e-05	UP
sscle_13g093030	3.24696	0.0481162	UP
sscle_03g023730	3.23434	0.00267385	UP
sscle_01g007050	3.22799	0.000224177	UP
sscle_02g011970	3.22795	0.00177489	UP
sscle_04g038950	3.22344	0.000144409	UP
sscle_15g106060	3.22033	0.00990507	UP
sscle_16g108660	3.20991	0.00850773	UP
sscle_04g039680	3.20932	0.00010593	UP
sscle_01g000260	3.20928	0.0286856	UP
sscle_03g022640	3.16478	0.0175484	UP
sscle_10g080000	3.16239	0.0351847	UP
sscle_15g103150	3.16179	0.00199596	UP
sscle_03g025750	3.16004	0.000600335	UP
sscle_14g100290	3.15182	0.00149863	UP
sscle_08g067140	3.13811	0.000897496	UP
sscle_10g075460	3.12994	0.000474017	UP
sscle_04g034310	3.12948	0.0085352	UP
sscle_02g014010	3.11687	0.0075767	UP
sscle_04g035830	3.11595	0.00294092	UP
sscle_03g031670	3.10053	0.000125003	UP
sscle_06g048630	3.07864	6.39279e-05	UP
sscle_08g064760	3.06629	0.000960633	UP
sscle_01g004550	3.04495	0.002987	UP
sscle_13g095550	3.04097	0.0112024	UP
sscle_03g022990	3.04087	0.0413685	UP
sscle_02g021110	3.03172	0.0207994	UP
sscle_06g054940	3.02642	0.000843282	UP
sscle_04g036270	3.02173	0.0132104	UP
sscle_11g085960	3.02115	0.000834717	UP
sscle_07g056420	3.00378	0.0170346	UP
sscle_05g043570	3.0015	0.00177802	UP
sscle_11g083570	2.98569	0.0219134	UP
sscle_07g056960	2.94874	0.0282182	UP
sscle_16g109430	2.94677	0.00805106	UP
sscle_06g054280	2.94595	0.00569223	UP
sscle_01g002030	2.94575	0.0432953	UP
sscle_03g027430	2.94386	0.0140056	UP
sscle_10g075570	2.93686	0.00712674	UP
sscle_13g095010	2.92049	0.000187411	UP
sscle_08g067810	2.91841	0.000354655	UP
sscle_03g027760	2.89111	0.00340163	UP
sscle_09g073000	2.89097	0.00446984	UP
sscle_16g108250	2.87929	0.0399644	UP
sscle_04g037230	2.87675	0.00475974	UP
sscle_14g102210	2.87299	0.0193514	UP
sscle_12g088730	2.87166	0.0133047	UP
sscle_08g065530	2.86828	0.00392109	UP
sscle_08g066710	2.86824	0.0272257	UP
sscle_11g080920	2.84139	0.0188519	UP
sscle_13g095220	2.8205	0.00178704	UP
sscle_05g047810	2.82031	0.0447968	UP
sscle_02g013870	2.81816	0.0166915	UP
sscle_04g035440	2.81044	0.0404968	UP
sscle_02g015020	2.79135	0.0179283	UP
sscle_02g011940	2.79018	7.04952e-05	UP
sscle_11g081820	2.77327	0.00601922	UP
sscle_11g085250	2.75029	0.036127	UP
sscle_13g096690	2.74687	0.00363542	UP
sscle_10g076550	2.74455	0.0148145	UP
sscle_08g066810	2.737	0.00162576	UP
sscle_03g023360	2.73087	0.00148351	UP
sscle_09g074570	2.69388	0.0120353	UP
sscle_05g045940	2.68793	0.00804769	UP
sscle_04g035880	2.67538	0.0224501	UP
sscle_10g074860	2.67328	0.0180538	UP
sscle_07g058740	2.66524	0.0143018	UP
sscle_13g095960	2.65585	0.00438789	UP
sscle_11g084620	2.62628	0.00148486	UP
sscle_16g111080	2.6156	0.00149863	UP
sscle_02g016580	2.59487	0.0173016	UP
sscle_06g055310	2.58243	0.0187963	UP
sscle_12g090340	2.57472	0.0274649	UP
sscle_05g042890	2.5662	0.00288771	UP
sscle_11g085640	2.56134	0.00267325	UP
sscle_08g066440	2.56074	0.0116443	UP
sscle_01g000070	2.55338	0.0216911	UP
sscle_14g100590	2.52898	0.0320522	UP
sscle_16g107510	2.51092	0.0318183	UP
sscle_05g040510	2.50753	0.0415363	UP
sscle_11g083580	2.50182	0.0170628	UP
sscle_05g046770	2.50094	0.00801986	UP
sscle_01g005720	2.50081	0.00279895	UP
sscle_10g080840	2.49961	0.00309314	UP
sscle_10g075610	2.49756	0.0125193	UP
sscle_14g099920	2.4849	0.0318183	UP
sscle_09g074730	2.47209	0.00927827	UP
sscle_06g050580	2.47169	0.0129095	UP
sscle_02g019070	2.47039	0.0442857	UP
sscle_04g032870	2.4655	0.014872	UP
sscle_01g002880	2.46287	4.1877e-05	UP
sscle_01g002760	2.46117	0.00446984	UP
sscle_10g076800	2.45883	0.0186742	UP
sscle_11g084430	2.44828	0.00416935	UP
sscle_01g006090	2.42983	0.0216911	UP
sscle_02g014130	2.42882	0.000146425	UP
sscle_01g006470	2.40715	0.0239549	UP
sscle_11g082810	2.39466	0.00523631	UP
sscle_07g056470	2.39056	0.000186104	UP
sscle_11g083730	2.35845	0.00586715	UP
sscle_10g079810	2.35701	0.0252451	UP
sscle_01g004510	2.34588	0.029045	UP
sscle_04g036160	2.31125	0.036693	UP
sscle_02g015580	2.311	0.000843282	UP
sscle_15g105530	2.29339	0.047191	UP
sscle_01g004820	2.29199	0.00291975	UP
sscle_13g094590	2.29015	0.0292215	UP
sscle_01g002290	2.28478	0.0108047	UP
sscle_15g102960	2.26962	0.00801986	UP
sscle_04g036840	2.26638	0.00944471	UP
sscle_07g059730	2.26314	0.00288138	UP
sscle_12g089640	2.25478	0.0142371	UP
sscle_01g008680	2.25185	0.00236496	UP
sscle_06g053290	2.25051	0.0116443	UP
sscle_02g021040	2.25029	0.0226665	UP
sscle_16g110430	2.24518	0.000323486	UP
sscle_03g027530	2.24416	0.0461687	UP
sscle_06g053300	2.24114	0.00148351	UP
sscle_07g060100	2.23029	0.00482729	UP
sscle_05g045810	2.22699	0.0113004	UP
sscle_01g007730	2.22181	0.0474325	UP
sscle_14g097750	2.22099	0.0162769	UP
sscle_08g062660	2.2202	0.00964046	UP
sscle_02g013040	2.21978	0.000408861	UP
sscle_15g105440	2.2148	0.0348505	UP
sscle_02g017200	2.20896	0.019848	UP
sscle_15g102350	2.20347	0.00114962	UP
sscle_04g037100	2.20037	0.0245968	UP
sscle_04g038190	2.18643	0.00452931	UP
sscle_07g059770	2.17715	0.0050127	UP
sscle_03g026900	2.15025	0.0116443	UP
sscle_06g051570	2.13975	0.0120259	UP
sscle_16g109300	2.13382	0.00200841	UP
sscle_07g060980	2.13121	0.0377814	UP
sscle_04g039540	2.12076	0.0169001	UP
sscle_10g075560	2.11625	0.00984312	UP
sscle_08g062820	2.11582	0.019848	UP
sscle_02g021680	2.09012	0.0191797	UP
sscle_01g001840	2.08493	0.00262786	UP
sscle_08g062630	2.08396	0.00220054	UP
sscle_10g077240	2.0742	0.00966281	UP
sscle_09g071800	2.07342	0.00830393	UP
sscle_04g034420	2.07101	0.024076	UP
sscle_04g036620	2.06056	0.000600335	UP
sscle_07g062060	2.0458	0.00484384	UP
sscle_03g024780	2.02356	0.0266678	UP
sscle_02g015270	2.0188	0.00762282	UP
sscle_13g092780	2.01662	0.0295387	UP
sscle_11g085950	2.00709	0.0132158	UP
sscle_04g039650	2.0062	0.00148486	UP
sscle_11g085500	1.99896	0.0449551	UP
sscle_01g009240	1.99329	0.0129095	UP
sscle_07g055360	1.98395	0.0123959	UP
sscle_13g092120	1.98124	0.011098	UP
sscle_01g003310	1.97805	0.00438384	UP
sscle_08g066070	1.97659	0.00868938	UP
sscle_10g076540	1.96978	0.0415277	UP
sscle_11g083130	1.96351	0.00684233	UP
sscle_15g106920	1.9334	0.0229279	UP
sscle_08g064380	1.92085	0.000730805	UP
sscle_01g011120	1.90403	0.014138	UP
sscle_03g023350	1.90324	0.0130649	UP
sscle_05g040410	1.89883	0.0426996	UP
sscle_02g011820	1.89723	0.00370457	UP
sscle_09g070070	1.89432	0.0316662	UP
sscle_03g022470	1.89237	0.0103994	UP
sscle_09g069820	1.89165	0.0156482	UP
sscle_12g091020	1.87047	0.0149122	UP
sscle_14g101500	1.86772	0.0179395	UP
sscle_13g093170	1.86684	0.0260199	UP
sscle_08g066930	1.84981	0.0167464	UP
sscle_07g059720	1.8445	0.00229883	UP
sscle_11g080950	1.83659	0.0162796	UP
sscle_04g037110	1.83055	0.019848	UP
sscle_15g105820	1.82767	0.028829	UP
sscle_03g023770	1.82079	0.039577	UP
sscle_02g011900	1.81812	0.049175	UP
sscle_10g080040	1.80133	0.022513	UP
sscle_09g073880	1.7969	0.0141623	UP
sscle_05g043880	1.79615	0.00482729	UP
sscle_13g096940	1.79567	0.00772511	UP
sscle_04g033010	1.79437	0.0442251	UP
sscle_06g051350	1.78631	0.0266678	UP
sscle_03g030730	1.77594	0.00920897	UP
sscle_08g063860	1.76527	0.0066278	UP
sscle_02g019690	1.76416	0.0404968	UP
sscle_02g017740	1.76042	0.0171628	UP
sscle_02g012470	1.75797	0.0126257	UP
sscle_02g018870	1.75701	0.00388362	UP
sscle_16g108960	1.75601	0.0272362	UP
sscle_01g002960	1.7523	0.0180538	UP
sscle_07g058290	1.74125	0.00158142	UP
sscle_05g040930	1.73393	0.00684233	UP
sscle_08g065800	1.73117	0.00273326	UP
sscle_02g018140	1.71654	0.0248907	UP
sscle_10g077230	1.71642	0.0138031	UP
sscle_09g073350	1.71081	0.0105574	UP
sscle_05g044530	1.7069	0.00980287	UP
sscle_02g018450	1.68924	0.0177037	UP
sscle_03g025200	1.68642	0.0137136	UP
sscle_01g004490	1.66997	0.0177037	UP
sscle_05g048230	1.66781	0.0316662	UP
sscle_03g027110	1.66327	0.00780493	UP
sscle_15g103250	1.66015	0.0272257	UP
sscle_13g094940	1.65604	0.0217051	UP
sscle_05g043510	1.65086	0.00805106	UP
sscle_03g028710	1.64943	0.0200805	UP
sscle_02g014060	1.64571	0.0167394	UP
sscle_04g034900	1.6457	0.0118168	UP
sscle_10g077080	1.64501	0.0137014	UP
sscle_03g022920	1.63892	0.012234	UP
sscle_12g091140	1.63076	0.00367035	UP
sscle_01g005930	1.62521	0.00342858	UP
sscle_04g032050	1.62343	0.0153562	UP
sscle_15g105950	1.6115	0.0499565	UP
sscle_10g080410	1.60471	0.0193514	UP
sscle_10g080820	1.6037	0.0156896	UP
sscle_15g103090	1.58265	0.0102064	UP
sscle_02g020630	1.57821	0.0117896	UP
sscle_09g068730	1.57595	0.0223151	UP
sscle_03g028610	1.55903	0.0321008	UP
sscle_08g066140	1.55503	0.0316662	UP
sscle_08g062310	1.55233	0.0242831	UP
sscle_12g090840	1.54786	0.0257944	UP
sscle_02g021220	1.54447	0.022513	UP
sscle_12g088640	1.54176	0.00992811	UP
sscle_14g100580	1.53783	0.0179357	UP
sscle_05g046750	1.53583	0.0194591	UP
sscle_13g096590	1.53153	0.0183451	UP
sscle_04g037220	1.52839	0.0318183	UP
sscle_12g087390	1.52743	0.0447968	UP
sscle_10g079840	1.51844	0.036127	UP
sscle_09g073930	1.51813	0.00399411	UP
sscle_08g062510	1.51659	0.0347858	UP
sscle_08g062590	1.50754	0.0140033	UP
sscle_03g027440	1.50635	0.00617864	UP
sscle_03g024390	1.50438	0.0432521	UP
sscle_13g096080	1.4973	0.0186453	UP
sscle_04g037360	1.4919	0.0140628	UP
sscle_13g092350	1.49016	0.0120374	UP
sscle_01g000280	1.4871	0.0409684	UP
sscle_01g007510	1.4849	0.00499598	UP
sscle_08g063940	1.48326	0.0462309	UP
sscle_14g097380	1.47967	0.0217442	UP
sscle_03g030660	1.47958	0.017953	UP
sscle_10g078940	1.46917	0.0111365	UP
sscle_09g072550	1.46341	0.042379	UP
sscle_09g071170	1.45774	0.0320696	UP
sscle_03g023490	1.45529	0.0083091	UP
sscle_06g051690	1.45289	0.00178704	UP
sscle_11g084200	1.45077	0.0281812	UP
sscle_11g082620	1.44669	0.00482729	UP
sscle_03g022500	1.43106	0.0462811	UP
sscle_01g006740	1.43033	0.0083091	UP
sscle_02g013920	1.42862	0.0391416	UP
sscle_16g108890	1.42653	0.0230173	UP
sscle_01g011170	1.42042	0.0120259	UP
sscle_12g088650	1.41846	0.0036597	UP
sscle_13g093180	1.4162	0.0112189	UP
sscle_06g049890	1.4017	0.0209045	UP
sscle_16g110030	1.40057	0.0256553	UP
sscle_01g001320	1.39641	0.0419226	UP
sscle_03g024730	1.38978	0.0298524	UP
sscle_05g040620	1.38609	0.0496076	UP
sscle_03g030050	1.38572	0.0492712	UP
sscle_08g066280	1.37619	0.0162769	UP
sscle_08g068040	1.3676	0.0472528	UP
sscle_12g087430	1.36452	0.0203672	UP
sscle_12g087040	1.36091	0.036127	UP
sscle_09g073950	1.35881	0.0159498	UP
sscle_08g062640	1.35425	0.00781231	UP
sscle_07g061210	1.3354	0.0411862	UP
sscle_08g062190	1.33469	0.0191039	UP
sscle_03g023230	1.32601	0.0442857	UP
sscle_04g036220	1.32319	0.0210402	UP
sscle_16g108670	1.30998	0.029199	UP
sscle_13g094960	1.30638	0.0356752	UP
sscle_01g003660	1.30606	0.0083091	UP
sscle_05g047800	1.30378	0.0117174	UP
sscle_13g096660	1.29013	0.0202996	UP
sscle_05g040880	1.28553	0.016632	UP
sscle_10g077250	1.28355	0.0348113	UP
sscle_03g029910	1.28348	0.0128009	UP
sscle_07g058020	1.27979	0.0320661	UP
sscle_14g098530	1.27795	0.00797612	UP
sscle_08g064120	1.27757	0.0126515	UP
sscle_02g016980	1.27506	0.043019	UP
sscle_02g020590	1.27319	0.0460009	UP
sscle_09g074700	1.26631	0.0290521	UP
sscle_10g079590	1.26214	0.0377475	UP
sscle_09g073120	1.25449	0.0391918	UP
sscle_06g051810	1.23569	0.0353605	UP
sscle_16g109620	1.23213	0.043236	UP
sscle_11g085660	1.22998	0.0382064	UP
sscle_10g075850	1.22989	0.0183903	UP
sscle_15g106160	1.22094	0.0321271	UP
sscle_02g014310	1.20903	0.0257324	UP
sscle_12g088410	1.19365	0.0259589	UP
sscle_07g058060	1.18081	0.0281812	UP
sscle_14g100550	1.18054	0.0451756	UP
sscle_09g074680	1.17353	0.0369939	UP
sscle_10g080020	1.16627	0.0202996	UP
sscle_09g071730	1.15648	0.0194543	UP
sscle_09g072660	1.1536	0.0190719	UP
sscle_14g099570	1.15259	0.0285083	UP
sscle_01g008690	1.1478	0.0348505	UP
sscle_01g008380	1.13802	0.0127484	UP
sscle_08g062170	1.13372	0.0155863	UP
sscle_01g009130	1.13212	0.0142869	UP
sscle_13g096130	1.12519	0.0157031	UP
sscle_16g110640	1.11331	0.0116443	UP
sscle_07g059540	1.11186	0.0423595	UP
sscle_01g009100	1.11172	0.042379	UP
sscle_10g075150	1.11032	0.0348505	UP
sscle_16g110530	1.1103	0.0111199	UP
sscle_02g021820	1.10618	0.0462309	UP
sscle_12g088820	1.10544	0.0337229	UP
sscle_07g055720	1.09779	0.013407	UP
sscle_04g038660	1.08776	0.0188547	UP
sscle_09g068650	1.0875	0.0360956	UP
sscle_05g042300	1.082	0.0468945	UP
sscle_06g052880	1.07679	0.0499565	UP
sscle_02g016990	1.06652	0.0399644	UP
sscle_02g020620	1.0662	0.0280698	UP
sscle_02g019010	1.05879	0.0325321	UP
sscle_07g056370	1.05817	0.0433371	UP
sscle_09g073790	1.05656	0.0316662	UP
sscle_03g030270	1.04354	0.0435642	UP
sscle_05g041820	1.03889	0.0231384	UP
sscle_09g071490	1.03624	0.0328284	UP
sscle_10g078690	1.03618	0.0262573	UP
sscle_09g070960	1.0306	0.018405	UP
sscle_09g072390	1.00991	0.0485652	UP
sscle_08g065540	1.00708	0.0416843	UP
sscle_10g077660	1.00438	0.034694	UP
sscle_09g069690	1.00201	0.0239549	UP
sscle_01g007870	1.00166	0.0360857	UP
sscle_14g099440	1.00012	0.0369442	UP
sscle_06g054180	-10.1997	0.00696893	DOWN
sscle_05g041130	-10.0895	0.0171462	DOWN
sscle_04g033800	-9.40208	7.04952e-05	DOWN
sscle_07g056580	-9.35466	0.000933589	DOWN
sscle_09g069040	-9.21677	2.23959e-05	DOWN
sscle_04g034030	-8.81931	9.12415e-05	DOWN
sscle_01g007780	-8.78161	6.95567e-06	DOWN
sscle_02g019560	-8.66251	0.00985828	DOWN
sscle_08g062290	-8.46298	6.70699e-05	DOWN
sscle_05g042460	-8.45936	0.000164594	DOWN
sscle_02g019570	-8.44211	0.0116443	DOWN
sscle_03g027300	-7.84414	0.0115585	DOWN
sscle_04g034000	-7.79171	2.34083e-05	DOWN
sscle_13g094070	-7.72229	4.97838e-05	DOWN
sscle_04g034010	-7.64194	0.00236145	DOWN
sscle_05g044620	-7.53096	0.00621561	DOWN
sscle_14g097630	-7.37178	0.0051777	DOWN
sscle_04g033790	-7.32474	4.1877e-05	DOWN
sscle_15g107280	-7.22337	0.0156482	DOWN
sscle_02g014840	-7.17762	0.000128401	DOWN
sscle_01g007140	-7.16214	0.000149768	DOWN
sscle_12g090010	-7.09072	0.00224744	DOWN
sscle_04g034020	-7.04769	4.34145e-05	DOWN
sscle_01g001530	-6.9196	0.000742092	DOWN
sscle_01g001830	-6.80853	0.011098	DOWN
sscle_08g068500	-6.80508	0.0024721	DOWN
sscle_02g012180	-6.75348	2.23959e-05	DOWN
sscle_16g107720	-6.71204	2.32449e-05	DOWN
sscle_01g011520	-6.67357	0.031021	DOWN
sscle_03g023810	-6.62048	0.021266	DOWN
sscle_04g038970	-6.59115	0.0107985	DOWN
sscle_01g000980	-6.54953	0.00188633	DOWN
sscle_08g062540	-6.44502	0.000766288	DOWN
sscle_06g055070	-6.43424	0.016259	DOWN
sscle_06g051750	-6.41262	0.0100543	DOWN
sscle_14g100450	-6.35985	0.0116443	DOWN
sscle_06g048860	-6.32673	4.1877e-05	DOWN
sscle_07g056570	-6.31681	1.21238e-05	DOWN
sscle_03g023840	-6.30306	0.00339548	DOWN
sscle_16g107840	-6.27563	0.0200323	DOWN
sscle_16g109940	-6.23109	6.95567e-06	DOWN
sscle_16g109950	-6.21478	0.000475098	DOWN
sscle_02g014350	-6.20726	0.00497439	DOWN
sscle_05g046240	-6.16958	1.134e-05	DOWN
sscle_03g028640	-6.07609	0.00616298	DOWN
sscle_09g074130	-6.06555	2.23959e-05	DOWN
sscle_07g060260	-6.04136	2.32449e-05	DOWN
sscle_15g107080	-6.01968	2.23959e-05	DOWN
sscle_06g050870	-5.98517	0.0384308	DOWN
sscle_08g063550	-5.98085	0.00182421	DOWN
sscle_12g087320	-5.97161	0.000162082	DOWN
sscle_02g015870	-5.95917	0.0185326	DOWN
sscle_06g049140	-5.95189	6.95567e-06	DOWN
sscle_05g042740	-5.94619	0.00974496	DOWN
sscle_11g086280	-5.86578	0.0166649	DOWN
sscle_10g078240	-5.81569	0.0013853	DOWN
sscle_12g088270	-5.81026	0.00206578	DOWN
sscle_04g035710	-5.80704	7.61697e-05	DOWN
sscle_04g035390	-5.79847	0.000601544	DOWN
sscle_07g059760	-5.78027	0.00946733	DOWN
sscle_01g006330	-5.77252	0.00178704	DOWN
sscle_06g049790	-5.71767	4.37442e-05	DOWN
sscle_02g019860	-5.70754	2.23959e-05	DOWN
sscle_02g012940	-5.70559	0.000458682	DOWN
sscle_03g023880	-5.68473	0.00010593	DOWN
sscle_07g056610	-5.65436	0.00545159	DOWN
sscle_02g014600	-5.65005	0.00149863	DOWN
sscle_05g046250	-5.64863	0.000125003	DOWN
sscle_05g046260	-5.58904	0.000549411	DOWN
sscle_07g055840	-5.52792	0.000227688	DOWN
sscle_10g078230	-5.48571	0.00442785	DOWN
sscle_03g030100	-5.47213	0.028801	DOWN
sscle_02g017340	-5.45968	0.00663604	DOWN
sscle_16g107860	-5.43635	2.72241e-05	DOWN
sscle_05g044370	-5.43396	0.0283447	DOWN
sscle_10g080790	-5.40504	0.036127	DOWN
sscle_09g071630	-5.38862	0.0120591	DOWN
sscle_08g068530	-5.37803	6.95567e-06	DOWN
sscle_03g031720	-5.37145	6.70699e-05	DOWN
sscle_01g009260	-5.36887	0.00446984	DOWN
sscle_07g056480	-5.36364	2.46284e-05	DOWN
sscle_07g060270	-5.31576	0.0155855	DOWN
sscle_07g056620	-5.28372	0.000458682	DOWN
sscle_08g067170	-5.26336	0.00279486	DOWN
sscle_01g010470	-5.21848	1.1113e-05	DOWN
sscle_07g056050	-5.1761	6.39279e-05	DOWN
sscle_10g078270	-5.17302	0.00917933	DOWN
sscle_05g043730	-5.15468	0.0202996	DOWN
sscle_15g104440	-5.14688	0.0294212	DOWN
sscle_04g033990	-5.08784	2.34083e-05	DOWN
sscle_02g019100	-5.07169	0.0291805	DOWN
sscle_15g103520	-5.06967	0.00944471	DOWN
sscle_06g054170	-5.06319	0.0021174	DOWN
sscle_03g031840	-5.05612	0.0127479	DOWN
sscle_03g024790	-5.03076	0.0116703	DOWN
sscle_10g078300	-5.02938	0.00559632	DOWN
sscle_04g037560	-5.00644	0.0366917	DOWN
sscle_16g107740	-4.994	0.00117532	DOWN
sscle_13g096000	-4.99037	0.00267452	DOWN
sscle_03g025250	-4.98011	0.00186778	DOWN
sscle_01g001700	-4.96046	0.00234069	DOWN
sscle_03g028650	-4.94334	0.000458682	DOWN
sscle_11g083900	-4.91923	0.00122232	DOWN
sscle_04g040220	-4.90996	3.00499e-05	DOWN
sscle_14g098740	-4.8799	0.00735037	DOWN
sscle_06g055060	-4.87795	0.00412001	DOWN
sscle_07g059620	-4.87081	0.000780161	DOWN
sscle_14g098850	-4.85662	0.0181608	DOWN
sscle_13g092050	-4.85651	0.0166365	DOWN
sscle_13g096790	-4.85478	0.0203672	DOWN
sscle_10g078260	-4.84809	0.00780493	DOWN
sscle_09g070750	-4.84302	0.0116443	DOWN
sscle_15g103830	-4.83754	0.0413685	DOWN
sscle_02g017190	-4.82508	0.0435642	DOWN
sscle_04g035780	-4.79124	0.030972	DOWN
sscle_08g066890	-4.7433	0.0223151	DOWN
sscle_01g000510	-4.74005	0.0320522	DOWN
sscle_14g101670	-4.70734	0.00206578	DOWN
sscle_03g031830	-4.6997	0.00206578	DOWN
sscle_01g002360	-4.6416	0.000730805	DOWN
sscle_03g028680	-4.62731	0.000113375	DOWN
sscle_15g105200	-4.62332	2.61198e-05	DOWN
sscle_04g034440	-4.61988	4.83413e-05	DOWN
sscle_02g019140	-4.61708	0.0015737	DOWN
sscle_12g090370	-4.60277	0.00102107	DOWN
sscle_11g081620	-4.5794	0.00063651	DOWN
sscle_01g008580	-4.56899	4.37442e-05	DOWN
sscle_10g080590	-4.56856	7.61697e-05	DOWN
sscle_02g020400	-4.56434	0.0034399	DOWN
sscle_07g056590	-4.55575	0.000843282	DOWN
sscle_04g036740	-4.55452	0.0138031	DOWN
sscle_05g048080	-4.54835	3.00499e-05	DOWN
sscle_09g072450	-4.54131	2.23959e-05	DOWN
sscle_02g018680	-4.53128	0.00102107	DOWN
sscle_09g070630	-4.51088	0.0137136	DOWN
sscle_06g051880	-4.49975	0.00120218	DOWN
sscle_02g021380	-4.49287	0.0353297	DOWN
sscle_04g032340	-4.49002	4.30665e-05	DOWN
sscle_16g108260	-4.4746	0.00175665	DOWN
sscle_16g108090	-4.47011	6.39279e-05	DOWN
sscle_03g023820	-4.46407	0.00496929	DOWN
sscle_16g109800	-4.43579	0.00292026	DOWN
sscle_14g098920	-4.42791	0.00850773	DOWN
sscle_05g042390	-4.42711	0.000125003	DOWN
sscle_05g044850	-4.41328	0.000730805	DOWN
sscle_07g058300	-4.40955	0.0031726	DOWN
sscle_02g012040	-4.40494	0.00723112	DOWN
sscle_11g085930	-4.40418	0.010242	DOWN
sscle_05g046530	-4.40229	0.00790411	DOWN
sscle_15g103730	-4.40104	0.00236496	DOWN
sscle_12g088440	-4.39168	3.96683e-05	DOWN
sscle_07g056500	-4.38655	0.0225357	DOWN
sscle_10g078920	-4.38498	0.0377853	DOWN
sscle_13g096010	-4.35726	0.00102107	DOWN
sscle_15g107190	-4.34618	0.0194185	DOWN
sscle_15g105710	-4.34	0.00571427	DOWN
sscle_15g103340	-4.33965	0.00996513	DOWN
sscle_09g069450	-4.33908	0.00484384	DOWN
sscle_01g004170	-4.33738	0.0202739	DOWN
sscle_09g070360	-4.33551	0.0194591	DOWN
sscle_03g031480	-4.33172	6.61711e-05	DOWN
sscle_02g015140	-4.32721	0.0005123	DOWN
sscle_06g054140	-4.31185	0.00482729	DOWN
sscle_07g061420	-4.30781	0.0173691	DOWN
sscle_11g083410	-4.27719	0.0034472	DOWN
sscle_05g043640	-4.26294	2.53974e-05	DOWN
sscle_11g085430	-4.23811	0.000125003	DOWN
sscle_08g062810	-4.23792	0.000362348	DOWN
sscle_07g061770	-4.23544	0.00262786	DOWN
sscle_02g017240	-4.23041	0.0358505	DOWN
sscle_07g059630	-4.22968	0.00438789	DOWN
sscle_02g012930	-4.21118	0.00957306	DOWN
sscle_01g010910	-4.21116	0.00117532	DOWN
sscle_06g053210	-4.20311	0.0405938	DOWN
sscle_04g035770	-4.20284	0.000131173	DOWN
sscle_08g062790	-4.19843	0.000166922	DOWN
sscle_08g062700	-4.18965	0.011098	DOWN
sscle_03g031820	-4.16872	0.00295282	DOWN
sscle_07g059610	-4.16446	0.00678917	DOWN
sscle_04g035320	-4.1638	0.000319637	DOWN
sscle_08g066900	-4.16288	0.0432953	DOWN
sscle_12g088670	-4.11842	0.014058	DOWN
sscle_05g042140	-4.11065	0.0138031	DOWN
sscle_07g056880	-4.10374	0.000553504	DOWN
sscle_10g077330	-4.10066	0.00531654	DOWN
sscle_11g084390	-4.09598	0.0202739	DOWN
sscle_16g107550	-4.08744	0.000125003	DOWN
sscle_03g025390	-4.08566	0.00484384	DOWN
sscle_03g029460	-4.08237	0.00314172	DOWN
sscle_05g043720	-4.07634	0.0135051	DOWN
sscle_05g044210	-4.07586	0.00399916	DOWN
sscle_02g019270	-4.06886	0.00238836	DOWN
sscle_03g022550	-4.0595	0.0427265	DOWN
sscle_16g109870	-4.05859	0.00463866	DOWN
sscle_06g051390	-4.05576	0.0442857	DOWN
sscle_11g080930	-4.0457	0.0328284	DOWN
sscle_14g098230	-4.01346	0.0456788	DOWN
sscle_03g028310	-4.00881	0.019508	DOWN
sscle_09g074340	-4.00284	0.00717749	DOWN
sscle_15g105720	-3.99924	0.0400002	DOWN
sscle_04g037840	-3.99863	0.0194591	DOWN
sscle_06g051240	-3.9954	0.0168084	DOWN
sscle_07g056600	-3.98064	2.23959e-05	DOWN
sscle_15g102800	-3.97969	0.000340512	DOWN
sscle_05g044220	-3.97695	0.00618347	DOWN
sscle_05g043650	-3.97242	0.00960217	DOWN
sscle_06g048830	-3.9701	0.0315575	DOWN
sscle_05g043160	-3.96959	0.00884431	DOWN
sscle_09g072270	-3.96557	6.68375e-05	DOWN
sscle_09g070190	-3.96083	0.00691362	DOWN
sscle_02g019790	-3.91978	0.0156719	DOWN
sscle_05g048090	-3.90757	3.18812e-05	DOWN
sscle_04g039640	-3.90478	3.96683e-05	DOWN
sscle_04g036640	-3.88549	0.00291975	DOWN
sscle_04g033090	-3.88126	0.000834717	DOWN
sscle_08g065270	-3.8806	0.000834717	DOWN
sscle_08g062690	-3.87613	0.000357339	DOWN
sscle_03g031470	-3.87453	0.00946733	DOWN
sscle_02g016620	-3.86842	0.0203672	DOWN
sscle_05g047490	-3.86569	0.0069367	DOWN
sscle_10g078280	-3.8573	0.00581714	DOWN
sscle_07g061380	-3.85146	0.0202182	DOWN
sscle_03g031890	-3.83311	0.000412808	DOWN
sscle_16g110170	-3.81175	0.0387328	DOWN
sscle_15g105100	-3.80559	0.0151136	DOWN
sscle_12g091500	-3.80192	0.000150422	DOWN
sscle_14g101440	-3.79548	0.00057104	DOWN
sscle_13g095130	-3.79417	0.00917933	DOWN
sscle_06g049300	-3.79321	0.000524304	DOWN
sscle_05g045270	-3.78932	0.00246932	DOWN
sscle_12g091620	-3.77762	0.00944471	DOWN
sscle_05g046640	-3.74531	0.0398396	DOWN
sscle_16g107890	-3.74417	0.0437944	DOWN
sscle_04g034180	-3.73638	0.0208824	DOWN
sscle_01g001010	-3.73588	5.96549e-05	DOWN
sscle_04g034400	-3.7226	0.00294939	DOWN
sscle_11g085010	-3.7114	0.0427265	DOWN
sscle_04g039460	-3.70903	0.00864282	DOWN
sscle_04g034760	-3.70194	0.0180783	DOWN
sscle_05g048100	-3.69024	0.00022131	DOWN
sscle_08g064100	-3.68329	0.047191	DOWN
sscle_11g084330	-3.66327	0.0180809	DOWN
sscle_08g066880	-3.66055	0.0068634	DOWN
sscle_15g103880	-3.65341	0.00419079	DOWN
sscle_10g080470	-3.64031	0.0116443	DOWN
sscle_12g087950	-3.6376	0.00703681	DOWN
sscle_15g107260	-3.62759	0.0247441	DOWN
sscle_11g085820	-3.62556	0.00381132	DOWN
sscle_11g085200	-3.62317	0.00481466	DOWN
sscle_07g061370	-3.61953	0.0190241	DOWN
sscle_01g008560	-3.61885	0.0100543	DOWN
sscle_10g077170	-3.61333	0.0212002	DOWN
sscle_01g001370	-3.61035	0.00177802	DOWN
sscle_05g043690	-3.60521	0.00209018	DOWN
sscle_05g045600	-3.6023	0.000166926	DOWN
sscle_07g061600	-3.60084	0.00177802	DOWN
sscle_05g043370	-3.58971	4.37442e-05	DOWN
sscle_10g079900	-3.58429	0.0073886	DOWN
sscle_02g012910	-3.57713	0.0126684	DOWN
sscle_15g103230	-3.56707	0.0102064	DOWN
sscle_15g103190	-3.55868	0.0432953	DOWN
sscle_08g064670	-3.55825	0.00148351	DOWN
sscle_13g096380	-3.55395	0.031569	DOWN
sscle_09g068970	-3.54972	0.0354342	DOWN
sscle_02g012800	-3.5426	0.00201632	DOWN
sscle_09g072700	-3.53108	0.0149721	DOWN
sscle_01g008520	-3.51632	0.000933589	DOWN
sscle_09g070740	-3.51619	0.0282526	DOWN
sscle_05g041880	-3.50665	0.0126404	DOWN
sscle_11g083870	-3.5055	0.000859415	DOWN
sscle_07g057840	-3.49509	0.0430237	DOWN
sscle_07g061100	-3.48507	0.0320522	DOWN
sscle_02g013350	-3.48409	0.0281812	DOWN
sscle_01g005690	-3.48116	0.00659458	DOWN
sscle_08g064260	-3.48075	0.0169001	DOWN
sscle_04g037750	-3.47337	0.00224065	DOWN
sscle_15g107090	-3.46843	0.00217008	DOWN
sscle_16g110780	-3.46681	0.000380013	DOWN
sscle_07g060810	-3.4666	0.0114649	DOWN
sscle_01g010160	-3.46411	0.0112571	DOWN
sscle_12g090500	-3.46362	0.00862295	DOWN
sscle_01g000900	-3.45817	0.00177802	DOWN
sscle_03g031810	-3.45714	0.00236496	DOWN
sscle_10g080570	-3.45205	0.0112871	DOWN
sscle_13g096280	-3.44949	0.00465034	DOWN
sscle_16g110050	-3.44824	0.0166915	DOWN
sscle_14g099660	-3.4414	0.0466256	DOWN
sscle_03g027370	-3.42805	0.0266064	DOWN
sscle_03g024510	-3.42788	0.0102064	DOWN
sscle_13g092180	-3.41227	0.012176	DOWN
sscle_11g082050	-3.40698	0.0107345	DOWN
sscle_02g013950	-3.40627	0.0221394	DOWN
sscle_11g082640	-3.40576	0.00339548	DOWN
sscle_15g103180	-3.40395	0.0253467	DOWN
sscle_02g012320	-3.40187	0.00231493	DOWN
sscle_03g031800	-3.39512	0.00179005	DOWN
sscle_11g080990	-3.39011	0.000340539	DOWN
sscle_01g002250	-3.38057	0.00717749	DOWN
sscle_12g089130	-3.37264	0.00231493	DOWN
sscle_04g037280	-3.367	0.00236496	DOWN
sscle_05g046450	-3.3652	0.00483133	DOWN
sscle_02g012540	-3.3639	0.000164594	DOWN
sscle_06g052420	-3.34293	0.0138031	DOWN
sscle_09g073550	-3.33909	0.000902139	DOWN
sscle_15g105940	-3.33258	0.0295387	DOWN
sscle_03g022580	-3.3307	0.00348592	DOWN
sscle_07g060600	-3.32912	0.0239553	DOWN
sscle_07g057510	-3.31786	0.000125003	DOWN
sscle_02g017140	-3.30911	0.00117532	DOWN
sscle_04g037760	-3.30838	0.00254106	DOWN
sscle_07g059640	-3.30705	0.00177489	DOWN
sscle_05g048490	-3.30202	0.0353785	DOWN
sscle_04g032180	-3.2942	0.00273944	DOWN
sscle_04g038920	-3.28953	0.0416425	DOWN
sscle_01g002350	-3.28862	6.12581e-05	DOWN
sscle_05g044240	-3.27575	0.0120353	DOWN
sscle_09g069400	-3.26973	0.00743046	DOWN
sscle_06g049130	-3.26914	0.0127583	DOWN
sscle_10g075430	-3.26775	0.038667	DOWN
sscle_02g021950	-3.2638	0.0256567	DOWN
sscle_11g084140	-3.25517	0.000881857	DOWN
sscle_11g082520	-3.24707	0.0108771	DOWN
sscle_13g095450	-3.24509	0.00172404	DOWN
sscle_10g080420	-3.22544	0.00110546	DOWN
sscle_05g041110	-3.21708	0.00178704	DOWN
sscle_02g019250	-3.21677	0.0496076	DOWN
sscle_09g068920	-3.21586	0.0016958	DOWN
sscle_01g001740	-3.21556	0.0348505	DOWN
sscle_09g074220	-3.21063	0.000186859	DOWN
sscle_08g064330	-3.20945	0.0126404	DOWN
sscle_02g013300	-3.20894	0.011625	DOWN
sscle_03g031540	-3.18521	0.00967557	DOWN
sscle_08g067120	-3.18243	0.021006	DOWN
sscle_06g051870	-3.17808	0.000545614	DOWN
sscle_05g042100	-3.17736	0.00146138	DOWN
sscle_12g090390	-3.17579	0.0304148	DOWN
sscle_10g077110	-3.1694	0.0128779	DOWN
sscle_08g064700	-3.16558	0.00686237	DOWN
sscle_02g019800	-3.15795	0.0299131	DOWN
sscle_01g002570	-3.15165	0.000871397	DOWN
sscle_02g017230	-3.14774	0.0132414	DOWN
sscle_16g107580	-3.14453	0.000844222	DOWN
sscle_11g082550	-3.14354	0.00876827	DOWN
sscle_04g039120	-3.14056	0.0257324	DOWN
sscle_14g101910	-3.13961	0.036127	DOWN
sscle_14g098880	-3.13497	0.0330858	DOWN
sscle_07g057950	-3.13146	0.000135366	DOWN
sscle_04g036180	-3.13011	0.0117896	DOWN
sscle_11g085370	-3.12981	0.00240033	DOWN
sscle_15g103460	-3.12306	0.035391	DOWN
sscle_08g067610	-3.11784	0.0397925	DOWN
sscle_04g039010	-3.11582	0.00057104	DOWN
sscle_08g066620	-3.1121	0.00163125	DOWN
sscle_08g064790	-3.09925	0.0334092	DOWN
sscle_05g047440	-3.09299	0.0118168	DOWN
sscle_01g005200	-3.09133	0.000194613	DOWN
sscle_15g104770	-3.09117	0.00582609	DOWN
sscle_13g096370	-3.089	0.0134356	DOWN
sscle_03g027450	-3.08885	0.00096126	DOWN
sscle_05g044250	-3.08423	0.0337728	DOWN
sscle_01g001430	-3.08138	0.002987	DOWN
sscle_03g027470	-3.0738	0.0242119	DOWN
sscle_14g101920	-3.07147	0.0016489	DOWN
sscle_11g083940	-3.06759	0.00251524	DOWN
sscle_05g046970	-3.06749	0.0166915	DOWN
sscle_02g021480	-3.06367	0.019848	DOWN
sscle_05g043140	-3.05736	0.017648	DOWN
sscle_04g039590	-3.05682	0.0136421	DOWN
sscle_13g093510	-3.05579	0.0388497	DOWN
sscle_06g048640	-3.0552	0.00452931	DOWN
sscle_01g008210	-3.05421	0.0142457	DOWN
sscle_08g065260	-3.054	0.002987	DOWN
sscle_07g055710	-3.05088	0.000843282	DOWN
sscle_03g030890	-3.04744	0.0302015	DOWN
sscle_10g077990	-3.04596	0.0268494	DOWN
sscle_15g107110	-3.03037	0.0108047	DOWN
sscle_12g091490	-3.03018	0.0171462	DOWN
sscle_02g021180	-3.029	0.0159498	DOWN
sscle_10g074930	-3.02761	0.00379372	DOWN
sscle_08g063170	-3.02567	0.000362348	DOWN
sscle_12g090480	-3.02323	0.000340539	DOWN
sscle_11g083370	-3.02303	0.000227688	DOWN
sscle_03g030000	-3.01358	0.000715508	DOWN
sscle_15g102810	-3.00833	0.0209288	DOWN
sscle_01g009210	-2.99877	0.0039095	DOWN
sscle_10g078730	-2.99873	0.0202996	DOWN
sscle_10g077090	-2.99511	0.0378015	DOWN
sscle_01g006260	-2.9866	0.0316824	DOWN
sscle_15g106270	-2.97945	0.000555251	DOWN
sscle_04g034990	-2.97898	0.00438384	DOWN
sscle_01g000960	-2.97481	0.00231493	DOWN
sscle_09g073900	-2.97076	0.0166649	DOWN
sscle_02g020810	-2.96967	0.0120259	DOWN
sscle_02g015610	-2.96512	0.0217266	DOWN
sscle_14g097470	-2.95942	0.0325313	DOWN
sscle_02g018530	-2.95824	0.00500363	DOWN
sscle_16g109050	-2.95731	0.00236496	DOWN
sscle_12g089260	-2.95152	0.0120853	DOWN
sscle_01g001820	-2.94936	0.00139703	DOWN
sscle_08g064250	-2.94063	0.000934473	DOWN
sscle_05g047540	-2.93967	0.00285565	DOWN
sscle_03g031780	-2.9241	0.0285953	DOWN
sscle_14g102040	-2.92329	0.0323923	DOWN
sscle_01g007660	-2.92157	0.00601749	DOWN
sscle_07g055980	-2.90435	0.00723112	DOWN
sscle_08g067060	-2.90352	0.0493431	DOWN
sscle_13g095730	-2.89607	0.00871478	DOWN
sscle_06g052970	-2.88103	0.00797612	DOWN
sscle_08g065820	-2.88029	0.0143857	DOWN
sscle_08g062800	-2.87106	0.0155994	DOWN
sscle_01g005570	-2.8698	0.00398008	DOWN
sscle_10g080560	-2.86958	0.0102064	DOWN
sscle_02g021020	-2.86865	0.0447968	DOWN
sscle_11g085350	-2.86614	0.00406735	DOWN
sscle_06g049190	-2.8639	0.0107985	DOWN
sscle_09g071310	-2.85542	0.0253263	DOWN
sscle_09g074300	-2.84437	0.00279486	DOWN
sscle_16g108270	-2.83991	0.00185793	DOWN
sscle_05g047280	-2.83362	0.0343421	DOWN
sscle_11g082940	-2.83203	0.00313586	DOWN
sscle_09g072970	-2.82542	0.000340512	DOWN
sscle_03g031790	-2.82049	0.0282182	DOWN
sscle_06g051860	-2.81817	0.0175484	DOWN
sscle_06g050680	-2.81471	0.00370895	DOWN
sscle_10g076000	-2.79769	0.019508	DOWN
sscle_07g062020	-2.79204	0.0401107	DOWN
sscle_15g102770	-2.79199	0.0156896	DOWN
sscle_10g080660	-2.78229	0.0398892	DOWN
sscle_02g020660	-2.78019	0.0253048	DOWN
sscle_08g062230	-2.77746	0.000125003	DOWN
sscle_03g029660	-2.7769	0.0073886	DOWN
sscle_08g063880	-2.76946	0.00659458	DOWN
sscle_11g086580	-2.76914	0.000166926	DOWN
sscle_08g068490	-2.75959	0.00863048	DOWN
sscle_01g001620	-2.75068	0.0441611	DOWN
sscle_11g081930	-2.74954	0.00599327	DOWN
sscle_01g008270	-2.74773	0.0428191	DOWN
sscle_05g041120	-2.74417	0.0432953	DOWN
sscle_12g089510	-2.74208	0.0202739	DOWN
sscle_12g089050	-2.74105	0.0424307	DOWN
sscle_05g046560	-2.73936	0.00895685	DOWN
sscle_05g047220	-2.73777	0.00871478	DOWN
sscle_05g048020	-2.73486	0.0190895	DOWN
sscle_01g000100	-2.73459	0.0409684	DOWN
sscle_10g079880	-2.73274	0.00117532	DOWN
sscle_06g051850	-2.72992	0.00260635	DOWN
sscle_08g065660	-2.72974	0.00520356	DOWN
sscle_10g075020	-2.72718	0.00258565	DOWN
sscle_08g066150	-2.72437	0.00540556	DOWN
sscle_06g054480	-2.71814	0.000766288	DOWN
sscle_05g043990	-2.71762	0.0391416	DOWN
sscle_01g001710	-2.71616	0.00219008	DOWN
sscle_01g007110	-2.71529	0.000885513	DOWN
sscle_01g009800	-2.71375	0.00177489	DOWN
sscle_14g101380	-2.71259	0.0378015	DOWN
sscle_02g015700	-2.70193	0.00686375	DOWN
sscle_03g022710	-2.69742	0.00482729	DOWN
sscle_05g042720	-2.69235	0.0378015	DOWN
sscle_02g016400	-2.68734	0.00618347	DOWN
sscle_04g035080	-2.68167	0.0187009	DOWN
sscle_06g050610	-2.67961	0.0464644	DOWN
sscle_01g001920	-2.6749	0.0427239	DOWN
sscle_04g039530	-2.65701	0.0033827	DOWN
sscle_04g033100	-2.65624	0.043019	DOWN
sscle_01g001360	-2.65559	0.000377801	DOWN
sscle_04g034150	-2.64431	0.000600335	DOWN
sscle_14g098400	-2.63564	0.00306206	DOWN
sscle_01g011560	-2.63495	0.00749944	DOWN
sscle_16g110240	-2.63004	0.0440833	DOWN
sscle_02g017220	-2.622	0.0400002	DOWN
sscle_04g034780	-2.62094	0.0189525	DOWN
sscle_05g047370	-2.62053	0.0264047	DOWN
sscle_03g028250	-2.61946	0.0482764	DOWN
sscle_12g086770	-2.61878	0.00663604	DOWN
sscle_02g017580	-2.61065	0.00285565	DOWN
sscle_04g037570	-2.61029	0.00371101	DOWN
sscle_01g002640	-2.60489	0.0113004	DOWN
sscle_13g095430	-2.60227	0.0224424	DOWN
sscle_14g100430	-2.59632	6.96791e-05	DOWN
sscle_04g034280	-2.59205	0.010874	DOWN
sscle_13g094450	-2.58899	0.034994	DOWN
sscle_08g066850	-2.58648	0.0331652	DOWN
sscle_07g056930	-2.58128	0.00998478	DOWN
sscle_04g037380	-2.57847	0.0188519	DOWN
sscle_02g019510	-2.57623	0.0484521	DOWN
sscle_04g037860	-2.56867	0.0325321	DOWN
sscle_06g051790	-2.56826	0.02029	DOWN
sscle_11g083090	-2.56569	0.0180538	DOWN
sscle_08g063990	-2.56105	0.0391416	DOWN
sscle_15g102980	-2.55968	0.00358904	DOWN
sscle_12g087830	-2.55541	0.00678917	DOWN
sscle_02g017660	-2.5518	0.00226593	DOWN
sscle_05g045680	-2.55127	0.00702077	DOWN
sscle_08g066100	-2.54661	0.00680841	DOWN
sscle_02g022100	-2.54655	0.0416541	DOWN
sscle_15g105280	-2.54254	0.0034399	DOWN
sscle_15g106380	-2.5384	0.00980272	DOWN
sscle_05g046050	-2.53722	0.0191797	DOWN
sscle_16g107800	-2.53441	0.00186028	DOWN
sscle_02g015120	-2.53376	0.0139249	DOWN
sscle_13g096870	-2.53181	0.0325321	DOWN
sscle_02g015110	-2.53081	0.00179738	DOWN
sscle_09g070530	-2.52941	0.00758506	DOWN
sscle_02g015210	-2.5248	0.00294092	DOWN
sscle_08g063970	-2.52141	0.0162639	DOWN
sscle_09g071930	-2.5187	0.00148825	DOWN
sscle_15g105470	-2.51499	0.00944471	DOWN
sscle_04g034160	-2.50508	0.00151885	DOWN
sscle_12g088740	-2.49927	0.00678917	DOWN
sscle_02g012440	-2.49859	0.0120259	DOWN
sscle_06g051370	-2.4947	0.000881857	DOWN
sscle_11g081030	-2.49161	0.00273699	DOWN
sscle_01g002240	-2.49148	0.000843282	DOWN
sscle_06g051890	-2.47801	0.0358505	DOWN
sscle_08g062870	-2.47413	0.0209578	DOWN
sscle_16g109180	-2.47382	0.000664637	DOWN
sscle_09g073040	-2.4722	0.0469431	DOWN
sscle_06g053010	-2.46803	0.00358443	DOWN
sscle_16g109000	-2.46621	0.0202739	DOWN
sscle_02g012990	-2.46353	0.00482729	DOWN
sscle_09g073270	-2.46313	0.00684233	DOWN
sscle_01g008110	-2.44661	0.0458716	DOWN
sscle_06g049730	-2.44555	0.0412776	DOWN
sscle_15g102380	-2.44245	0.0163448	DOWN
sscle_01g010280	-2.44021	0.0118168	DOWN
sscle_16g109240	-2.44008	0.00475974	DOWN
sscle_09g074320	-2.43343	0.0173931	DOWN
sscle_02g014850	-2.42788	0.0378015	DOWN
sscle_15g105560	-2.42392	0.0399644	DOWN
sscle_12g089250	-2.42233	0.00736479	DOWN
sscle_16g109730	-2.41989	0.00830393	DOWN
sscle_04g032270	-2.41882	0.0140689	DOWN
sscle_04g034200	-2.41242	0.000844222	DOWN
sscle_10g075650	-2.41096	0.00309314	DOWN
sscle_16g109170	-2.40475	0.0186254	DOWN
sscle_14g100300	-2.39568	0.0116443	DOWN
sscle_12g091960	-2.39438	0.00358443	DOWN
sscle_13g093240	-2.39305	0.00177802	DOWN
sscle_08g064090	-2.3928	0.0157031	DOWN
sscle_11g086640	-2.38849	0.00291727	DOWN
sscle_03g022180	-2.38731	0.0321308	DOWN
sscle_03g026130	-2.38701	0.022293	DOWN
sscle_01g007820	-2.38677	0.00205384	DOWN
sscle_05g048160	-2.37782	0.0112893	DOWN
sscle_02g015530	-2.37544	0.0171628	DOWN
sscle_04g034430	-2.37451	0.00177802	DOWN
sscle_09g071670	-2.37076	0.0472528	DOWN
sscle_06g053510	-2.36782	0.00482729	DOWN
sscle_10g075670	-2.36578	0.0160208	DOWN
sscle_05g044000	-2.3645	0.00438789	DOWN
sscle_14g098220	-2.36436	0.00482729	DOWN
sscle_04g035050	-2.36051	0.019508	DOWN
sscle_08g062240	-2.35928	0.016803	DOWN
sscle_01g006490	-2.35769	0.00309088	DOWN
sscle_04g038830	-2.35527	0.0138031	DOWN
sscle_11g083880	-2.35526	0.0186043	DOWN
sscle_01g001790	-2.34969	0.0108047	DOWN
sscle_01g008960	-2.34858	0.0034399	DOWN
sscle_08g068300	-2.33768	0.00248779	DOWN
sscle_10g078400	-2.33444	0.0261646	DOWN
sscle_07g057750	-2.33044	0.00904139	DOWN
sscle_09g070000	-2.32793	0.00061178	DOWN
sscle_02g022070	-2.32055	0.000412808	DOWN
sscle_14g100320	-2.31917	0.00805106	DOWN
sscle_05g045050	-2.31478	0.0462811	DOWN
sscle_04g036170	-2.31295	0.00622879	DOWN
sscle_01g001340	-2.31194	0.0287962	DOWN
sscle_02g013590	-2.31151	0.0050127	DOWN
sscle_02g015790	-2.30907	0.0325603	DOWN
sscle_10g080580	-2.30562	0.0252242	DOWN
sscle_09g069810	-2.28362	0.029199	DOWN
sscle_06g055080	-2.28198	0.00590944	DOWN
sscle_07g058360	-2.27537	0.036127	DOWN
sscle_01g004190	-2.27116	0.0108661	DOWN
sscle_11g081010	-2.26853	0.015244	DOWN
sscle_07g060800	-2.26352	0.038638	DOWN
sscle_06g053530	-2.26121	0.0460936	DOWN
sscle_04g033070	-2.25897	0.033676	DOWN
sscle_01g004830	-2.25827	0.0145104	DOWN
sscle_08g064990	-2.25569	0.0406538	DOWN
sscle_13g096850	-2.25556	0.000980637	DOWN
sscle_08g064000	-2.24952	0.0346002	DOWN
sscle_04g032190	-2.2471	0.0100543	DOWN
sscle_04g037590	-2.23989	0.0328284	DOWN
sscle_09g070890	-2.23773	0.0135614	DOWN
sscle_02g019520	-2.23301	0.0112571	DOWN
sscle_01g003440	-2.23165	0.0468333	DOWN
sscle_10g077190	-2.21232	0.0235038	DOWN
sscle_02g014330	-2.21092	0.0149178	DOWN
sscle_04g035400	-2.21072	0.00370457	DOWN
sscle_01g010140	-2.20175	0.018405	DOWN
sscle_14g097170	-2.19681	0.0481447	DOWN
sscle_05g048220	-2.1968	0.0432953	DOWN
sscle_13g093500	-2.19363	0.0348803	DOWN
sscle_06g054220	-2.19193	0.0469431	DOWN
sscle_02g012920	-2.18851	0.00496929	DOWN
sscle_04g033220	-2.17735	0.0162769	DOWN
sscle_05g048050	-2.17665	0.0266678	DOWN
sscle_04g034550	-2.16425	0.00577189	DOWN
sscle_04g034980	-2.16307	0.0116443	DOWN
sscle_08g063830	-2.16114	0.013174	DOWN
sscle_05g043830	-2.15743	0.0348505	DOWN
sscle_04g035640	-2.15682	0.010242	DOWN
sscle_03g023160	-2.15205	0.0295169	DOWN
sscle_05g047180	-2.14526	0.0107985	DOWN
sscle_05g042750	-2.14492	0.0140689	DOWN
sscle_09g068890	-2.14241	0.00129786	DOWN
sscle_04g035330	-2.14103	0.0409855	DOWN
sscle_02g015300	-2.13836	0.0239212	DOWN
sscle_05g043870	-2.13163	0.00416935	DOWN
sscle_03g026560	-2.12766	0.0156719	DOWN
sscle_11g084920	-2.1201	0.0220599	DOWN
sscle_05g044330	-2.11595	0.000871397	DOWN
sscle_01g001170	-2.1126	0.0203157	DOWN
sscle_07g057880	-2.10291	0.0298967	DOWN
sscle_14g100930	-2.09809	0.0435642	DOWN
sscle_07g059500	-2.09451	0.00557573	DOWN
sscle_13g092640	-2.08844	0.010105	DOWN
sscle_09g074240	-2.0844	0.00186305	DOWN
sscle_03g023890	-2.07059	0.03531	DOWN
sscle_08g068320	-2.06884	0.0376007	DOWN
sscle_06g050840	-2.06506	0.0368948	DOWN
sscle_15g107270	-2.06473	0.011122	DOWN
sscle_04g039930	-2.06044	0.010973	DOWN
sscle_09g073890	-2.05876	0.0375847	DOWN
sscle_01g002980	-2.05873	0.0149122	DOWN
sscle_06g048700	-2.0568	0.03354	DOWN
sscle_02g019950	-2.05237	0.0273617	DOWN
sscle_13g093080	-2.05069	0.017545	DOWN
sscle_01g001960	-2.04057	0.00844237	DOWN
sscle_04g039620	-2.04018	0.0134839	DOWN
sscle_01g010800	-2.03948	0.0391416	DOWN
sscle_04g033130	-2.03821	0.0360857	DOWN
sscle_01g010520	-2.0319	0.00102107	DOWN
sscle_14g100160	-2.03038	0.0132104	DOWN
sscle_01g008350	-2.02573	0.0391416	DOWN
sscle_01g009420	-2.01554	0.0144824	DOWN
sscle_08g063770	-2.01306	0.00944471	DOWN
sscle_08g066420	-2.01147	0.0478611	DOWN
sscle_03g029870	-2.00687	0.0316662	DOWN
sscle_16g110110	-2.00186	0.0187963	DOWN
sscle_02g019810	-1.99913	0.0346002	DOWN
sscle_11g081120	-1.99759	0.0482764	DOWN
sscle_02g011710	-1.99718	0.0369442	DOWN
sscle_01g003420	-1.99588	0.0163116	DOWN
sscle_08g066210	-1.98965	0.0330858	DOWN
sscle_10g078500	-1.98683	0.00825391	DOWN
sscle_10g075680	-1.98248	0.0480248	DOWN
sscle_01g011450	-1.98055	0.0191742	DOWN
sscle_02g012120	-1.97175	0.0092338	DOWN
sscle_05g041590	-1.97105	0.0188904	DOWN
sscle_10g080190	-1.96087	0.0416056	DOWN
sscle_10g075870	-1.95819	0.00520858	DOWN
sscle_10g074840	-1.95798	0.0269369	DOWN
sscle_16g109590	-1.94468	0.00743046	DOWN
sscle_02g017080	-1.94085	0.0423595	DOWN
sscle_10g078860	-1.94081	0.0447968	DOWN
sscle_01g002000	-1.93839	0.0207994	DOWN
sscle_10g080090	-1.92853	0.00513484	DOWN
sscle_02g014860	-1.92649	0.0323923	DOWN
sscle_13g094440	-1.92002	0.0303683	DOWN
sscle_01g001910	-1.91337	0.0331439	DOWN
sscle_03g029850	-1.90962	0.0202739	DOWN
sscle_05g046860	-1.90476	0.0108661	DOWN
sscle_04g035060	-1.90382	0.0348113	DOWN
sscle_11g081070	-1.89844	0.0378055	DOWN
sscle_05g047500	-1.89833	0.0493431	DOWN
sscle_09g069410	-1.89641	0.00438384	DOWN
sscle_15g103240	-1.892	0.0403282	DOWN
sscle_02g016360	-1.89093	0.0184574	DOWN
sscle_15g107070	-1.88853	0.00497439	DOWN
sscle_07g056890	-1.87311	0.040317	DOWN
sscle_15g104990	-1.86886	0.00441696	DOWN
sscle_10g075860	-1.86815	0.00265003	DOWN
sscle_14g098700	-1.86533	0.00877479	DOWN
sscle_12g088320	-1.86457	0.00489051	DOWN
sscle_01g009880	-1.86323	0.00998478	DOWN
sscle_16g111150	-1.85447	0.0133113	DOWN
sscle_05g047080	-1.84997	0.0177037	DOWN
sscle_06g053540	-1.84972	0.0106258	DOWN
sscle_01g003020	-1.84834	0.0461228	DOWN
sscle_09g071850	-1.8381	0.00446984	DOWN
sscle_10g076670	-1.83602	0.0106075	DOWN
sscle_10g078910	-1.83409	0.0442857	DOWN
sscle_01g006750	-1.83266	0.0186642	DOWN
sscle_01g009590	-1.83126	0.0368403	DOWN
sscle_16g110540	-1.82052	0.0299903	DOWN
sscle_07g058070	-1.81802	0.0251102	DOWN
sscle_09g072880	-1.81338	0.03718	DOWN
sscle_11g082030	-1.81168	0.00909085	DOWN
sscle_10g077040	-1.81026	0.0247157	DOWN
sscle_06g053690	-1.80831	0.0225993	DOWN
sscle_09g069050	-1.80352	0.0413685	DOWN
sscle_03g027790	-1.79715	0.0493072	DOWN
sscle_02g015450	-1.79586	0.0179405	DOWN
sscle_01g005970	-1.79306	0.0125193	DOWN
sscle_05g045720	-1.79033	0.017545	DOWN
sscle_14g099000	-1.78415	0.0248105	DOWN
sscle_12g089270	-1.77673	0.00205384	DOWN
sscle_10g078170	-1.77221	0.0341414	DOWN
sscle_03g030550	-1.77163	0.0435642	DOWN
sscle_12g090490	-1.76047	0.0040211	DOWN
sscle_12g091090	-1.75938	0.0351847	DOWN
sscle_02g012830	-1.74991	0.0258229	DOWN
sscle_01g010320	-1.74989	0.00555064	DOWN
sscle_14g097110	-1.74933	0.0318052	DOWN
sscle_16g108830	-1.74362	0.014138	DOWN
sscle_04g035360	-1.7424	0.019848	DOWN
sscle_09g068780	-1.73749	0.0184943	DOWN
sscle_06g051560	-1.73679	0.00061178	DOWN
sscle_03g028790	-1.73664	0.0368443	DOWN
sscle_01g007540	-1.7353	0.0427265	DOWN
sscle_08g064850	-1.73452	0.00989708	DOWN
sscle_09g068860	-1.73171	0.0348113	DOWN
sscle_15g104980	-1.72103	0.0182751	DOWN
sscle_05g041970	-1.71215	0.0146991	DOWN
sscle_01g008020	-1.70284	0.036127	DOWN
sscle_16g108580	-1.70088	0.0034399	DOWN
sscle_13g093530	-1.69857	0.0310577	DOWN
sscle_13g095990	-1.69722	0.0221431	DOWN
sscle_06g051220	-1.69548	0.0316662	DOWN
sscle_14g101060	-1.69462	0.0360857	DOWN
sscle_13g095440	-1.69211	0.0496076	DOWN
sscle_14g098870	-1.692	0.0184517	DOWN
sscle_02g015520	-1.69092	0.0236126	DOWN
sscle_11g086110	-1.68922	0.0224424	DOWN
sscle_05g041090	-1.68217	0.0326709	DOWN
sscle_16g108340	-1.68202	0.00446136	DOWN
sscle_10g078510	-1.68134	0.0072499	DOWN
sscle_12g086880	-1.68082	0.00704486	DOWN
sscle_01g000230	-1.67739	0.046761	DOWN
sscle_10g077100	-1.6711	0.00850773	DOWN
sscle_10g075880	-1.66962	0.0147677	DOWN
sscle_10g076560	-1.66931	0.031479	DOWN
sscle_05g045110	-1.6668	0.0149122	DOWN
sscle_13g093470	-1.66453	0.0194069	DOWN
sscle_07g061170	-1.65533	0.0298524	DOWN
sscle_06g050150	-1.65365	0.0285953	DOWN
sscle_07g058660	-1.65344	0.0203672	DOWN
sscle_07g060250	-1.6429	0.048946	DOWN
sscle_07g058710	-1.64089	0.00370457	DOWN
sscle_08g065340	-1.63737	0.0476324	DOWN
sscle_08g066800	-1.63735	0.0243578	DOWN
sscle_02g012220	-1.63467	0.0065741	DOWN
sscle_12g090160	-1.62854	0.0435642	DOWN
sscle_12g086760	-1.61837	0.049333	DOWN
sscle_06g054600	-1.61691	0.0413685	DOWN
sscle_15g104410	-1.6152	0.0202739	DOWN
sscle_10g078160	-1.61315	0.0190895	DOWN
sscle_12g089470	-1.61173	0.00399916	DOWN
sscle_01g001000	-1.60354	0.0435642	DOWN
sscle_06g049230	-1.59926	0.0251102	DOWN
sscle_16g108280	-1.5984	0.0423595	DOWN
sscle_04g034190	-1.59725	0.00571427	DOWN
sscle_06g050830	-1.59678	0.0170628	DOWN
sscle_08g068430	-1.58136	0.030972	DOWN
sscle_06g053250	-1.57297	0.00260638	DOWN
sscle_13g093850	-1.55703	0.0242936	DOWN
sscle_11g086560	-1.55694	0.0167394	DOWN
sscle_02g017040	-1.54844	0.0426996	DOWN
sscle_03g022320	-1.54055	0.00267385	DOWN
sscle_07g060360	-1.53823	0.0200323	DOWN
sscle_11g084830	-1.53352	0.0224424	DOWN
sscle_06g052360	-1.53023	0.00818248	DOWN
sscle_11g084490	-1.52957	0.00556927	DOWN
sscle_05g043300	-1.52569	0.03354	DOWN
sscle_06g054040	-1.51758	0.022296	DOWN
sscle_13g095350	-1.51412	0.019848	DOWN
sscle_15g102550	-1.50969	0.00358443	DOWN
sscle_08g067990	-1.50828	0.00262786	DOWN
sscle_05g046930	-1.50786	0.0325603	DOWN
sscle_03g029840	-1.50724	0.0141146	DOWN
sscle_07g058420	-1.5033	0.00862062	DOWN
sscle_07g055940	-1.50256	0.0129095	DOWN
sscle_14g098280	-1.49548	0.00903936	DOWN
sscle_16g110870	-1.48578	0.0333249	DOWN
sscle_13g096250	-1.47068	0.0386931	DOWN
sscle_07g055850	-1.46386	0.0207994	DOWN
sscle_15g102790	-1.46338	0.039577	DOWN
sscle_07g060420	-1.46159	0.0182051	DOWN
sscle_01g006190	-1.45722	0.0382064	DOWN
sscle_03g029690	-1.45667	0.0253915	DOWN
sscle_13g095420	-1.45369	0.0369939	DOWN
sscle_03g026160	-1.44798	0.0173931	DOWN
sscle_01g010990	-1.44779	0.0209256	DOWN
sscle_01g007280	-1.44764	0.016151	DOWN
sscle_06g054440	-1.44069	0.0157031	DOWN
sscle_02g015740	-1.42816	0.0260436	DOWN
sscle_02g013510	-1.4276	0.00762282	DOWN
sscle_04g035680	-1.42315	0.00342858	DOWN
sscle_03g027350	-1.41955	0.00547211	DOWN
sscle_09g073840	-1.40762	0.0240185	DOWN
sscle_06g051180	-1.40109	0.0487292	DOWN
sscle_05g046810	-1.39904	0.0481162	DOWN
sscle_03g027950	-1.3981	0.00702077	DOWN
sscle_03g027040	-1.3976	0.0442857	DOWN
sscle_06g054120	-1.39661	0.0201986	DOWN
sscle_04g034690	-1.39532	0.030972	DOWN
sscle_06g053320	-1.39232	0.0304762	DOWN
sscle_04g033040	-1.39148	0.0121425	DOWN
sscle_07g057680	-1.38298	0.0398305	DOWN
sscle_01g000740	-1.38185	0.0158013	DOWN
sscle_07g059410	-1.37847	0.0163448	DOWN
sscle_10g075890	-1.37504	0.015244	DOWN
sscle_06g052540	-1.37023	0.00735297	DOWN
sscle_03g027840	-1.35688	0.0150313	DOWN
sscle_03g026840	-1.35607	0.0131693	DOWN
sscle_03g023020	-1.35349	0.0297175	DOWN
sscle_03g026170	-1.33027	0.012176	DOWN
sscle_05g045100	-1.32944	0.0480249	DOWN
sscle_02g014000	-1.32307	0.00801986	DOWN
sscle_04g034880	-1.3229	0.0423595	DOWN
sscle_09g070010	-1.31612	0.0377853	DOWN
sscle_15g103680	-1.3146	0.047191	DOWN
sscle_10g079750	-1.31007	0.0333383	DOWN
sscle_13g092560	-1.29905	0.0257324	DOWN
sscle_02g015010	-1.29814	0.0384635	DOWN
sscle_01g005610	-1.29299	0.0129095	DOWN
sscle_13g095790	-1.28775	0.0373749	DOWN
sscle_01g005520	-1.28077	0.0407655	DOWN
sscle_05g047510	-1.28035	0.0348505	DOWN
sscle_02g018050	-1.27444	0.0328981	DOWN
sscle_15g104720	-1.26968	0.031479	DOWN
sscle_03g023910	-1.2687	0.0107985	DOWN
sscle_01g006570	-1.26487	0.0189801	DOWN
sscle_11g080960	-1.2537	0.0320443	DOWN
sscle_01g002590	-1.25111	0.0117174	DOWN
sscle_15g102700	-1.24453	0.0175484	DOWN
sscle_08g063840	-1.2417	0.0186453	DOWN
sscle_02g013520	-1.23442	0.0247329	DOWN
sscle_05g043320	-1.22443	0.0167394	DOWN
sscle_13g094720	-1.22058	0.0195079	DOWN
sscle_03g027010	-1.21942	0.014463	DOWN
sscle_11g083950	-1.21674	0.0328284	DOWN
sscle_06g053130	-1.21592	0.0351178	DOWN
sscle_03g026810	-1.18476	0.0169132	DOWN
sscle_04g038160	-1.18471	0.0272257	DOWN
sscle_07g059820	-1.17769	0.0338876	DOWN
sscle_04g037520	-1.17413	0.019848	DOWN
sscle_14g099700	-1.16608	0.0257189	DOWN
sscle_06g053640	-1.16511	0.0175484	DOWN
sscle_14g101610	-1.1581	0.0480249	DOWN
sscle_08g068400	-1.14132	0.0310577	DOWN
sscle_10g079440	-1.12948	0.0166915	DOWN
sscle_09g071400	-1.12355	0.036127	DOWN
sscle_15g105010	-1.11881	0.0496076	DOWN
sscle_03g025920	-1.11362	0.036127	DOWN
sscle_07g056560	-1.11166	0.0435642	DOWN
sscle_01g005400	-1.10906	0.0393634	DOWN
sscle_05g041360	-1.10288	0.0186254	DOWN
sscle_16g109630	-1.09818	0.0380074	DOWN
sscle_13g095620	-1.0947	0.0485652	DOWN
sscle_09g068850	-1.08891	0.0417902	DOWN
sscle_01g004560	-1.08107	0.0154024	DOWN
sscle_02g016970	-1.08031	0.0378129	DOWN
sscle_15g105840	-1.0724	0.0170346	DOWN
sscle_11g081360	-1.06758	0.043019	DOWN
sscle_10g077320	-1.06645	0.0432953	DOWN
sscle_05g043190	-1.04616	0.0353605	DOWN
sscle_12g090190	-1.04429	0.0189734	DOWN
sscle_16g107870	-1.02739	0.0351847	DOWN
