# Supplementary material for: Transcriptome analysis of the plant pathogen Sclerotinia sclerotiorum interaction with resistant and susceptible canola (Brassica napus) lines
Source: PLoS One. 2020 Mar 11;15(3):e0229844. doi: 10.1371/journal.pone.0229844 (PMC7065775; doi:10.1371/journal.pone.0229844)
Supplement: S2 File — (XLSX) [file pone.0229844.s002.xlsx]

## Sheet: Top50 Up-regulated
	S2. Changes in expression levels of the top 50 highly upregulated S. sclerotiorum genes during infection of Susceptible (32) and Resistant (63) canola lines at early (T1, 8-16 hpi) and late (T2, 24-48 hpi)
	Gene	Predicted Function	32-T1 (Sus)		32-T2 (Sus)		63-T1 (Res)		63-T2 (Res)
			log2 fold change	fdr adj. p value	log2 fold change	fdr adj. p value	log2 fold change	fdr adj. p value	log2 fold change	fdr adj. p value
	sscle_04g037240	Alcohol dehydrogenase	9.3041	0.000113337	9.18199	9.52671e-05	10.0414	7.03198e-05	9.59352	4.37442e-05
	sscle_08g067130	Cyt P450	6.74054	0.000779507	8.68339	0.000148494	9.14314	0.000173791	9.02241	9.77861e-05
	sscle_01g005000	Glutathione-S-Transferase	7.74354	1.42842e-05	7.50887	8.2763e-06	8.20032	1.13548e-05	7.6971	7.97038e-06
	sscle_08g064170	Uncharacterized protein	5.90049	0.0314045	6.73918	0.0192612	7.53715	0.0127896	6.81366	0.0166649
	sscle_08g064580	Cellobiose dehydrogenase	6.75372	0.0017378	6.66118	0.00140855	6.89317	0.00151397	6.41427	0.00163125
	sscle_09g073010	Thiol methyltransferase	6.0827	0.000767558	6.53494	0.000366964	7.5882	0.00025189	6.26272	0.000412808
	sscle_16g108230	Nitrilase	6.54694	4.76764e-05	6.41317	3.99537e-05	7.17465	3.34356e-05	6.51287	2.34083e-05
	sscle_16g107500	Pectin lyase	7.05988	0.00224308	6.39439	0.00314733	9.02089	0.000563904	5.80187	0.00481699
	sscle_02g016020	Cyt P450	9.96085	0.000162452	6.19387	0.00295084	9.09558	0.000303195	7.04532	0.000934473
	sscle_02g022130	Gatase	5.24006	0.00594155	6.05574	0.00257547	6.72613	0.00169759	5.90265	0.00254106
	sscle_03g030110	ribonuclease	6.87456	0.00130497	6.04929	0.00199302	6.60136	0.00167789	6.46404	0.00127536
	sscle_05g040420	rhamnogalacturanan acetylhydrolase	5.25816	0.000962117	6.02884	0.00033648	5.81561	0.000575205	6.08262	0.000276554
	sscle_09g070580	endo-polygalacturonase SsPG3	6.41786	0.00174925	5.97632	0.00202415	6.73819	0.00134191	5.83078	0.00205743
	sscle_05g045870	Uncharacterized protein	8.85713	1.42842e-05	5.6152	0.000138389	6.93025	7.03198e-05	5.1524	0.000166926
	sscle_01g004070	Peptidase	6.6032	0.0159374	5.44223	0.0310896	6.01099	0.0238115	5.14516	0.0358505
	sscle_16g108160	Pectinesterase	5.78909	0.0159374	5.35901	0.0209858	6.59648	0.0092832	5.3144	0.0191192
	sscle_03g023030	Laccase2	5.13311	0.0072296	5.34451	0.00543805	5.15005	0.00688963	5.17247	0.00559632
	sscle_16g108170	endo-polygalacturonase SsPg1	4.78453	0.0175015	5.31471	0.011446	4.99285	0.01459	5.39881	0.00954793
	sscle_02g016010	NADH cytochrome reductase	7.2131	0.000220446	5.10934	0.00128837	7.25171	0.000259167	5.23386	0.000937863
	sscle_03g026860	Pectin methylesterase	6.05275	2.68393e-05	4.89641	6.39782e-05	6.31551	3.34356e-05	4.82623	4.30665e-05
	sscle_02g015930	Pectin methylesterase	5.34034	0.00611781	4.68298	0.0101983	6.07696	0.00283767	5.07117	0.00520356
	sscle_08g068200	Chitin binding domain	6.3931	0.0178758	4.59363	0.0485394	7.56222	0.00568607	5.73522	0.0154024
	sscle_14g101360	exo glucanase	3.32676	0.142716	6.97242	0.0126658	2.82486	0.26955	7.2926	0.00961959
	sscle_07g056950	Endoglucanse	3.83771	0.145318	6.23025	0.0319152	1.11573	0.815883	6.22167	0.030208
	sscle_02g011950	Cutinase	3.37239	0.0686241	5.92667	0.00625766	2.36906	0.291675	6.20156	0.00442785
	sscle_05g045060	Uncharacterized protein	4.383	0.000354802	5.72844	6.39782e-05	4.63869	0.000259167	5.7252	4.1877e-05
	sscle_16g107450	Galactonate dehydrogenase	0.112393	0.978149	5.65446	0.0146836	-0.127404	0.978138	5.59376	0.0135221
	sscle_05g041720	Chitin binding	4.27486	0.00541163	5.18841	0.00128837	3.51387	0.018248	4.61868	0.00236214
	sscle_03g024710	beta-mannosidase Cellulase	0.881757	0.757502	5.17738	0.0155421	-0.668728	0.863589	5.22703	0.0132405
	sscle_06g048730	Glycosyl hydrolase family 43	1.08359	0.860608	5.16749	0.0398489	-0.0326619	0.996282	6.02288	0.0185096
	sscle_01g009840	MFS sugar transporter	3.13156	0.000331792	5.05097	8.2763e-06	3.29904	0.000391652	4.84942	1.1113e-05
	sscle_11g082980	non aspertyl acid phosphatase acp1	3.85104	0.00630529	5.01714	0.001261	3.64331	0.00768093	5.57806	0.00063834
	sscle_03g023780	extracellular lipase	-2.70714	0.397956	4.88744	0.0224548	-1.6331	0.5918	4.68409	0.0239212
	sscle_16g110210	Uncharacterized protein	4.41296	0.00338166	4.79988	0.00134051	0.700021	0.72467	4.85061	0.00114989
	sscle_16g107460	Aldo-keto reductase	1.98309	0.183918	4.73989	0.00665695	1.17674	0.50281	4.72807	0.00587931
	sscle_15g106400	Endoglucanase	6.04505	0.0250518	4.65391	0.0624299	6.81923	0.0162167	4.71887	0.05503
	sscle_06g049430	Ss-Rhs1	5.55614	0.0107871	0.999646	0.654055	4.7168	0.0322091	-0.466886	0.873845
	sscle_06g048630	ATPase C family	5.45431	6.87539e-06	2.71496	0.000205548	5.79515	3.69397e-06	3.07864	6.39279e-05
	sscle_14g097930	Carboxypeptidase	4.85511	0.00735144	4.09931	0.0134028	4.86292	0.00749569	3.69631	0.0186742
	sscle_01g000730	Peroxidase	4.69808	0.000669553	3.34668	0.00354187	4.7261	0.000702684	3.39861	0.00279486
	sscle_14g098560	Uncharacterized protein	7.79983	0.00867933	1.94339	0.455372	3.98103	0.0994673	3.63948	0.10977
	sscle_16g108220	Uncharacterized protein	6.9408	0.0241207	0	1	-5.12548e-15	1	2.27146	0.381486
	sscle_05g046060	Uncharacterized protein	6.24457	0.00356571	0.332063	0.914261	2.94666	0.167468	0.473046	0.910054
	sscle_03g024530	DUF	6.14036	0.0156923	0.632444	0.817846	1.90965	0.406932	2.23261	0.285244
	sscle_05g041060	Uncharacterized protein	6.09945	0.0217394	4.22966	0.0725242	4.6044	0.117774	3.08009	0.190514
	sscle_15g102310	DUF	5.65228	0.00189637	3.91784	0.0132519	4.30919	0.010046	2.31298	0.113319
	sscle_01g007730	Uncharacterized protein	5.6506	0.000262003	1.13351	0.393679	1.54367	0.272003	2.22181	0.0474325
	sscle_03g024550	Uncharacterized protein	5.62674	0.0117976	-3.12612	0.315186	1.73578	0.464394	1.84499	0.32902
	sscle_08g065970	Mycotoxin biosynthesis protein UstYa like	5.31421	0.0269879	-1.63718	0.665156	-0.0566899	0.99245	4.07062	0.060465
	sscle_02g017770	Uncharacterized protein	5.29464	0.0103743	1.90625	0.289037	3.61845	0.0607912	1.74858	0.317002
	sscle_08g064270	PKS-PP	5.11797	0.000274752	1.75593	0.0922651	4.33951	0.00135742	1.24554	0.229919
	sscle_03g023600	Uncharacterized protein	4.97348	0.0231878	-0.0947771	0.975554	1.76246	0.449058	2.74572	0.154313
	sscle_15g102370	Carbohydrate metabolism, galactose oxidase	4.62251	0.00409316	3.11084	0.024996	2.26272	0.113457	3.51922	0.0123896
	sscle_08g065740	Peroxidase	4.58596	0.000354802	1.71165	0.0690155	4.24844	0.000655039	1.43395	0.115122
	sscle_10g078360	Uncharacterized protein	4.54242	0.00468027	1.43185	0.305459	1.93628	0.174216	2.14824	0.0952156
	sscle_12g088210	major Royal Jelly protein	4.2131	0.215619	2.30524	0.42661	6.69635	0.0150695	1.13106	0.777617
	sscle_02g021570	Multi copper oxidase	3.80092	0.0340159	0.674916	0.744423	6.14887	0.0026316	0.192379	0.938589
	sscle_05g040320	MFS sugar transporter	2.22871	0.241868	1.15982	0.554725	6.01484	0.00478206	3.41909	0.0440833
	sscle_03g028700	Pectin lyase	3.17933	0.0161714	0.460594	0.729639	5.34826	0.000303195	0.955226	0.389699
	sscle_05g048570	Lipase, possible mycotoxin cluster	3.27809	0.0322966	0.814827	0.635203	5.1927	0.00292875	0.209696	0.928084
	sscle_11g083650	Membrane associated G-S-T	3.97154	0.0012768	3.53766	0.00109524	4.9274	0.000259167	3.56336	0.000871397
	sscle_07g062010	Chitinase	2.5373	0.0203041	3.39852	0.00150006	4.872	0.000259167	3.59131	0.000933589
	sscle_05g047810	Uncharacterized protein	4.13934	0.0101401	3.29172	0.025657	4.84656	0.00478206	2.82031	0.0447968
	sscle_09g069850	oxalate decarboxylase	4.42902	0.0419587	2.48441	0.220237	4.78425	0.0351042	2.54113	0.198419
	sscle_10g074860	FAD binding monooxygenase	1.22065	0.39329	1.28049	0.270561	4.77728	0.00107455	2.67328	0.0180538
	sscle_03g030530	extra cellular aldonolactonase	4.52597	0.000843769	4.33025	0.000852813	4.76641	0.000618672	4.23611	0.000852277
	sscle_15g106060	SAM methyltransferase	3.08867	0.0234273	4.08373	0.00293555	4.73633	0.00182189	3.22033	0.00990507
	sscle_16g108210	Phytase like	4.45566	0.0375523	1.56133	0.43957	4.68115	0.0447491	0.818368	0.730374
	sscle_01g010350	tripeptidyl peptidase	3.4723	0.00405467	3.62059	0.0025886	4.66775	0.00072538	3.45813	0.00289829
	sscle_07g058540	Aspartic peptidase	4.3194	0.000323752	4.48112	0.000180259	3.86581	0.000616916	4.82793	9.02613e-05
	sscle_01g008640	triglycerol lipase, Carboxylic ester hydrolase	-0.772327	0.85515	4.08337	0.0604666	-1.95176	0.599689	4.64464	0.0351847
	sscle_11g083680	Endo-1,4-beta-xylanase	-1.5226	0.906079	7.38789	0.038622	-1.5226	0.878972	6.62787	0.0521886
	sscle_06g053560	Serine Protease, Shares 72% identity with a cuticle-degrading serine protease found in Marssonina brunnea.	0.41935	0.939867	4.90468	0.048398	-0.0135937	0.998155	3.70616	0.114559
	sscle_04g035020	Peroxidase	2.61412	0.0069526	4.8601	0.000139465	2.58033	0.00738649	4.55373	0.000163011
	sscle_10g075470	endo-1,4-beta-mannosidase	2.22809	0.042896	4.68846	0.000268678	1.92544	0.105758	4.35301	0.000362348
	sscle_07g061670	Uncharacterized protein	5.7577	0.0605381	6.98613	0.0107114	6.42852	0.0201528	7.17563	0.00696893
	sscle_01g003110	SsBGT1	4.10485	0.000722988	5.41775	0.000101027	6.12999	7.03198e-05	5.81862	4.30665e-05
	sscle_14g099560	succinate fumarate, mitochondrial transporter	4.07853	0.000663563	5.2798	9.31715e-05	4.74858	0.000259167	5.43056	4.37442e-05
	sscle_07g060710	FAD binding monooxygenase	4.27184	0.00154907	5.08256	0.000249603	6.80249	7.03198e-05	6.42753	4.1877e-05
	sscle_16g107660	Endo-1,4-beta-xylanase	4.36678	0.000209975	5.07436	6.39782e-05	4.88942	0.000111082	5.54168	2.34083e-05
	sscle_05g043090	PKS Enoylreductase	-4.70495	0.472389	5.0056	0.00400544	6.46399	0.00133528	6.68758	0.000696881
	sscle_03g024760	Aldolase	4.71268	0.00226111	6.03528	0.000391692	2.57562	0.0648331	5.78609	0.000458682
	sscle_05g041810	Serine Protease subtilisin like	5.18172	0.0027195	5.78868	0.00123368	4.66515	0.00457426	5.65792	0.00128754
	sscle_08g065070	SAM methyltransferase	4.7976	0.0017378	4.92188	0.000899577	4.24398	0.00688963	4.69671	0.000989603
	sscle_03g024500	Uncharacterized protein	7.16811	0.00483805	3.85632	0.0920621	2.6079	0.407745	4.88319	0.0218187
	sscle_02g017810	Shortchain Dehydrogenase/Reductase	6.45348	0.00177963	2.65531	0.105749	4.26345	0.0301594	5.03183	0.00482729
	sscle_15g106410	Hydrophobin	5.36477	0.00147488	4.28546	0.00377777	5.82708	0.00104724	5.00727	0.00132301
	sscle_05g046840	exopolygalacturonase	4.62059	0.00611781	4.7566	0.00460892	4.9804	0.00403815	4.60288	0.00482729
	sscle_02g021420	Cellobiose dehydrogenase	6.12602	0.00611781	4.95614	0.015609	2.71932	0.218155	4.19289	0.0297175
	sscle_05g040340	Lactamase B	4.48445	0.0547749	3.93265	0.0824569	8.6826	0.00481215	7.02562	0.00967557
	common genes in 32-T2, 32-T1, 63-T1 and 63-T2:	22	sscle_04g037240	sscle_08g067130	sscle_01g005000	sscle_08g064170	sscle_08g064580	sscle_09g073010	sscle_16g108230	sscle_16g107500	sscle_02g016020	sscle_02g022130	sscle_03g030110	sscle_05g040420	sscle_09g070580	sscle_05g045870	sscle_01g004070	sscle_16g108160	sscle_03g023030	sscle_16g108170	sscle_02g016010	sscle_03g026860	sscle_02g015930	sscle_08g068200
	common genes in 32-T1 and 63-T1:	5	sscle_15g106400	sscle_06g049430	sscle_06g048630	sscle_14g097930	sscle_01g000730
	common genes in 32-T2 and 63-T2:	13	sscle_14g101360	sscle_07g056950	sscle_02g011950	sscle_05g045060	sscle_16g107450	sscle_05g041720	sscle_03g024710	sscle_06g048730	sscle_01g009840	sscle_11g082980	sscle_03g023780	sscle_16g110210	sscle_16g107460
	common gens in 32-T1 and 63-T2:	2	sscle_03g024500	sscle_02g017810
	common genes in 32-T2, 63-T1 and 63-T2:	6	sscle_07g061670	sscle_01g003110	sscle_14g099560	sscle_07g060710	sscle_16g107660	sscle_05g043090
	common genes in 32-T2, 32-T1 and 63-T2:	3	sscle_03g024760	sscle_05g041810	sscle_08g065070
	genes included exclusively in 32-T1:	15	sscle_14g098560	sscle_16g108220	sscle_05g046060	sscle_03g024530	sscle_05g041060	sscle_15g102310	sscle_01g007730	sscle_03g024550	sscle_08g065970	sscle_02g017770	sscle_08g064270	sscle_03g023600	sscle_15g102370	sscle_08g065740	sscle_10g078360
	genes included exclusively in 63-T1:	14	sscle_12g088210	sscle_02g021570	sscle_05g040320	sscle_03g028700	sscle_05g048570	sscle_11g083650	sscle_07g062010	sscle_05g047810	sscle_09g069850	sscle_10g074860	sscle_03g030530	sscle_15g106060	sscle_16g108210	sscle_01g010350
	genes included exclusively in 63-T2:	2	sscle_07g058540	sscle_01g008640
	genes included exclusively in 32-T2:	4	sscle_11g083680	sscle_06g053560	sscle_04g035020	sscle_10g075470
	common gene in 32-T1 and 32-T2:	1	sscle_02g021420
	common gene in 32-T1, 32-T2 and 63-T1:	1	sscle_05g046840
	common gene in 32-T1, 63-T1 and 63-T2:	1	sscle_15g106410
	common gene in 63-T1 and 63-T2:	1	sscle_05g040340
	Total	90
