# Supplementary material for: Transcriptome analysis of the plant pathogen Sclerotinia sclerotiorum interaction with resistant and susceptible canola (Brassica napus) lines
Source: PLoS One. 2020 Mar 11;15(3):e0229844. doi: 10.1371/journal.pone.0229844 (PMC7065775; doi:10.1371/journal.pone.0229844)
Supplement: S3 File — (XLSX) [file pone.0229844.s003.xlsx]

## Sheet: NEP32 T1 (8 - 16 hpi)
S3. Enrichment analysis of S. sclerotiorum up-regulated genes during interaction with Susceptible (32) and Resistant (63) canola lines at early (T1, 8-16 hpi) and late (T2, 24-48 hpi)
Level	GO ID	GO Name	GO Type	Parents (ACC)	Parents (Name)	P-Value	FDR	#SeqTest	SeqTest	#SeqRef	SeqRef	OVER/UNDER
1	GO:0008150	biological_process	Biological Process
2	GO:0009987	cellular process	Biological Process	GO:0008150	biological_process	3.2e-11	5.2e-09	204	sscle_13g093030, sscle_14g097910, sscle_13g094480, sscle_12g091010, sscle_13g093710, sscle_01g009360, sscle_01g000770, sscle_03g023650, sscle_10g078720, sscle_07g061150, sscle_14g097900, sscle_02g011820, sscle_09g071970, sscle_08g067190, sscle_16g110640, sscle_09g072390, sscle_12g090830, sscle_09g073120, sscle_01g009490, sscle_01g009130, sscle_03g029880, sscle_03g023300, sscle_03g025960, sscle_10…	2678	sscle_10g078830, sscle_10g077500, sscle_07g059060, sscle_02g011710, sscle_05g043390, sscle_15g104130, sscle_03g024070, sscle_04g039850, sscle_07g055930, sscle_11g081040, sscle_04g034160, sscle_16g111190, sscle_03g028440, sscle_02g021510, sscle_16g107930, sscle_11g084550, sscle_14g100720, sscle_05g046410, sscle_02g021990, sscle_05g042050, sscle_10g078840, sscle_10g077510, sscle_10g076660, sscle_07…	OVER
2	GO:0051179	localization	Biological Process	GO:0008150	biological_process
2	GO:0071840	cellular component organization or biogenesis	Biological Process	GO:0008150	biological_process	6.3e-17	5.2e-14	77	sscle_08g062590, sscle_08g066110, sscle_03g029800, sscle_13g094480, sscle_13g093710, sscle_06g054250, sscle_11g082690, sscle_01g009360, sscle_02g020620, sscle_11g083740, sscle_01g007580, sscle_04g035090, sscle_03g026860, sscle_05g041320, sscle_03g029910, sscle_01g003620, sscle_13g096590, sscle_05g048350, sscle_09g071970, sscle_07g058340, sscle_07g058980, sscle_08g067190, sscle_02g013010, sscle_16…	503	sscle_05g046540, sscle_05g045450, sscle_15g105340, sscle_02g017380, sscle_15g104130, sscle_02g011830, sscle_13g092980, sscle_06g054450, sscle_01g000410, sscle_16g111190, sscle_03g028440, sscle_03g028200, sscle_14g100720, sscle_11g084310, sscle_15g104120, sscle_05g044590, sscle_01g004910, sscle_01g010590, sscle_06g054430, sscle_04g039740, sscle_09g072820, sscle_10g078960, sscle_11g082360, sscle_09…	OVER
2	GO:0008152	metabolic process	Biological Process	GO:0008150	biological_process	3e-20	4.9e-17	273	sscle_13g093030, sscle_10g075560, sscle_14g100290, sscle_14g097910, sscle_13g094480, sscle_12g091010, sscle_13g093710, sscle_07g059860, sscle_09g073010, sscle_02g017810, sscle_01g009360, sscle_01g000770, sscle_03g023650, sscle_10g075330, sscle_10g078720, sscle_13g095100, sscle_07g061150, sscle_14g097900, sscle_05g043380, sscle_02g011820, sscle_09g071970, sscle_07g058540, sscle_08g067190, sscle_16…	3377	sscle_05g047750, sscle_10g078830, sscle_10g077500, sscle_05g043390, sscle_01g003810, sscle_01g011430, sscle_08g068290, sscle_07g055930, sscle_06g052150, sscle_11g085880, sscle_16g111190, sscle_02g021510, sscle_16g107930, sscle_14g100720, sscle_05g046410, sscle_05g042050, sscle_10g078840, sscle_10g077510, sscle_01g010110, sscle_01g011440, sscle_13g092750, sscle_03g027580, sscle_08g062970, sscle_14…	OVER
3	GO:0016043	cellular component organization	Biological Process	GO:0009987, GO:0071840	cellular process, cellular component organization or biogenesis
3	GO:0044281	small molecule metabolic process	Biological Process	GO:0008152	metabolic process	2e-07	1.8e-05	66	sscle_08g062590, sscle_03g025880, sscle_06g051810, sscle_08g066110, sscle_05g044040, sscle_04g038440, sscle_10g077340, sscle_04g032330, sscle_02g017740, sscle_09g069470, sscle_16g108660, sscle_01g000770, sscle_05g040470, sscle_01g004550, sscle_10g078720, sscle_08g064760, sscle_03g031870, sscle_07g058740, sscle_10g078200, sscle_10g079410, sscle_09g072390, sscle_09g073120, sscle_11g084180, sscle_01…	661	sscle_05g045210, sscle_02g011710, sscle_05g043390, sscle_15g104370, sscle_14g099530, sscle_14g097230, sscle_06g054200, sscle_10g076410, sscle_04g038400, sscle_09g072950, sscle_11g082490, sscle_06g053240, sscle_01g007060, sscle_01g009480, sscle_06g052390, sscle_09g069550, sscle_03g029650, sscle_07g061010, sscle_02g021510, sscle_16g107930, sscle_03g029410, sscle_11g085520, sscle_03g028320, sscle_11…	OVER
3	GO:0009056	catabolic process	Biological Process	GO:0008152	metabolic process
3	GO:0044237	cellular metabolic process	Biological Process	GO:0009987, GO:0008152	cellular process, metabolic process	2e-13	8e-11	187	sscle_08g062590, sscle_13g093030, sscle_03g024470, sscle_03g029800, sscle_14g097910, sscle_13g094480, sscle_12g091010, sscle_13g093710, sscle_10g077340, sscle_04g036610, sscle_04g034310, sscle_01g009360, sscle_11g083740, sscle_04g035090, sscle_01g000770, sscle_03g023650, sscle_14g099800, sscle_10g078720, sscle_08g065970, sscle_08g064760, sscle_03g023030, sscle_03g029910, sscle_03g028700, sscle_07…	2247	sscle_10g078830, sscle_10g077500, sscle_07g059060, sscle_02g011710, sscle_05g043390, sscle_03g024070, sscle_07g055930, sscle_11g081040, sscle_04g034160, sscle_16g111190, sscle_02g021510, sscle_16g107930, sscle_14g100720, sscle_05g046410, sscle_05g042050, sscle_10g078840, sscle_10g077510, sscle_10g076660, sscle_07g059070, sscle_05g044230, sscle_01g010110, sscle_14g099640, sscle_02g017010, sscle_13…	OVER
3	GO:0006807	nitrogen compound metabolic process	Biological Process	GO:0008152	metabolic process	7.1e-11	1.1e-08	164	sscle_08g062590, sscle_13g093030, sscle_03g024470, sscle_03g029800, sscle_13g094480, sscle_12g091010, sscle_13g093710, sscle_10g077340, sscle_04g036610, sscle_02g017810, sscle_01g009360, sscle_01g004070, sscle_11g083740, sscle_04g035090, sscle_01g000770, sscle_14g099800, sscle_10g078720, sscle_08g064760, sscle_03g029910, sscle_14g097900, sscle_09g071970, sscle_07g058540, sscle_08g067190, sscle_16…	2012	sscle_10g077500, sscle_02g011710, sscle_05g043390, sscle_03g024070, sscle_07g055930, sscle_11g082370, sscle_02g021510, sscle_14g100720, sscle_05g046410, sscle_05g042050, sscle_10g078840, sscle_10g077510, sscle_10g076660, sscle_07g059070, sscle_05g044230, sscle_01g010110, sscle_14g099640, sscle_02g017010, sscle_01g011440, sscle_06g051290, sscle_03g027580, sscle_11g081030, sscle_11g086720, sscle_08…	OVER
3	GO:0051234	establishment of localization	Biological Process	GO:0051179	localization
3	GO:0071554	cell wall organization or biogenesis	Biological Process	GO:0009987	cellular process	0.00014	0.0057	10	sscle_08g062590, sscle_16g108160, sscle_10g075470, sscle_02g015930, sscle_16g107660, sscle_04g034810, sscle_10g079780, sscle_07g062010, sscle_03g027970, sscle_03g026860	42	sscle_08g066850, sscle_03g025160, sscle_02g018150, sscle_03g022190, sscle_16g110020, sscle_11g083680, sscle_12g090620, sscle_04g032140, sscle_03g028060, sscle_06g054170, sscle_14g100520, sscle_08g062620, sscle_04g036180, sscle_03g028440, sscle_01g005680, sscle_03g022200, sscle_11g081560, sscle_08g066840, sscle_12g087520, sscle_03g022240, sscle_11g083810, sscle_14g099120, sscle_07g055920, sscle_07…	OVER
3	GO:0033036	macromolecule localization	Biological Process	GO:0051179	localization
3	GO:0051641	cellular localization	Biological Process	GO:0051179	localization
3	GO:0071704	organic substance metabolic process	Biological Process	GO:0008152	metabolic process	1.6e-16	1.1e-13	210	sscle_13g093030, sscle_13g094480, sscle_12g091010, sscle_13g093710, sscle_02g017810, sscle_01g009360, sscle_01g000770, sscle_03g023650, sscle_10g078720, sscle_07g061150, sscle_14g097900, sscle_09g071970, sscle_07g058540, sscle_08g067190, sscle_16g110640, sscle_09g072390, sscle_12g090830, sscle_09g073120, sscle_01g009490, sscle_01g009130, sscle_03g029880, sscle_03g023300, sscle_03g025960, sscle_08…	2467	sscle_10g078830, sscle_10g077500, sscle_07g059060, sscle_02g011710, sscle_05g043390, sscle_03g024070, sscle_07g055930, sscle_11g081040, sscle_11g082370, sscle_04g034160, sscle_02g020660, sscle_08g063830, sscle_02g021510, sscle_16g107930, sscle_14g100720, sscle_05g046410, sscle_05g042050, sscle_10g078840, sscle_10g077510, sscle_10g076660, sscle_07g059070, sscle_05g044230, sscle_01g010110, sscle_14…	OVER
3	GO:0009058	biosynthetic process	Biological Process	GO:0008152	metabolic process	0.00048	0.017	89	sscle_08g062590, sscle_13g093030, sscle_03g025880, sscle_06g051810, sscle_08g066110, sscle_03g029800, sscle_14g097910, sscle_12g091010, sscle_04g038440, sscle_10g077340, sscle_04g032330, sscle_02g017740, sscle_06g054250, sscle_04g037230, sscle_02g020620, sscle_04g035090, sscle_01g000770, sscle_05g040470, sscle_10g078720, sscle_08g065970, sscle_15g104840, sscle_03g029910, sscle_07g061150, sscle_10…	1247	sscle_10g077500, sscle_07g059060, sscle_05g044480, sscle_05g043390, sscle_03g024070, sscle_15g104370, sscle_14g097230, sscle_02g018110, sscle_07g055930, sscle_04g039600, sscle_06g053240, sscle_11g081040, sscle_01g002710, sscle_02g021510, sscle_14g100720, sscle_05g047500, sscle_08g062740, sscle_11g084310, sscle_10g078840, sscle_10g077510, sscle_05g047980, sscle_05g044230, sscle_02g018580, sscle_13…	OVER
3	GO:0032259	methylation	Biological Process	GO:0008152	metabolic process	0.0012	0.037	13	sscle_15g103300, sscle_15g102530, sscle_01g003620, sscle_01g006910, sscle_10g075270, sscle_08g067160, sscle_07g058980, sscle_04g039750, sscle_10g077340, sscle_09g073010, sscle_06g054390, sscle_01g009450, sscle_01g007760	91	sscle_15g106710, sscle_03g024110, sscle_15g103000, sscle_06g051930, sscle_05g046660, sscle_15g103760, sscle_15g106990, sscle_07g059140, sscle_08g068130, sscle_04g032730, sscle_12g091450, sscle_04g039210, sscle_06g050400, sscle_06g051730, sscle_09g071500, sscle_04g038840, sscle_02g018940, sscle_11g086130, sscle_01g004190, sscle_01g009760, sscle_11g085920, sscle_04g034080, sscle_09g068860, sscle_08…	OVER
3	GO:0044085	cellular component biogenesis	Biological Process	GO:0071840	cellular component organization or biogenesis	2.6e-18	3.2e-15	60	sscle_08g062590, sscle_03g029800, sscle_13g094480, sscle_13g093710, sscle_06g054250, sscle_11g082690, sscle_01g009360, sscle_02g020620, sscle_11g083740, sscle_04g035090, sscle_05g041320, sscle_03g029910, sscle_01g003620, sscle_09g071970, sscle_07g058340, sscle_07g058980, sscle_08g067190, sscle_02g013010, sscle_16g109260, sscle_01g009090, sscle_06g051690, sscle_03g030270, sscle_04g035260, sscle_01…	295	sscle_08g067880, sscle_15g105340, sscle_02g017380, sscle_15g104130, sscle_02g011830, sscle_04g034710, sscle_13g092980, sscle_02g016840, sscle_02g012130, sscle_12g089600, sscle_02g017930, sscle_06g054450, sscle_05g041520, sscle_16g111190, sscle_03g028440, sscle_11g081960, sscle_03g028200, sscle_01g006770, sscle_03g022200, sscle_14g100720, sscle_15g103950, sscle_01g006530, sscle_15g104120, sscle_14…	OVER
3	GO:0044238	primary metabolic process	Biological Process	GO:0008152	metabolic process	2.1e-14	9.4e-12	192	sscle_08g062590, sscle_13g093030, sscle_03g024470, sscle_03g029800, sscle_13g094480, sscle_12g091010, sscle_13g093710, sscle_10g077340, sscle_04g036610, sscle_04g034310, sscle_02g017810, sscle_01g009360, sscle_01g004070, sscle_11g083740, sscle_04g035090, sscle_01g000770, sscle_03g023650, sscle_14g099800, sscle_10g078720, sscle_08g064760, sscle_03g029910, sscle_03g028700, sscle_08g068200, sscle_14…	2277	sscle_10g078830, sscle_10g077500, sscle_07g059060, sscle_02g011710, sscle_05g043390, sscle_03g024070, sscle_07g055930, sscle_11g081040, sscle_11g082370, sscle_04g034160, sscle_02g020660, sscle_08g063830, sscle_02g021510, sscle_14g100720, sscle_05g046410, sscle_05g042050, sscle_10g078840, sscle_10g077510, sscle_10g076660, sscle_07g059070, sscle_05g044230, sscle_01g010110, sscle_14g099640, sscle_02…	OVER
3	GO:0055114	oxidation-reduction process	Biological Process	GO:0008152	metabolic process	3.9e-05	0.0019	63	sscle_06g051810, sscle_08g066110, sscle_13g095010, sscle_02g021040, sscle_07g059860, sscle_10g078990, sscle_02g016010, sscle_07g058610, sscle_02g017810, sscle_03g022920, sscle_16g108660, sscle_01g000730, sscle_05g041720, sscle_05g046610, sscle_05g040470, sscle_03g022760, sscle_01g004550, sscle_10g075330, sscle_13g095100, sscle_03g022380, sscle_03g023030, sscle_05g043380, sscle_02g011820, sscle_05…	736	sscle_05g045330, sscle_10g075680, sscle_02g011710, sscle_01g003810, sscle_02g019440, sscle_01g011430, sscle_15g104370, sscle_08g068170, sscle_08g068290, sscle_06g054200, sscle_09g070530, sscle_09g072950, sscle_06g052150, sscle_11g085880, sscle_11g081040, sscle_01g007060, sscle_04g034160, sscle_01g008390, sscle_03g029650, sscle_16g111070, sscle_02g020300, sscle_16g107930, sscle_03g029530, sscle_11…	OVER
4	GO:0006403	RNA localization	Biological Process	GO:0033036	macromolecule localization
4	GO:0051649	establishment of localization in cell	Biological Process	GO:0051641, GO:0051234	cellular localization, establishment of localization
4	GO:0006793	phosphorus metabolic process	Biological Process	GO:0044237	cellular metabolic process
4	GO:0046483	heterocycle metabolic process	Biological Process	GO:0044237	cellular metabolic process	2.7e-05	0.0014	91	sscle_13g093030, sscle_03g025880, sscle_08g066110, sscle_13g094480, sscle_12g091010, sscle_13g093710, sscle_04g038440, sscle_10g077340, sscle_04g032330, sscle_04g036610, sscle_02g017740, sscle_11g082690, sscle_01g009360, sscle_04g037230, sscle_16g108660, sscle_11g083740, sscle_01g000770, sscle_05g046610, sscle_05g040470, sscle_14g099800, sscle_10g078720, sscle_08g064760, sscle_10g076580, sscle_14…	1176	sscle_10g077500, sscle_05g047990, sscle_05g044480, sscle_05g043390, sscle_03g024070, sscle_14g097230, sscle_02g018110, sscle_07g055930, sscle_09g071500, sscle_04g039600, sscle_06g053240, sscle_06g052390, sscle_01g002710, sscle_14g101810, sscle_02g021510, sscle_05g047500, sscle_08g062740, sscle_11g084310, sscle_05g042050, sscle_10g078840, sscle_10g077510, sscle_10g076660, sscle_05g047980, sscle_07…	OVER
4	GO:0055086	nucleobase-containing small molecule metabolic process	Biological Process	GO:0006139, GO:0044281	nucleobase-containing compound metabolic process, small molecule metabolic process	2.6e-07	2.2e-05	27	sscle_03g025880, sscle_01g007510, sscle_08g066110, sscle_04g034810, sscle_09g071880, sscle_04g038440, sscle_10g077340, sscle_02g017740, sscle_03g028180, sscle_16g108660, sscle_01g000770, sscle_05g040470, sscle_08g065710, sscle_06g048630, sscle_10g078720, sscle_08g064760, sscle_03g031870, sscle_04g034700, sscle_09g074700, sscle_10g078200, sscle_10g079410, sscle_01g009490, sscle_03g028590, sscle_10…	162	sscle_03g024230, sscle_01g005830, sscle_13g093670, sscle_01g007610, sscle_01g006920, sscle_05g043390, sscle_07g059220, sscle_05g047190, sscle_06g051570, sscle_07g055410, sscle_02g015760, sscle_01g010070, sscle_11g086570, sscle_06g053240, sscle_02g019710, sscle_01g009480, sscle_07g057040, sscle_09g069550, sscle_03g029650, sscle_07g061010, sscle_11g083500, sscle_02g021510, sscle_11g081840, sscle_03…	OVER
4	GO:1901575	organic substance catabolic process	Biological Process	GO:0009056, GO:0071704	catabolic process, organic substance metabolic process
4	GO:1901564	organonitrogen compound metabolic process	Biological Process	GO:0071704, GO:0006807	organic substance metabolic process, nitrogen compound metabolic process	1.5e-08	1.7e-06	105	sscle_08g062590, sscle_03g024470, sscle_03g029800, sscle_10g077340, sscle_02g017810, sscle_01g004070, sscle_04g035090, sscle_01g000770, sscle_10g078720, sscle_08g064760, sscle_03g029910, sscle_07g058540, sscle_08g067190, sscle_16g110640, sscle_10g078200, sscle_10g079410, sscle_09g072390, sscle_09g073120, sscle_16g109260, sscle_06g051690, sscle_06g054280, sscle_01g009490, sscle_01g007590, sscle_01…	1192	sscle_02g011710, sscle_03g025160, sscle_05g043390, sscle_15g104370, sscle_14g097230, sscle_02g018110, sscle_10g076410, sscle_06g053240, sscle_11g082370, sscle_04g035250, sscle_06g052390, sscle_02g021750, sscle_02g021510, sscle_14g100720, sscle_05g046410, sscle_10g078840, sscle_10g077510, sscle_05g044230, sscle_12g089060, sscle_01g010110, sscle_02g018580, sscle_14g099640, sscle_02g018100, sscle_09…	OVER
4	GO:0006996	organelle organization	Biological Process	GO:0016043	cellular component organization
4	GO:0022613	ribonucleoprotein complex biogenesis	Biological Process	GO:0044085	cellular component biogenesis	9.2e-26	2.2e-22	56	sscle_03g029800, sscle_13g094480, sscle_13g093710, sscle_06g054250, sscle_11g082690, sscle_01g009360, sscle_02g020620, sscle_11g083740, sscle_04g035090, sscle_05g041320, sscle_03g029910, sscle_01g003620, sscle_09g071970, sscle_07g058340, sscle_07g058980, sscle_08g067190, sscle_02g013010, sscle_16g109260, sscle_01g009090, sscle_06g051690, sscle_03g030270, sscle_04g035260, sscle_01g009490, sscle_12…	168	sscle_03g028830, sscle_08g067880, sscle_02g017380, sscle_12g089690, sscle_02g011830, sscle_10g074990, sscle_02g016840, sscle_04g037940, sscle_14g098290, sscle_02g017930, sscle_06g054450, sscle_09g070260, sscle_03g029130, sscle_05g041520, sscle_11g081960, sscle_01g006770, sscle_08g063430, sscle_05g044870, sscle_01g006010, sscle_14g100720, sscle_09g069710, sscle_03g028820, sscle_03g023390, sscle_12…	OVER
4	GO:1901360	organic cyclic compound metabolic process	Biological Process	GO:0071704	organic substance metabolic process	3.9e-05	0.0019	93	sscle_13g093030, sscle_03g025880, sscle_08g066110, sscle_13g094480, sscle_12g091010, sscle_13g093710, sscle_04g038440, sscle_10g077340, sscle_04g032330, sscle_04g036610, sscle_02g017740, sscle_11g082690, sscle_01g009360, sscle_04g037230, sscle_16g108660, sscle_11g083740, sscle_01g000770, sscle_05g046610, sscle_05g040470, sscle_14g099800, sscle_10g078720, sscle_08g064760, sscle_03g023030, sscle_10…	1221	sscle_10g077500, sscle_05g047990, sscle_05g044480, sscle_05g043390, sscle_03g024070, sscle_14g097230, sscle_02g018110, sscle_07g055930, sscle_09g071500, sscle_10g076410, sscle_04g039600, sscle_06g053240, sscle_11g081040, sscle_06g052390, sscle_01g002710, sscle_14g101810, sscle_02g021510, sscle_05g047500, sscle_08g062740, sscle_11g084310, sscle_05g042050, sscle_10g078840, sscle_10g077510, sscle_10…	OVER
4	GO:0006810	transport	Biological Process	GO:0051234	establishment of localization
4	GO:0044283	small molecule biosynthetic process	Biological Process	GO:0009058, GO:0044281	biosynthetic process, small molecule metabolic process	0.001	0.03	24	sscle_08g062590, sscle_08g063140, sscle_09g071800, sscle_10g075460, sscle_06g051810, sscle_08g066110, sscle_10g075150, sscle_09g074700, sscle_02g016790, sscle_02g017790, sscle_04g032330, sscle_10g078650, sscle_04g036720, sscle_10g079410, sscle_02g017740, sscle_09g072390, sscle_02g012470, sscle_09g073120, sscle_11g085130, sscle_11g084180, sscle_05g043210, sscle_05g040470, sscle_02g020570, sscle_03…	230	sscle_01g009910, sscle_14g100170, sscle_13g096660, sscle_08g062190, sscle_15g104370, sscle_10g079120, sscle_14g099530, sscle_04g033500, sscle_04g032650, sscle_02g015760, sscle_09g072950, sscle_11g082490, sscle_11g085520, sscle_11g086610, sscle_15g102500, sscle_02g021190, sscle_15g103390, sscle_14g099640, sscle_04g033510, sscle_01g011440, sscle_06g054560, sscle_09g069300, sscle_11g082000, sscle_02…	OVER
4	GO:0044260	cellular macromolecule metabolic process	Biological Process	GO:0044237, GO:0043170	cellular metabolic process, macromolecule metabolic process
4	GO:0015980	energy derivation by oxidation of organic compounds	Biological Process	GO:0006091, GO:0055114	generation of precursor metabolites and energy, oxidation-reduction process
4	GO:0045229	external encapsulating structure organization	Biological Process	GO:0016043	cellular component organization
4	GO:1901135	carbohydrate derivative metabolic process	Biological Process	GO:0071704	organic substance metabolic process	0.001	0.03	24	sscle_08g062590, sscle_08g064760, sscle_01g007510, sscle_08g066110, sscle_03g024470, sscle_02g021040, sscle_04g034700, sscle_09g074700, sscle_04g032820, sscle_10g077340, sscle_10g079410, sscle_09g069470, sscle_03g028180, sscle_01g009490, sscle_06g051160, sscle_16g108660, sscle_10g080020, sscle_07g062010, sscle_02g020630, sscle_05g041720, sscle_05g040470, sscle_08g065710, sscle_06g048630, sscle_01…	230	sscle_01g002160, sscle_01g007610, sscle_07g061260, sscle_03g025160, sscle_08g068170, sscle_02g015760, sscle_04g037310, sscle_02g012250, sscle_01g009480, sscle_05g042850, sscle_01g009000, sscle_11g081840, sscle_03g029410, sscle_03g022200, sscle_05g046410, sscle_16g107810, sscle_08g064120, sscle_02g017370, sscle_09g074570, sscle_06g051290, sscle_02g014650, sscle_12g090710, sscle_03g029080, sscle_07…	OVER
4	GO:0006520	cellular amino acid metabolic process	Biological Process	GO:0019752, GO:1901564, GO:0044238	carboxylic acid metabolic process, organonitrogen compound metabolic process, primary metabolic process
4	GO:0005975	carbohydrate metabolic process	Biological Process	GO:0071704, GO:0044238	organic substance metabolic process, primary metabolic process	2.3e-07	2e-05	38	sscle_03g028610, sscle_10g080410, sscle_08g066110, sscle_03g024470, sscle_04g034810, sscle_04g033820, sscle_06g051350, sscle_04g034310, sscle_16g108160, sscle_02g012470, sscle_09g069470, sscle_09g070580, sscle_02g015930, sscle_04g034060, sscle_05g040510, sscle_08g067810, sscle_03g027970, sscle_03g023650, sscle_03g026860, sscle_03g026960, sscle_15g106400, sscle_10g075470, sscle_03g028700, sscle_08…	287	sscle_10g078830, sscle_01g002160, sscle_08g064250, sscle_03g025160, sscle_12g090040, sscle_01g011550, sscle_02g015760, sscle_04g034160, sscle_07g055380, sscle_10g079370, sscle_16g109550, sscle_02g020660, sscle_08g062620, sscle_08g063830, sscle_01g005680, sscle_03g028320, sscle_01g007740, sscle_12g089720, sscle_05g046410, sscle_11g085640, sscle_05g045320, sscle_03g030620, sscle_11g082920, sscle_07…	OVER
4	GO:0045184	establishment of protein localization	Biological Process	GO:0051234, GO:0008104	establishment of localization, protein localization
4	GO:0051236	establishment of RNA localization	Biological Process	GO:0006403, GO:0051234	RNA localization, establishment of localization
4	GO:0044249	cellular biosynthetic process	Biological Process	GO:0044237, GO:0009058	cellular metabolic process, biosynthetic process	0.00018	0.0071	87	sscle_08g062590, sscle_13g093030, sscle_03g025880, sscle_06g051810, sscle_08g066110, sscle_03g029800, sscle_14g097910, sscle_12g091010, sscle_04g038440, sscle_10g077340, sscle_04g032330, sscle_02g017740, sscle_06g054250, sscle_04g037230, sscle_02g020620, sscle_04g035090, sscle_01g000770, sscle_05g040470, sscle_10g078720, sscle_08g065970, sscle_15g104840, sscle_03g029910, sscle_07g061150, sscle_10…	1175	sscle_10g077500, sscle_07g059060, sscle_05g044480, sscle_05g043390, sscle_03g024070, sscle_15g104370, sscle_14g097230, sscle_02g018110, sscle_07g055930, sscle_04g039600, sscle_06g053240, sscle_01g002710, sscle_02g021510, sscle_14g100720, sscle_05g047500, sscle_08g062740, sscle_11g084310, sscle_10g078840, sscle_10g077510, sscle_05g047980, sscle_05g044230, sscle_02g018580, sscle_14g099640, sscle_12…	OVER
4	GO:0071166	ribonucleoprotein complex localization	Biological Process	GO:0051641	cellular localization
4	GO:0022607	cellular component assembly	Biological Process	GO:0044085, GO:0016043	cellular component biogenesis, cellular component organization
4	GO:0046907	intracellular transport	Biological Process	GO:0051649, GO:0051641, GO:0006810	establishment of localization in cell, cellular localization, transport
4	GO:0070727	cellular macromolecule localization	Biological Process	GO:0033036, GO:0051641	macromolecule localization, cellular localization
4	GO:0071555	cell wall organization	Biological Process	GO:0045229, GO:0071554	external encapsulating structure organization, cell wall organization or biogenesis
4	GO:0019538	protein metabolic process	Biological Process	GO:1901564, GO:0044238, GO:0043170	organonitrogen compound metabolic process, primary metabolic process, macromolecule metabolic process
4	GO:0051656	establishment of organelle localization	Biological Process	GO:0051640, GO:0051234	organelle localization, establishment of localization
4	GO:0006082	organic acid metabolic process	Biological Process	GO:0044237, GO:0071704, GO:0044281	cellular metabolic process, organic substance metabolic process, small molecule metabolic process	0.00078	0.025	39	sscle_08g062590, sscle_09g071800, sscle_10g075460, sscle_10g080410, sscle_06g051810, sscle_08g066110, sscle_12g088060, sscle_05g044040, sscle_02g016790, sscle_04g032330, sscle_10g078650, sscle_02g017740, sscle_02g012470, sscle_16g108660, sscle_08g067810, sscle_08g065710, sscle_12g089620, sscle_01g004550, sscle_01g010650, sscle_04g034700, sscle_09g074700, sscle_02g017790, sscle_04g035830, sscle_04…	444	sscle_05g045210, sscle_02g011710, sscle_15g104370, sscle_14g099530, sscle_14g097230, sscle_06g054200, sscle_10g076410, sscle_04g038400, sscle_09g072950, sscle_11g082490, sscle_01g007060, sscle_03g029650, sscle_11g085520, sscle_03g028320, sscle_11g086610, sscle_07g059190, sscle_03g025050, sscle_09g070760, sscle_15g103390, sscle_14g099640, sscle_01g011440, sscle_01g011560, sscle_10g078960, sscle_14…	OVER
4	GO:1901576	organic substance biosynthetic process	Biological Process	GO:0071704, GO:0009058	organic substance metabolic process, biosynthetic process	0.00061	0.02	85	sscle_08g062590, sscle_13g093030, sscle_03g025880, sscle_06g051810, sscle_08g066110, sscle_03g029800, sscle_12g091010, sscle_04g038440, sscle_10g077340, sscle_04g032330, sscle_02g017740, sscle_06g054250, sscle_04g037230, sscle_02g020620, sscle_04g035090, sscle_01g000770, sscle_05g040470, sscle_10g078720, sscle_15g104840, sscle_03g029910, sscle_07g061150, sscle_10g076580, sscle_02g018260, sscle_13…	1188	sscle_10g077500, sscle_07g059060, sscle_05g044480, sscle_05g043390, sscle_03g024070, sscle_15g104370, sscle_14g097230, sscle_02g018110, sscle_07g055930, sscle_04g039600, sscle_06g053240, sscle_11g081040, sscle_01g002710, sscle_02g021510, sscle_14g100720, sscle_05g047500, sscle_08g062740, sscle_11g084310, sscle_10g078840, sscle_10g077510, sscle_05g047980, sscle_05g044230, sscle_02g018580, sscle_13…	OVER
4	GO:0043933	protein-containing complex subunit organization	Biological Process	GO:0016043	cellular component organization
4	GO:0006725	cellular aromatic compound metabolic process	Biological Process	GO:0044237	cellular metabolic process	2.8e-05	0.0014	90	sscle_13g093030, sscle_03g025880, sscle_08g066110, sscle_13g094480, sscle_12g091010, sscle_13g093710, sscle_04g038440, sscle_10g077340, sscle_04g032330, sscle_04g036610, sscle_02g017740, sscle_11g082690, sscle_01g009360, sscle_04g037230, sscle_16g108660, sscle_11g083740, sscle_01g000770, sscle_05g046610, sscle_05g040470, sscle_14g099800, sscle_10g078720, sscle_08g064760, sscle_03g023030, sscle_10…	1161	sscle_10g077500, sscle_05g047990, sscle_05g044480, sscle_05g043390, sscle_03g024070, sscle_14g097230, sscle_07g055930, sscle_09g071500, sscle_10g076410, sscle_04g039600, sscle_06g053240, sscle_01g002710, sscle_14g101810, sscle_02g021510, sscle_05g047500, sscle_08g062740, sscle_11g084310, sscle_05g042050, sscle_10g078840, sscle_10g077510, sscle_10g076660, sscle_05g047980, sscle_07g059070, sscle_05…	OVER
4	GO:0006099	tricarboxylic acid cycle	Biological Process	GO:0044238, GO:0009060	primary metabolic process, aerobic respiration	0.0017	0.047	6	sscle_12g088820, sscle_02g012470, sscle_10g080410, sscle_08g066110, sscle_08g067810, sscle_12g089620	22	sscle_05g046110, sscle_02g017180, sscle_08g065240, sscle_11g080930, sscle_12g089140, sscle_14g101040, sscle_02g012310, sscle_02g018950, sscle_14g099820, sscle_09g071080, sscle_01g007060, sscle_04g033390, sscle_04g034160, sscle_01g002810, sscle_06g048660, sscle_01g007370, sscle_08g062820, sscle_03g028670, sscle_05g043880, sscle_11g082760, sscle_05g040660, sscle_08g062630	OVER
4	GO:0044262	cellular carbohydrate metabolic process	Biological Process	GO:0044237, GO:0005975	cellular metabolic process, carbohydrate metabolic process	2.2e-07	2e-05	19	sscle_03g028610, sscle_10g080410, sscle_10g075470, sscle_08g068360, sscle_04g034810, sscle_04g034310, sscle_16g108160, sscle_16g108170, sscle_09g070580, sscle_02g015930, sscle_02g015920, sscle_16g107660, sscle_04g034060, sscle_08g067810, sscle_08g063200, sscle_03g027970, sscle_05g046840, sscle_03g023650, sscle_03g026860	82	sscle_10g078830, sscle_13g093670, sscle_08g063000, sscle_01g002160, sscle_15g104530, sscle_10g075280, sscle_11g083260, sscle_01g010070, sscle_04g034160, sscle_07g055380, sscle_16g109550, sscle_09g071270, sscle_14g100520, sscle_03g022720, sscle_08g062620, sscle_10g080270, sscle_01g006130, sscle_01g005680, sscle_03g028320, sscle_12g089720, sscle_11g085640, sscle_14g099920, sscle_01g005720, sscle_08…	OVER
4	GO:0019637	organophosphate metabolic process	Biological Process	GO:0071704, GO:0006793	organic substance metabolic process, phosphorus metabolic process
4	GO:0043170	macromolecule metabolic process	Biological Process	GO:0071704	organic substance metabolic process	6.1e-12	1.1e-09	146	sscle_08g062590, sscle_13g093030, sscle_03g024470, sscle_03g029800, sscle_13g094480, sscle_12g091010, sscle_13g093710, sscle_04g036610, sscle_04g034310, sscle_02g017810, sscle_01g009360, sscle_01g004070, sscle_11g083740, sscle_04g035090, sscle_03g023650, sscle_14g099800, sscle_10g078720, sscle_03g029910, sscle_03g028700, sscle_07g061150, sscle_14g097900, sscle_09g071970, sscle_07g058540, sscle_08…	1656	sscle_10g078830, sscle_10g077500, sscle_05g043390, sscle_03g024070, sscle_07g055930, sscle_11g082370, sscle_14g100720, sscle_05g046410, sscle_05g042050, sscle_10g078840, sscle_10g077510, sscle_10g076660, sscle_07g059070, sscle_05g044230, sscle_01g010110, sscle_02g017010, sscle_06g051290, sscle_04g034170, sscle_03g027580, sscle_11g081030, sscle_11g086720, sscle_08g062970, sscle_14g100730, sscle_06…	OVER
4	GO:0034641	cellular nitrogen compound metabolic process	Biological Process	GO:0044237, GO:0006807	cellular metabolic process, nitrogen compound metabolic process	4.3e-12	8.5e-10	128	sscle_13g093030, sscle_03g029800, sscle_13g094480, sscle_12g091010, sscle_13g093710, sscle_10g077340, sscle_04g036610, sscle_01g009360, sscle_11g083740, sscle_04g035090, sscle_01g000770, sscle_14g099800, sscle_10g078720, sscle_08g064760, sscle_03g029910, sscle_14g097900, sscle_09g071970, sscle_08g067190, sscle_16g110640, sscle_10g078200, sscle_10g079410, sscle_07g058940, sscle_09g072390, sscle_12…	1366	sscle_10g077500, sscle_05g047990, sscle_05g044480, sscle_05g043390, sscle_03g024070, sscle_14g097230, sscle_07g055930, sscle_09g071500, sscle_04g039600, sscle_06g053240, sscle_06g052390, sscle_01g002710, sscle_14g101810, sscle_02g021510, sscle_14g100720, sscle_05g047500, sscle_08g062740, sscle_11g084310, sscle_05g042050, sscle_10g078840, sscle_10g077510, sscle_10g076660, sscle_05g047980, sscle_07…	OVER
4	GO:0006091	generation of precursor metabolites and energy	Biological Process	GO:0044237	cellular metabolic process
4	GO:0006139	nucleobase-containing compound metabolic process	Biological Process	GO:0034641, GO:0046483, GO:1901360, GO:0006725, GO:0044238	cellular nitrogen compound metabolic process, heterocycle metabolic process, organic cyclic compound metabolic process, cellular aromatic compound metabolic process, primary metabolic process	4.7e-06	0.00028	86	sscle_13g093030, sscle_03g025880, sscle_08g066110, sscle_13g094480, sscle_12g091010, sscle_13g093710, sscle_04g038440, sscle_10g077340, sscle_04g032330, sscle_04g036610, sscle_02g017740, sscle_11g082690, sscle_01g009360, sscle_04g037230, sscle_16g108660, sscle_11g083740, sscle_01g000770, sscle_05g046610, sscle_05g040470, sscle_14g099800, sscle_10g078720, sscle_08g064760, sscle_10g076580, sscle_14…	1041	sscle_10g077500, sscle_05g047990, sscle_05g044480, sscle_05g043390, sscle_03g024070, sscle_14g097230, sscle_07g055930, sscle_09g071500, sscle_04g039600, sscle_06g053240, sscle_01g002710, sscle_14g101810, sscle_02g021510, sscle_05g047500, sscle_08g062740, sscle_11g084310, sscle_05g042050, sscle_10g078840, sscle_10g077510, sscle_10g076660, sscle_05g047980, sscle_07g059070, sscle_05g044230, sscle_01…	OVER
4	GO:0051640	organelle localization	Biological Process	GO:0051641	cellular localization
4	GO:0044248	cellular catabolic process	Biological Process	GO:0009056, GO:0044237	catabolic process, cellular metabolic process
4	GO:0017144	drug metabolic process	Biological Process	GO:0044237	cellular metabolic process
4	GO:0008104	protein localization	Biological Process	GO:0033036	macromolecule localization
5	GO:0016053	organic acid biosynthetic process	Biological Process	GO:0044283, GO:1901576, GO:0044249, GO:0006082	small molecule biosynthetic process, organic substance biosynthetic process, cellular biosynthetic process, organic acid metabolic process
5	GO:0071426	ribonucleoprotein complex export from nucleus	Biological Process	GO:0006611, GO:0031503, GO:0006405, GO:0071166	protein export from nucleus, protein-containing complex localization, RNA export from nucleus, ribonucleoprotein complex localization
5	GO:0042273	ribosomal large subunit biogenesis	Biological Process	GO:0022613, GO:0042254	ribonucleoprotein complex biogenesis, ribosome biogenesis	1.5e-07	1.4e-05	7	sscle_10g076870, sscle_01g009090, sscle_13g094480, sscle_01g009490, sscle_11g083740, sscle_01g003570, sscle_01g000580	4	sscle_14g099450, sscle_03g024030, sscle_06g052110, sscle_06g054260	OVER
5	GO:0072521	purine-containing compound metabolic process	Biological Process	GO:0034641, GO:0046483, GO:1901360, GO:1901564, GO:0006725	cellular nitrogen compound metabolic process, heterocycle metabolic process, organic cyclic compound metabolic process, organonitrogen compound metabolic process, cellular aromatic compound metabolic process	1.1e-07	1.2e-05	22	sscle_10g078720, sscle_03g025880, sscle_08g064760, sscle_01g007510, sscle_08g066110, sscle_03g031870, sscle_04g034700, sscle_09g074700, sscle_09g071880, sscle_04g038440, sscle_10g079410, sscle_02g017740, sscle_03g028180, sscle_03g028590, sscle_16g108660, sscle_10g080020, sscle_01g007590, sscle_05g040470, sscle_08g065710, sscle_03g023300, sscle_06g048630, sscle_15g103620	105	sscle_03g024230, sscle_01g005830, sscle_13g093670, sscle_01g007610, sscle_01g006920, sscle_05g043390, sscle_07g059220, sscle_05g047190, sscle_06g051570, sscle_02g015760, sscle_01g010070, sscle_02g019710, sscle_07g057040, sscle_09g069550, sscle_03g029650, sscle_07g061010, sscle_11g083500, sscle_05g044750, sscle_01g002430, sscle_06g048850, sscle_08g064120, sscle_10g077510, sscle_05g047860, sscle_08…	OVER
5	GO:0018130	heterocycle biosynthetic process	Biological Process	GO:0046483, GO:0044249	heterocycle metabolic process, cellular biosynthetic process
5	GO:0072527	pyrimidine-containing compound metabolic process	Biological Process	GO:0034641, GO:0046483, GO:1901360, GO:1901564	cellular nitrogen compound metabolic process, heterocycle metabolic process, organic cyclic compound metabolic process, organonitrogen compound metabolic process	9.8e-07	7.1e-05	13	sscle_10g078720, sscle_03g025880, sscle_03g031870, sscle_09g071880, sscle_04g038440, sscle_10g077340, sscle_10g078200, sscle_01g009490, sscle_03g028590, sscle_01g007590, sscle_01g000770, sscle_03g023300, sscle_15g103620	41	sscle_01g006920, sscle_05g043390, sscle_02g018550, sscle_02g013630, sscle_08g066090, sscle_06g050200, sscle_13g094860, sscle_14g098490, sscle_01g009480, sscle_11g081080, sscle_09g069990, sscle_09g068760, sscle_03g029870, sscle_07g061010, sscle_11g083500, sscle_11g081840, sscle_03g029410, sscle_05g044750, sscle_01g000030, sscle_10g076760, sscle_14g102020, sscle_10g077510, sscle_01g006710, sscle_03…	OVER
5	GO:1901605	alpha-amino acid metabolic process	Biological Process	GO:0006520	cellular amino acid metabolic process
5	GO:0005984	disaccharide metabolic process	Biological Process	GO:0044262, GO:0009311	cellular carbohydrate metabolic process, oligosaccharide metabolic process	4.2e-06	0.00025	12	sscle_16g108160, sscle_03g028610, sscle_16g108170, sscle_09g070580, sscle_02g015930, sscle_02g015920, sscle_04g034060, sscle_08g068360, sscle_03g027970, sscle_04g034310, sscle_05g046840, sscle_03g026860	40	sscle_08g066530, sscle_14g101360, sscle_10g078830, sscle_08g063000, sscle_15g104530, sscle_15g105560, sscle_12g091070, sscle_11g083260, sscle_07g056970, sscle_01g010070, sscle_07g055380, sscle_06g052290, sscle_09g071270, sscle_10g080690, sscle_10g080270, sscle_03g022740, sscle_01g006130, sscle_11g083120, sscle_12g089720, sscle_11g085640, sscle_14g099920, sscle_01g005720, sscle_03g026500, sscle_02…	OVER
5	GO:0044264	cellular polysaccharide metabolic process	Biological Process	GO:0005976, GO:0044260, GO:0044262	polysaccharide metabolic process, cellular macromolecule metabolic process, cellular carbohydrate metabolic process	1.2e-07	1.2e-05	16	sscle_03g028610, sscle_10g075470, sscle_08g068360, sscle_04g034810, sscle_04g034310, sscle_16g108160, sscle_16g108170, sscle_09g070580, sscle_02g015930, sscle_02g015920, sscle_16g107660, sscle_04g034060, sscle_03g027970, sscle_05g046840, sscle_03g023650, sscle_03g026860	54	sscle_10g078830, sscle_08g063000, sscle_15g104530, sscle_11g083260, sscle_01g010070, sscle_07g055380, sscle_09g071270, sscle_14g100520, sscle_08g062620, sscle_10g080270, sscle_01g006130, sscle_01g005680, sscle_12g089720, sscle_11g085640, sscle_14g099920, sscle_01g005720, sscle_08g063190, sscle_07g057800, sscle_10g074960, sscle_12g090430, sscle_06g053860, sscle_12g088720, sscle_02g018610, sscle_09…	OVER
5	GO:0022618	ribonucleoprotein complex assembly	Biological Process	GO:0071826, GO:0022613, GO:0034622	ribonucleoprotein complex subunit organization, ribonucleoprotein complex biogenesis, cellular protein-containing complex assembly	0.00033	0.012	7	sscle_10g076870, sscle_10g075580, sscle_02g012060, sscle_09g069690, sscle_11g083740, sscle_01g003570, sscle_01g000580	22	sscle_13g095470, sscle_07g062040, sscle_01g001090, sscle_07g061490, sscle_09g072650, sscle_11g086090, sscle_07g055800, sscle_01g010690, sscle_02g013860, sscle_06g052110, sscle_12g090990, sscle_06g053740, sscle_02g016840, sscle_02g019700, sscle_16g109980, sscle_05g041820, sscle_04g034090, sscle_12g089240, sscle_07g061330, sscle_01g006010, sscle_03g029750, sscle_03g026000	OVER
5	GO:0071826	ribonucleoprotein complex subunit organization	Biological Process	GO:0043933	protein-containing complex subunit organization	0.00041	0.015	7	sscle_10g076870, sscle_10g075580, sscle_02g012060, sscle_09g069690, sscle_11g083740, sscle_01g003570, sscle_01g000580	23	sscle_13g095470, sscle_07g062040, sscle_01g001090, sscle_07g061490, sscle_05g041290, sscle_09g072650, sscle_11g086090, sscle_07g055800, sscle_01g010690, sscle_02g013860, sscle_06g052110, sscle_12g090990, sscle_06g053740, sscle_02g016840, sscle_02g019700, sscle_16g109980, sscle_05g041820, sscle_04g034090, sscle_12g089240, sscle_07g061330, sscle_01g006010, sscle_03g029750, sscle_03g026000	OVER
5	GO:0033750	ribosome localization	Biological Process	GO:0051640, GO:0031503	organelle localization, protein-containing complex localization	0.00084	0.026	4	sscle_01g007840, sscle_04g035260, sscle_01g009490, sscle_07g056370	6	sscle_02g018940, sscle_16g108200, sscle_06g048770, sscle_03g024030, sscle_06g052110, sscle_09g074480	OVER
5	GO:0019438	aromatic compound biosynthetic process	Biological Process	GO:0006725, GO:0044249	cellular aromatic compound metabolic process, cellular biosynthetic process
5	GO:0034613	cellular protein localization	Biological Process	GO:0070727, GO:0008104	cellular macromolecule localization, protein localization
5	GO:0006796	phosphate-containing compound metabolic process	Biological Process	GO:0006793	phosphorus metabolic process
5	GO:0090304	nucleic acid metabolic process	Biological Process	GO:0006139, GO:0043170	nucleobase-containing compound metabolic process, macromolecule metabolic process	0.0002	0.0078	70	sscle_13g093030, sscle_03g025880, sscle_13g094480, sscle_12g091010, sscle_13g093710, sscle_04g038440, sscle_04g032330, sscle_04g036610, sscle_11g082690, sscle_01g009360, sscle_04g037230, sscle_11g083740, sscle_05g046610, sscle_14g099800, sscle_10g078720, sscle_10g076580, sscle_14g097900, sscle_01g003620, sscle_02g018260, sscle_13g096590, sscle_09g071970, sscle_03g031870, sscle_07g058980, sscle_03…	896	sscle_10g077500, sscle_05g047990, sscle_05g044480, sscle_05g043390, sscle_03g024070, sscle_14g097230, sscle_07g055930, sscle_09g071500, sscle_04g039600, sscle_01g002710, sscle_14g101810, sscle_05g047500, sscle_08g062740, sscle_11g084310, sscle_05g042050, sscle_10g078840, sscle_10g077510, sscle_10g076660, sscle_05g047980, sscle_07g059070, sscle_05g044230, sscle_01g004910, sscle_02g018580, sscle_02…	OVER
5	GO:0034645	cellular macromolecule biosynthetic process	Biological Process	GO:0044260, GO:0009059, GO:0044249	cellular macromolecule metabolic process, macromolecule biosynthetic process, cellular biosynthetic process
5	GO:0009059	macromolecule biosynthetic process	Biological Process	GO:1901576, GO:0043170	organic substance biosynthetic process, macromolecule metabolic process
5	GO:0043603	cellular amide metabolic process	Biological Process	GO:0034641	cellular nitrogen compound metabolic process	1.6e-08	1.8e-06	43	sscle_09g071800, sscle_03g029900, sscle_08g066110, sscle_15g106630, sscle_03g029800, sscle_05g048340, sscle_02g016790, sscle_01g010960, sscle_04g038660, sscle_04g032330, sscle_12g090300, sscle_10g078650, sscle_06g054250, sscle_16g108480, sscle_02g020620, sscle_09g069690, sscle_11g085180, sscle_16g108660, sscle_09g071490, sscle_04g035090, sscle_15g102560, sscle_15g104840, sscle_08g064760, sscle_03…	315	sscle_01g009910, sscle_14g100170, sscle_08g066790, sscle_09g071860, sscle_02g011830, sscle_10g079120, sscle_14g097230, sscle_05g047190, sscle_09g072950, sscle_11g082490, sscle_06g053240, sscle_06g054450, sscle_07g056230, sscle_05g041520, sscle_11g081960, sscle_01g006770, sscle_11g085520, sscle_03g028320, sscle_14g100720, sscle_01g005320, sscle_05g047860, sscle_08g063150, sscle_03g025050, sscle_15…	OVER
5	GO:0010467	gene expression	Biological Process	GO:0043170	macromolecule metabolic process	1.4e-11	2.4e-09	87	sscle_13g093030, sscle_03g025880, sscle_03g029800, sscle_13g094480, sscle_12g091010, sscle_13g093710, sscle_04g038440, sscle_04g032330, sscle_06g054250, sscle_04g037230, sscle_02g020620, sscle_11g083740, sscle_04g035090, sscle_05g046610, sscle_14g099800, sscle_10g078720, sscle_15g104840, sscle_03g029910, sscle_10g076580, sscle_01g003620, sscle_02g018260, sscle_13g096590, sscle_09g071970, sscle_03…	787	sscle_10g077500, sscle_05g044480, sscle_05g043390, sscle_03g024070, sscle_14g097230, sscle_04g039600, sscle_14g101810, sscle_14g100720, sscle_05g047500, sscle_08g062740, sscle_10g078840, sscle_10g077510, sscle_10g076660, sscle_05g044230, sscle_02g018580, sscle_02g017010, sscle_12g091360, sscle_14g098550, sscle_01g007190, sscle_11g081030, sscle_03g025140, sscle_05g042080, sscle_01g004920, sscle_02…	OVER
5	GO:0065003	protein-containing complex assembly	Biological Process	GO:0022607, GO:0043933	cellular component assembly, protein-containing complex subunit organization
5	GO:0071705	nitrogen compound transport	Biological Process	GO:0006810	transport
5	GO:1901362	organic cyclic compound biosynthetic process	Biological Process	GO:1901360, GO:1901576	organic cyclic compound metabolic process, organic substance biosynthetic process
5	GO:0050658	RNA transport	Biological Process	GO:0051236, GO:0050657	establishment of RNA localization, nucleic acid transport
5	GO:0044271	cellular nitrogen compound biosynthetic process	Biological Process	GO:0034641, GO:0044249	cellular nitrogen compound metabolic process, cellular biosynthetic process	8.5e-05	0.0038	71	sscle_13g093030, sscle_03g025880, sscle_08g066110, sscle_03g029800, sscle_12g091010, sscle_04g038440, sscle_10g077340, sscle_04g032330, sscle_06g054250, sscle_04g037230, sscle_02g020620, sscle_04g035090, sscle_01g000770, sscle_05g040470, sscle_10g078720, sscle_15g104840, sscle_03g029910, sscle_10g076580, sscle_02g018260, sscle_13g096590, sscle_03g031870, sscle_07g058340, sscle_08g067190, sscle_16…	885	sscle_10g077500, sscle_05g044480, sscle_05g043390, sscle_03g024070, sscle_14g097230, sscle_07g055930, sscle_04g039600, sscle_06g053240, sscle_01g002710, sscle_02g021510, sscle_14g100720, sscle_05g047500, sscle_08g062740, sscle_10g078840, sscle_10g077510, sscle_05g047980, sscle_05g044230, sscle_02g018580, sscle_14g099640, sscle_12g091360, sscle_06g051290, sscle_01g007190, sscle_11g081030, sscle_08…	OVER
5	GO:0006753	nucleoside phosphate metabolic process	Biological Process	GO:0006796, GO:0055086, GO:0019637	phosphate-containing compound metabolic process, nucleobase-containing small molecule metabolic process, organophosphate metabolic process	0.00017	0.0067	16	sscle_08g064760, sscle_01g007510, sscle_08g066110, sscle_04g034810, sscle_04g034700, sscle_09g074700, sscle_10g077340, sscle_10g079410, sscle_03g028180, sscle_01g009490, sscle_16g108660, sscle_10g080020, sscle_01g000770, sscle_05g040470, sscle_08g065710, sscle_06g048630	104	sscle_03g024230, sscle_01g005830, sscle_13g093670, sscle_01g007610, sscle_01g006920, sscle_07g059220, sscle_06g051570, sscle_07g055410, sscle_02g015760, sscle_01g010070, sscle_11g086570, sscle_06g053240, sscle_02g019710, sscle_01g009480, sscle_09g069550, sscle_02g021510, sscle_03g029410, sscle_14g101650, sscle_01g002430, sscle_08g064120, sscle_07g059110, sscle_02g012510, sscle_14g099640, sscle_10…	OVER
5	GO:0042545	cell wall modification	Biological Process	GO:0071555	cell wall organization	2.4e-05	0.0013	4	sscle_16g108160, sscle_02g015930, sscle_03g027970, sscle_03g026860	1	sscle_07g057800	OVER
5	GO:0044267	cellular protein metabolic process	Biological Process	GO:0044260, GO:0019538	cellular macromolecule metabolic process, protein metabolic process
5	GO:0006518	peptide metabolic process	Biological Process	GO:1901564, GO:0043603	organonitrogen compound metabolic process, cellular amide metabolic process	5.8e-07	4.6e-05	34	sscle_03g029900, sscle_15g106630, sscle_03g029800, sscle_05g048340, sscle_02g016790, sscle_01g010960, sscle_04g038660, sscle_04g032330, sscle_12g090300, sscle_06g054250, sscle_16g108480, sscle_02g020620, sscle_09g069690, sscle_11g085180, sscle_09g071490, sscle_04g035090, sscle_15g102560, sscle_15g104840, sscle_03g029910, sscle_14g101050, sscle_06g052630, sscle_09g073930, sscle_07g058340, sscle_08…	250	sscle_01g009910, sscle_08g066790, sscle_09g071860, sscle_02g011830, sscle_14g097230, sscle_06g054450, sscle_07g056230, sscle_05g041520, sscle_11g081960, sscle_01g006770, sscle_03g028320, sscle_14g100720, sscle_01g005320, sscle_08g063150, sscle_03g025050, sscle_15g103390, sscle_02g018580, sscle_10g079010, sscle_06g054430, sscle_04g039740, sscle_02g012110, sscle_10g078960, sscle_09g074450, sscle_16…	OVER
5	GO:0005976	polysaccharide metabolic process	Biological Process	GO:0043170, GO:0005975	macromolecule metabolic process, carbohydrate metabolic process	4.5e-10	6.5e-08	20	sscle_03g028610, sscle_15g106400, sscle_10g075470, sscle_03g028700, sscle_08g068360, sscle_04g034810, sscle_04g034310, sscle_16g108160, sscle_16g108170, sscle_09g069470, sscle_09g070580, sscle_02g015930, sscle_02g015920, sscle_16g107660, sscle_04g034060, sscle_16g107500, sscle_03g027970, sscle_05g046840, sscle_03g023650, sscle_03g026860	59	sscle_01g002240, sscle_10g078830, sscle_08g063000, sscle_15g104530, sscle_11g083260, sscle_01g010070, sscle_07g055380, sscle_09g071270, sscle_14g100520, sscle_08g062620, sscle_10g080270, sscle_01g006130, sscle_01g005680, sscle_12g089720, sscle_11g085640, sscle_03g023350, sscle_14g099920, sscle_01g005720, sscle_08g063190, sscle_03g030140, sscle_07g057800, sscle_10g074960, sscle_12g090430, sscle_06…	OVER
5	GO:1901566	organonitrogen compound biosynthetic process	Biological Process	GO:1901564, GO:1901576	organonitrogen compound metabolic process, organic substance biosynthetic process	8.3e-09	9.7e-07	59	sscle_08g062590, sscle_06g051810, sscle_08g066110, sscle_03g029800, sscle_10g077340, sscle_04g032330, sscle_02g017740, sscle_06g054250, sscle_02g020620, sscle_04g035090, sscle_01g000770, sscle_05g040470, sscle_15g104840, sscle_03g029910, sscle_07g058340, sscle_08g067190, sscle_16g110640, sscle_10g078200, sscle_10g079410, sscle_02g016630, sscle_09g072390, sscle_09g073120, sscle_16g109260, sscle_06…	509	sscle_07g061260, sscle_09g071860, sscle_15g104370, sscle_02g011830, sscle_14g097230, sscle_02g018110, sscle_09g072950, sscle_11g082490, sscle_04g037310, sscle_06g053240, sscle_06g054450, sscle_01g009480, sscle_01g009000, sscle_02g021510, sscle_03g029410, sscle_11g085520, sscle_03g028320, sscle_14g100720, sscle_03g025050, sscle_15g103390, sscle_02g018580, sscle_02g017370, sscle_14g099640, sscle_06…	OVER
5	GO:0051169	nuclear transport	Biological Process	GO:0046907	intracellular transport
5	GO:1901137	carbohydrate derivative biosynthetic process	Biological Process	GO:1901135, GO:1901576	carbohydrate derivative metabolic process, organic substance biosynthetic process
5	GO:0045333	cellular respiration	Biological Process	GO:0015980	energy derivation by oxidation of organic compounds
5	GO:0042737	drug catabolic process	Biological Process	GO:0044248, GO:0017144	cellular catabolic process, drug metabolic process
5	GO:0019693	ribose phosphate metabolic process	Biological Process	GO:1901135, GO:0006796, GO:0019637	carbohydrate derivative metabolic process, phosphate-containing compound metabolic process, organophosphate metabolic process	0.00025	0.0094	12	sscle_08g064760, sscle_01g007510, sscle_08g066110, sscle_03g028180, sscle_16g108660, sscle_04g034700, sscle_09g074700, sscle_10g080020, sscle_05g040470, sscle_08g065710, sscle_06g048630, sscle_10g079410	65	sscle_01g005830, sscle_13g093670, sscle_01g007610, sscle_14g100010, sscle_01g006920, sscle_08g066230, sscle_15g105020, sscle_07g059220, sscle_06g051570, sscle_10g078750, sscle_02g015760, sscle_01g010070, sscle_02g019710, sscle_01g009480, sscle_11g082850, sscle_01g005480, sscle_03g029410, sscle_01g002430, sscle_08g064120, sscle_12g089140, sscle_02g012510, sscle_07g059430, sscle_09g071010, sscle_09…	OVER
5	GO:0009311	oligosaccharide metabolic process	Biological Process	GO:0005975	carbohydrate metabolic process	6.3e-06	0.00037	12	sscle_16g108160, sscle_03g028610, sscle_16g108170, sscle_09g070580, sscle_02g015930, sscle_02g015920, sscle_04g034060, sscle_08g068360, sscle_03g027970, sscle_04g034310, sscle_05g046840, sscle_03g026860	42	sscle_08g066530, sscle_14g101360, sscle_10g078830, sscle_08g063000, sscle_15g104530, sscle_15g105560, sscle_12g091070, sscle_11g083260, sscle_07g056970, sscle_01g010070, sscle_14g099160, sscle_07g055380, sscle_06g052290, sscle_09g071270, sscle_10g080690, sscle_10g080270, sscle_03g022740, sscle_01g006130, sscle_11g083120, sscle_12g089720, sscle_11g085640, sscle_14g099920, sscle_01g005720, sscle_03…	OVER
5	GO:0042254	ribosome biogenesis	Biological Process	GO:0022613	ribonucleoprotein complex biogenesis	2e-26	1e-22	54	sscle_03g029800, sscle_13g094480, sscle_13g093710, sscle_06g054250, sscle_11g082690, sscle_01g009360, sscle_02g020620, sscle_11g083740, sscle_04g035090, sscle_05g041320, sscle_03g029910, sscle_01g003620, sscle_09g071970, sscle_07g058340, sscle_07g058980, sscle_08g067190, sscle_02g013010, sscle_16g109260, sscle_01g009090, sscle_06g051690, sscle_03g030270, sscle_04g035260, sscle_01g009490, sscle_12…	148	sscle_03g028830, sscle_08g067880, sscle_02g017380, sscle_12g089690, sscle_02g011830, sscle_10g074990, sscle_04g037940, sscle_14g098290, sscle_02g017930, sscle_06g054450, sscle_09g070260, sscle_03g029130, sscle_05g041520, sscle_11g081960, sscle_01g006770, sscle_08g063430, sscle_05g044870, sscle_14g100720, sscle_09g069710, sscle_03g028820, sscle_03g023390, sscle_12g088370, sscle_06g054430, sscle_04…	OVER
5	GO:0070925	organelle assembly	Biological Process	GO:0022607, GO:0006996	cellular component assembly, organelle organization
5	GO:0034654	nucleobase-containing compound biosynthetic process	Biological Process	GO:0006139, GO:0019438, GO:0018130, GO:1901362, GO:0044271	nucleobase-containing compound metabolic process, aromatic compound biosynthetic process, heterocycle biosynthetic process, organic cyclic compound biosynthetic process, cellular nitrogen compound biosynthetic process
5	GO:0009057	macromolecule catabolic process	Biological Process	GO:1901575, GO:0043170	organic substance catabolic process, macromolecule metabolic process
5	GO:0045488	pectin metabolic process	Biological Process	GO:0017144, GO:0010393	drug metabolic process, galacturonan metabolic process	7e-05	0.0032	4	sscle_03g028700, sscle_16g107500, sscle_04g034310, sscle_05g046840	2	sscle_05g040500, sscle_06g052290	OVER
5	GO:0043436	oxoacid metabolic process	Biological Process	GO:0006082	organic acid metabolic process	0.00072	0.024	39	sscle_08g062590, sscle_09g071800, sscle_10g075460, sscle_10g080410, sscle_06g051810, sscle_08g066110, sscle_12g088060, sscle_05g044040, sscle_02g016790, sscle_04g032330, sscle_10g078650, sscle_02g017740, sscle_02g012470, sscle_16g108660, sscle_08g067810, sscle_08g065710, sscle_12g089620, sscle_01g004550, sscle_01g010650, sscle_04g034700, sscle_09g074700, sscle_02g017790, sscle_04g035830, sscle_04…	442	sscle_05g045210, sscle_02g011710, sscle_15g104370, sscle_14g099530, sscle_14g097230, sscle_06g054200, sscle_10g076410, sscle_04g038400, sscle_09g072950, sscle_11g082490, sscle_01g007060, sscle_11g085520, sscle_03g028320, sscle_11g086610, sscle_07g059190, sscle_03g025050, sscle_09g070760, sscle_15g103390, sscle_14g099640, sscle_01g011440, sscle_01g011560, sscle_10g078960, sscle_14g101820, sscle_08…	OVER
5	GO:0009112	nucleobase metabolic process	Biological Process	GO:1901564, GO:0055086	organonitrogen compound metabolic process, nucleobase-containing small molecule metabolic process	6.5e-09	7.8e-07	20	sscle_10g078720, sscle_03g025880, sscle_01g007510, sscle_03g031870, sscle_04g034700, sscle_09g074700, sscle_09g071880, sscle_04g038440, sscle_10g077340, sscle_10g078200, sscle_02g017740, sscle_03g028180, sscle_01g009490, sscle_03g028590, sscle_01g007590, sscle_01g000770, sscle_05g040470, sscle_08g065710, sscle_03g023300, sscle_15g103620	71	sscle_03g024230, sscle_01g005830, sscle_01g006920, sscle_05g043390, sscle_02g018550, sscle_05g047190, sscle_06g050200, sscle_02g015760, sscle_01g009480, sscle_11g081080, sscle_11g082850, sscle_07g057040, sscle_09g069550, sscle_09g069990, sscle_03g029650, sscle_06g048770, sscle_07g061010, sscle_11g083500, sscle_11g081840, sscle_03g029410, sscle_05g044750, sscle_01g002430, sscle_06g048850, sscle_08…	OVER
5	GO:0031503	protein-containing complex localization	Biological Process	GO:0008104	protein localization
5	GO:0071702	organic substance transport	Biological Process	GO:0006810	transport
5	GO:0006886	intracellular protein transport	Biological Process	GO:0046907, GO:0034613, GO:0015031	intracellular transport, cellular protein localization, protein transport
5	GO:0043412	macromolecule modification	Biological Process	GO:0043170	macromolecule metabolic process
5	GO:0016052	carbohydrate catabolic process	Biological Process	GO:1901575, GO:0005975	organic substance catabolic process, carbohydrate metabolic process	3.7e-06	0.00023	15	sscle_03g028610, sscle_15g106400, sscle_08g066110, sscle_10g075470, sscle_03g028700, sscle_08g068360, sscle_04g034810, sscle_10g079410, sscle_04g034310, sscle_09g069470, sscle_16g107660, sscle_04g034060, sscle_16g107500, sscle_05g046840, sscle_03g023650	64	sscle_05g043590, sscle_13g093670, sscle_08g062230, sscle_15g104530, sscle_08g064250, sscle_07g059220, sscle_06g051570, sscle_10g078750, sscle_02g015760, sscle_01g010070, sscle_02g019710, sscle_09g071270, sscle_08g062620, sscle_08g063830, sscle_10g080270, sscle_01g006130, sscle_01g005680, sscle_11g082770, sscle_03g023350, sscle_14g099920, sscle_07g061030, sscle_14g102040, sscle_12g089140, sscle_02…	OVER
5	GO:0015031	protein transport	Biological Process	GO:0045184, GO:0015833	establishment of protein localization, peptide transport
5	GO:0000054	ribosomal subunit export from nucleus	Biological Process	GO:0071428, GO:0033750, GO:0042254, GO:0051656	rRNA-containing ribonucleoprotein complex export from nucleus, ribosome localization, ribosome biogenesis, establishment of organelle localization	0.00084	0.026	4	sscle_01g007840, sscle_04g035260, sscle_01g009490, sscle_07g056370	6	sscle_02g018940, sscle_16g108200, sscle_06g048770, sscle_03g024030, sscle_06g052110, sscle_09g074480	OVER
5	GO:0008652	cellular amino acid biosynthetic process	Biological Process	GO:1901566, GO:0006520, GO:0046394	organonitrogen compound biosynthetic process, cellular amino acid metabolic process, carboxylic acid biosynthetic process
5	GO:0090407	organophosphate biosynthetic process	Biological Process	GO:1901576, GO:0019637	organic substance biosynthetic process, organophosphate metabolic process
6	GO:0006073	cellular glucan metabolic process	Biological Process	GO:0044042, GO:0044264	glucan metabolic process, cellular polysaccharide metabolic process	9.8e-07	7.1e-05	13	sscle_03g028610, sscle_08g068360, sscle_04g034310, sscle_16g108160, sscle_16g108170, sscle_09g070580, sscle_02g015930, sscle_02g015920, sscle_04g034060, sscle_03g027970, sscle_05g046840, sscle_03g023650, sscle_03g026860	41	sscle_08g066530, sscle_14g101360, sscle_10g078830, sscle_08g063000, sscle_15g104530, sscle_15g105560, sscle_02g017160, sscle_12g091070, sscle_11g083260, sscle_07g056970, sscle_01g010070, sscle_07g055380, sscle_06g052290, sscle_09g071270, sscle_14g100520, sscle_10g080690, sscle_10g080270, sscle_03g022740, sscle_01g006130, sscle_11g083120, sscle_12g089720, sscle_11g085640, sscle_14g099920, sscle_01…	OVER
6	GO:0044042	glucan metabolic process	Biological Process	GO:0005976	polysaccharide metabolic process	9.8e-07	7.1e-05	13	sscle_03g028610, sscle_08g068360, sscle_04g034310, sscle_16g108160, sscle_16g108170, sscle_09g070580, sscle_02g015930, sscle_02g015920, sscle_04g034060, sscle_03g027970, sscle_05g046840, sscle_03g023650, sscle_03g026860	41	sscle_08g066530, sscle_14g101360, sscle_10g078830, sscle_08g063000, sscle_15g104530, sscle_15g105560, sscle_02g017160, sscle_12g091070, sscle_11g083260, sscle_07g056970, sscle_01g010070, sscle_07g055380, sscle_06g052290, sscle_09g071270, sscle_14g100520, sscle_10g080690, sscle_10g080270, sscle_03g022740, sscle_01g006130, sscle_11g083120, sscle_12g089720, sscle_11g085640, sscle_14g099920, sscle_01…	OVER
6	GO:0042255	ribosome assembly	Biological Process	GO:0042254, GO:0022618, GO:0070925	ribosome biogenesis, ribonucleoprotein complex assembly, organelle assembly	4.6e-06	0.00028	5	sscle_10g076870, sscle_11g083740, sscle_10g075580, sscle_01g003570, sscle_01g000580	2	sscle_05g041820, sscle_06g052110	OVER
6	GO:0071428	rRNA-containing ribonucleoprotein complex export from nucleus	Biological Process	GO:0071426	ribonucleoprotein complex export from nucleus	0.00084	0.026	4	sscle_01g007840, sscle_04g035260, sscle_01g009490, sscle_07g056370	6	sscle_02g018940, sscle_16g108200, sscle_06g048770, sscle_03g024030, sscle_06g052110, sscle_09g074480	OVER
6	GO:1901607	alpha-amino acid biosynthetic process	Biological Process	GO:1901605, GO:0008652	alpha-amino acid metabolic process, cellular amino acid biosynthetic process	0.0015	0.042	13	sscle_08g062590, sscle_09g071800, sscle_06g051810, sscle_02g016790, sscle_02g017790, sscle_04g032330, sscle_04g036720, sscle_02g017740, sscle_09g072390, sscle_09g073120, sscle_11g084180, sscle_05g043210, sscle_03g025960	93	sscle_13g093590, sscle_01g009910, sscle_14g100170, sscle_13g096660, sscle_08g062190, sscle_02g019480, sscle_02g019880, sscle_15g104370, sscle_02g015160, sscle_07g059220, sscle_02g018550, sscle_09g071660, sscle_02g012640, sscle_04g035840, sscle_02g018430, sscle_04g032650, sscle_09g070970, sscle_09g072950, sscle_16g110020, sscle_02g019710, sscle_11g086450, sscle_02g020980, sscle_03g022600, sscle_01…	OVER
6	GO:0045490	pectin catabolic process	Biological Process	GO:0045488, GO:0042737, GO:0000272	pectin metabolic process, drug catabolic process, polysaccharide catabolic process	7e-05	0.0032	4	sscle_03g028700, sscle_16g107500, sscle_04g034310, sscle_05g046840	2	sscle_05g040500, sscle_06g052290	OVER
6	GO:0034622	cellular protein-containing complex assembly	Biological Process	GO:0065003	protein-containing complex assembly
6	GO:0009259	ribonucleotide metabolic process	Biological Process	GO:0009117, GO:0019693	nucleotide metabolic process, ribose phosphate metabolic process	0.00022	0.0085	12	sscle_08g064760, sscle_01g007510, sscle_08g066110, sscle_03g028180, sscle_16g108660, sscle_04g034700, sscle_09g074700, sscle_10g080020, sscle_05g040470, sscle_08g065710, sscle_06g048630, sscle_10g079410	64	sscle_01g005830, sscle_13g093670, sscle_01g007610, sscle_14g100010, sscle_01g006920, sscle_08g066230, sscle_15g105020, sscle_07g059220, sscle_06g051570, sscle_10g078750, sscle_02g015760, sscle_01g010070, sscle_02g019710, sscle_01g009480, sscle_11g082850, sscle_01g005480, sscle_03g029410, sscle_01g002430, sscle_08g064120, sscle_12g089140, sscle_02g012510, sscle_07g059430, sscle_09g071010, sscle_09…	OVER
6	GO:0046394	carboxylic acid biosynthetic process	Biological Process	GO:0019752, GO:0016053	carboxylic acid metabolic process, organic acid biosynthetic process
6	GO:0043043	peptide biosynthetic process	Biological Process	GO:1901566, GO:0006518, GO:0043604	organonitrogen compound biosynthetic process, peptide metabolic process, amide biosynthetic process	1.2e-06	8.4e-05	32	sscle_03g029900, sscle_03g029800, sscle_05g048340, sscle_02g016790, sscle_01g010960, sscle_04g038660, sscle_04g032330, sscle_12g090300, sscle_06g054250, sscle_16g108480, sscle_02g020620, sscle_09g069690, sscle_11g085180, sscle_09g071490, sscle_04g035090, sscle_15g102560, sscle_15g104840, sscle_03g029910, sscle_14g101050, sscle_06g052630, sscle_09g073930, sscle_07g058340, sscle_08g067190, sscle_16…	235	sscle_01g009910, sscle_08g066790, sscle_09g071860, sscle_02g011830, sscle_14g097230, sscle_06g054450, sscle_07g056230, sscle_05g041520, sscle_11g081960, sscle_01g006770, sscle_03g028320, sscle_14g100720, sscle_01g005320, sscle_08g063150, sscle_03g025050, sscle_15g103390, sscle_02g018580, sscle_10g079010, sscle_06g054430, sscle_04g039740, sscle_02g012110, sscle_10g078960, sscle_09g074450, sscle_16…	OVER
6	GO:0072522	purine-containing compound biosynthetic process	Biological Process	GO:0072521, GO:1901566, GO:0019438, GO:0018130, GO:1901362, GO:0044271	purine-containing compound metabolic process, organonitrogen compound biosynthetic process, aromatic compound biosynthetic process, heterocycle biosynthetic process, organic cyclic compound biosynthetic process, cellular nitrogen compound biosynthetic process	6.8e-05	0.0032	10	sscle_01g007510, sscle_08g066110, sscle_03g028180, sscle_04g034700, sscle_09g074700, sscle_10g080020, sscle_05g040470, sscle_08g065710, sscle_06g048630, sscle_10g079410	38	sscle_03g024230, sscle_05g047970, sscle_13g095430, sscle_01g005830, sscle_08g065560, sscle_01g007610, sscle_14g100010, sscle_01g006920, sscle_08g066230, sscle_15g105020, sscle_01g011210, sscle_07g059220, sscle_09g073420, sscle_02g014960, sscle_11g082850, sscle_01g005480, sscle_01g002430, sscle_08g064120, sscle_09g070700, sscle_03g025790, sscle_13g094590, sscle_09g072640, sscle_09g073870, sscle_04…	OVER
6	GO:0009123	nucleoside monophosphate metabolic process	Biological Process	GO:0006753	nucleoside phosphate metabolic process	0.0014	0.04	6	sscle_04g034700, sscle_09g074700, sscle_10g077340, sscle_05g040470, sscle_03g028180, sscle_08g065710	21	sscle_10g076760, sscle_14g102020, sscle_08g064120, sscle_03g024230, sscle_01g005830, sscle_03g025790, sscle_15g106890, sscle_02g015200, sscle_03g028190, sscle_02g014960, sscle_09g070150, sscle_01g009480, sscle_07g056260, sscle_11g082850, sscle_02g020330, sscle_05g043510, sscle_03g027790, sscle_11g086700, sscle_03g029410, sscle_01g002430, sscle_03g023760	OVER
6	GO:0042886	amide transport	Biological Process	GO:0071705	nitrogen compound transport
6	GO:0009066	aspartate family amino acid metabolic process	Biological Process	GO:1901605	alpha-amino acid metabolic process
6	GO:0006206	pyrimidine nucleobase metabolic process	Biological Process	GO:0072527, GO:0009112	pyrimidine-containing compound metabolic process, nucleobase metabolic process	1.7e-07	1.6e-05	13	sscle_10g078720, sscle_03g025880, sscle_03g031870, sscle_09g071880, sscle_04g038440, sscle_10g077340, sscle_10g078200, sscle_01g009490, sscle_03g028590, sscle_01g007590, sscle_01g000770, sscle_03g023300, sscle_15g103620	34	sscle_01g006920, sscle_05g043390, sscle_02g018550, sscle_02g013630, sscle_08g066090, sscle_06g050200, sscle_13g094860, sscle_01g009480, sscle_11g081080, sscle_09g069990, sscle_09g068760, sscle_07g061010, sscle_11g083500, sscle_11g081840, sscle_03g029410, sscle_05g044750, sscle_01g000030, sscle_10g076760, sscle_14g102020, sscle_10g077510, sscle_01g006710, sscle_03g028920, sscle_05g046690, sscle_08…	OVER
6	GO:0000272	polysaccharide catabolic process	Biological Process	GO:0005976, GO:0009057, GO:0016052	polysaccharide metabolic process, macromolecule catabolic process, carbohydrate catabolic process	5.1e-08	5.4e-06	12	sscle_15g106400, sscle_10g075470, sscle_03g028700, sscle_09g069470, sscle_16g107660, sscle_04g034060, sscle_08g068360, sscle_04g034810, sscle_16g107500, sscle_04g034310, sscle_05g046840, sscle_03g023650	24	sscle_03g023350, sscle_14g101360, sscle_14g099920, sscle_15g104530, sscle_15g105560, sscle_02g012810, sscle_03g030140, sscle_10g074960, sscle_12g090430, sscle_09g074790, sscle_11g083680, sscle_05g040500, sscle_04g037140, sscle_06g052290, sscle_09g071270, sscle_08g062620, sscle_03g026590, sscle_10g080270, sscle_01g005680, sscle_11g085210, sscle_03g023660, sscle_05g041650, sscle_03g026530, sscle_05…	OVER
6	GO:0009060	aerobic respiration	Biological Process	GO:0045333	cellular respiration
6	GO:0019752	carboxylic acid metabolic process	Biological Process	GO:0043436	oxoacid metabolic process
6	GO:0006412	translation	Biological Process	GO:0044267, GO:0043043, GO:0010467, GO:0034645	cellular protein metabolic process, peptide biosynthetic process, gene expression, cellular macromolecule biosynthetic process	8e-07	6e-05	32	sscle_03g029900, sscle_03g029800, sscle_05g048340, sscle_02g016790, sscle_01g010960, sscle_04g038660, sscle_04g032330, sscle_12g090300, sscle_06g054250, sscle_16g108480, sscle_02g020620, sscle_09g069690, sscle_11g085180, sscle_09g071490, sscle_04g035090, sscle_15g102560, sscle_15g104840, sscle_03g029910, sscle_14g101050, sscle_06g052630, sscle_09g073930, sscle_07g058340, sscle_08g067190, sscle_16…	230	sscle_01g009910, sscle_08g066790, sscle_09g071860, sscle_02g011830, sscle_14g097230, sscle_06g054450, sscle_07g056230, sscle_05g041520, sscle_11g081960, sscle_01g006770, sscle_14g100720, sscle_01g005320, sscle_08g063150, sscle_03g025050, sscle_15g103390, sscle_02g018580, sscle_10g079010, sscle_06g054430, sscle_04g039740, sscle_02g012110, sscle_10g078960, sscle_09g074450, sscle_16g109420, sscle_11…	OVER
6	GO:0006913	nucleocytoplasmic transport	Biological Process	GO:0051169	nuclear transport
6	GO:0016070	RNA metabolic process	Biological Process	GO:0090304	nucleic acid metabolic process	5.4e-06	0.00032	63	sscle_13g093030, sscle_03g025880, sscle_13g094480, sscle_12g091010, sscle_13g093710, sscle_04g038440, sscle_04g032330, sscle_11g082690, sscle_01g009360, sscle_04g037230, sscle_11g083740, sscle_05g046610, sscle_14g099800, sscle_10g078720, sscle_10g076580, sscle_01g003620, sscle_02g018260, sscle_13g096590, sscle_09g071970, sscle_03g031870, sscle_07g058980, sscle_03g030300, sscle_07g058940, sscle_12…	687	sscle_10g077500, sscle_05g044120, sscle_12g091490, sscle_02g017380, sscle_01g003930, sscle_05g044480, sscle_05g043270, sscle_05g043390, sscle_03g024070, sscle_14g097230, sscle_14g097110, sscle_09g071500, sscle_04g039600, sscle_06g053120, sscle_01g002710, sscle_14g101810, sscle_07g061010, sscle_16g108900, sscle_05g047500, sscle_08g063950, sscle_08g062740, sscle_10g078840, sscle_10g077510, sscle_10…	OVER
6	GO:0000027	ribosomal large subunit assembly	Biological Process	GO:0042273, GO:0022618, GO:0042255	ribosomal large subunit biogenesis, ribonucleoprotein complex assembly, ribosome assembly	0.00011	0.0045	3	sscle_10g076870, sscle_11g083740, sscle_01g003570	0		OVER
6	GO:0005985	sucrose metabolic process	Biological Process	GO:0005984	disaccharide metabolic process	2.7e-06	0.00017	12	sscle_16g108160, sscle_03g028610, sscle_16g108170, sscle_09g070580, sscle_02g015930, sscle_02g015920, sscle_04g034060, sscle_08g068360, sscle_03g027970, sscle_04g034310, sscle_05g046840, sscle_03g026860	38	sscle_08g066530, sscle_14g101360, sscle_10g078830, sscle_08g063000, sscle_15g104530, sscle_15g105560, sscle_12g091070, sscle_11g083260, sscle_07g056970, sscle_01g010070, sscle_07g055380, sscle_06g052290, sscle_09g071270, sscle_10g080690, sscle_10g080270, sscle_03g022740, sscle_01g006130, sscle_11g083120, sscle_12g089720, sscle_11g085640, sscle_14g099920, sscle_01g005720, sscle_03g026500, sscle_02…	OVER
6	GO:0046390	ribose phosphate biosynthetic process	Biological Process	GO:1901137, GO:0019693, GO:0090407	carbohydrate derivative biosynthetic process, ribose phosphate metabolic process, organophosphate biosynthetic process	6.8e-05	0.0032	10	sscle_01g007510, sscle_08g066110, sscle_03g028180, sscle_04g034700, sscle_09g074700, sscle_10g080020, sscle_05g040470, sscle_08g065710, sscle_06g048630, sscle_10g079410	38	sscle_13g095430, sscle_01g005830, sscle_08g065560, sscle_01g007610, sscle_14g100010, sscle_01g006920, sscle_08g066230, sscle_15g105020, sscle_01g011210, sscle_07g059220, sscle_09g073420, sscle_02g014960, sscle_01g009480, sscle_11g082850, sscle_01g005480, sscle_03g029410, sscle_01g002430, sscle_10g076760, sscle_14g102020, sscle_08g064120, sscle_09g070700, sscle_03g025790, sscle_13g094590, sscle_09…	OVER
6	GO:0006364	rRNA processing	Biological Process	GO:0016072, GO:0042254, GO:0034470	rRNA metabolic process, ribosome biogenesis, ncRNA processing	4.6e-13	1.3e-10	21	sscle_01g007840, sscle_10g075580, sscle_01g003620, sscle_13g094480, sscle_10g076280, sscle_09g071970, sscle_04g039440, sscle_13g093710, sscle_07g058980, sscle_04g039510, sscle_01g009090, sscle_06g054390, sscle_01g009490, sscle_07g056370, sscle_12g089450, sscle_08g063610, sscle_11g083740, sscle_05g041850, sscle_03g029880, sscle_12g089220, sscle_01g005780	42	sscle_03g028910, sscle_05g046220, sscle_01g001390, sscle_04g039390, sscle_10g076470, sscle_08g067880, sscle_08g063260, sscle_02g017380, sscle_12g088380, sscle_03g024390, sscle_14g099450, sscle_09g073600, sscle_04g034850, sscle_02g011990, sscle_12g091870, sscle_02g018940, sscle_03g028080, sscle_09g073230, sscle_14g098290, sscle_13g092700, sscle_05g041900, sscle_03g029990, sscle_01g007960, sscle_03…	OVER
6	GO:1901293	nucleoside phosphate biosynthetic process	Biological Process	GO:0006753, GO:0034654, GO:0090407	nucleoside phosphate metabolic process, nucleobase-containing compound biosynthetic process, organophosphate biosynthetic process	6e-05	0.0029	13	sscle_01g007510, sscle_08g066110, sscle_04g034700, sscle_09g074700, sscle_10g077340, sscle_10g079410, sscle_03g028180, sscle_01g009490, sscle_10g080020, sscle_01g000770, sscle_05g040470, sscle_08g065710, sscle_06g048630	64	sscle_03g024230, sscle_01g005830, sscle_01g007610, sscle_14g100010, sscle_01g006920, sscle_08g066230, sscle_15g105020, sscle_07g059220, sscle_06g053240, sscle_01g009480, sscle_11g082850, sscle_03g027790, sscle_02g021510, sscle_01g005480, sscle_03g029410, sscle_01g002430, sscle_08g064120, sscle_10g077150, sscle_14g099640, sscle_10g075610, sscle_09g073870, sscle_04g035610, sscle_02g012230, sscle_03…	OVER
6	GO:0006163	purine nucleotide metabolic process	Biological Process	GO:0072521, GO:0009117	purine-containing compound metabolic process, nucleotide metabolic process	0.00015	0.006	12	sscle_08g064760, sscle_01g007510, sscle_08g066110, sscle_03g028180, sscle_16g108660, sscle_04g034700, sscle_09g074700, sscle_10g080020, sscle_05g040470, sscle_08g065710, sscle_06g048630, sscle_10g079410	61	sscle_01g005830, sscle_13g093670, sscle_01g007610, sscle_14g100010, sscle_01g006920, sscle_08g066230, sscle_15g105020, sscle_07g059220, sscle_06g051570, sscle_10g078750, sscle_02g015760, sscle_01g010070, sscle_02g019710, sscle_11g082850, sscle_09g069550, sscle_01g005480, sscle_01g002430, sscle_08g064120, sscle_12g089140, sscle_02g012510, sscle_07g059430, sscle_09g071010, sscle_09g073870, sscle_04…	OVER
6	GO:0043604	amide biosynthetic process	Biological Process	GO:0043603, GO:0044271	cellular amide metabolic process, cellular nitrogen compound biosynthetic process	6.1e-08	6.3e-06	38	sscle_09g071800, sscle_03g029900, sscle_08g066110, sscle_03g029800, sscle_05g048340, sscle_02g016790, sscle_01g010960, sscle_04g038660, sscle_04g032330, sscle_12g090300, sscle_10g078650, sscle_06g054250, sscle_16g108480, sscle_02g020620, sscle_09g069690, sscle_11g085180, sscle_09g071490, sscle_04g035090, sscle_15g102560, sscle_15g104840, sscle_03g029910, sscle_14g101050, sscle_06g052630, sscle_09…	271	sscle_01g009910, sscle_14g100170, sscle_08g066790, sscle_09g071860, sscle_02g011830, sscle_10g079120, sscle_14g097230, sscle_09g072950, sscle_11g082490, sscle_06g054450, sscle_07g056230, sscle_05g041520, sscle_11g081960, sscle_01g006770, sscle_11g085520, sscle_03g028320, sscle_14g100720, sscle_01g005320, sscle_08g063150, sscle_03g025050, sscle_15g103390, sscle_02g018580, sscle_10g079010, sscle_14…	OVER
6	GO:0009451	RNA modification	Biological Process	GO:0043412, GO:0016070	macromolecule modification, RNA metabolic process	1.3e-07	1.3e-05	13	sscle_14g099800, sscle_15g102530, sscle_01g006910, sscle_07g058980, sscle_03g030300, sscle_04g039750, sscle_02g013100, sscle_11g082690, sscle_01g009360, sscle_07g060670, sscle_12g089450, sscle_05g041950, sscle_05g046610	33	sscle_14g100490, sscle_13g096640, sscle_03g023280, sscle_08g064030, sscle_07g059360, sscle_08g065360, sscle_04g032730, sscle_09g072870, sscle_14g099210, sscle_13g093210, sscle_09g072810, sscle_09g071500, sscle_04g038840, sscle_04g034970, sscle_04g034120, sscle_02g018940, sscle_02g021610, sscle_03g029390, sscle_06g053280, sscle_02g014070, sscle_06g048650, sscle_01g006530, sscle_01g005660, sscle_08…	OVER
6	GO:0015931	nucleobase-containing compound transport	Biological Process	GO:0071702, GO:0071705	organic substance transport, nitrogen compound transport
6	GO:0009064	glutamine family amino acid metabolic process	Biological Process	GO:1901605	alpha-amino acid metabolic process
6	GO:0010393	galacturonan metabolic process	Biological Process	GO:0005976	polysaccharide metabolic process	7e-05	0.0032	4	sscle_03g028700, sscle_16g107500, sscle_04g034310, sscle_05g046840	2	sscle_05g040500, sscle_06g052290	OVER
6	GO:0006396	RNA processing	Biological Process	GO:0016070, GO:0010467	RNA metabolic process, gene expression	2.3e-12	5e-10	36	sscle_15g102530, sscle_10g075580, sscle_13g094480, sscle_13g093710, sscle_04g039750, sscle_12g090740, sscle_04g039510, sscle_02g016820, sscle_06g054390, sscle_06g054070, sscle_07g056370, sscle_08g063610, sscle_11g083740, sscle_12g089220, sscle_05g046610, sscle_01g005780, sscle_14g099800, sscle_01g007840, sscle_01g003620, sscle_01g006910, sscle_10g076280, sscle_04g038590, sscle_09g071970, sscle_04…	162	sscle_01g006400, sscle_09g071900, sscle_01g003410, sscle_08g067880, sscle_02g017380, sscle_07g058010, sscle_10g078430, sscle_02g016840, sscle_14g098290, sscle_06g053120, sscle_14g101810, sscle_01g006010, sscle_01g006530, sscle_08g063950, sscle_10g076660, sscle_08g066660, sscle_08g067230, sscle_05g044070, sscle_02g017010, sscle_02g013840, sscle_14g098550, sscle_04g034840, sscle_13g094650, sscle_06…	OVER
6	GO:0009117	nucleotide metabolic process	Biological Process	GO:0006753	nucleoside phosphate metabolic process	0.0001	0.0044	16	sscle_08g064760, sscle_01g007510, sscle_08g066110, sscle_04g034810, sscle_04g034700, sscle_09g074700, sscle_10g077340, sscle_10g079410, sscle_03g028180, sscle_01g009490, sscle_16g108660, sscle_10g080020, sscle_01g000770, sscle_05g040470, sscle_08g065710, sscle_06g048630	99	sscle_03g024230, sscle_01g005830, sscle_13g093670, sscle_01g007610, sscle_01g006920, sscle_07g059220, sscle_06g051570, sscle_07g055410, sscle_02g015760, sscle_01g010070, sscle_11g086570, sscle_06g053240, sscle_02g019710, sscle_01g009480, sscle_09g069550, sscle_02g021510, sscle_03g029410, sscle_14g101650, sscle_01g002430, sscle_08g064120, sscle_07g059110, sscle_02g012510, sscle_14g099640, sscle_10…	OVER
6	GO:0006144	purine nucleobase metabolic process	Biological Process	GO:0072521, GO:0009112	purine-containing compound metabolic process, nucleobase metabolic process	2.7e-07	2.2e-05	16	sscle_10g078720, sscle_03g025880, sscle_01g007510, sscle_03g031870, sscle_04g034700, sscle_09g074700, sscle_09g071880, sscle_04g038440, sscle_02g017740, sscle_03g028180, sscle_03g028590, sscle_01g007590, sscle_05g040470, sscle_08g065710, sscle_03g023300, sscle_15g103620	58	sscle_03g024230, sscle_01g005830, sscle_01g006920, sscle_05g043390, sscle_05g047190, sscle_06g050200, sscle_02g015760, sscle_11g081080, sscle_11g082850, sscle_07g057040, sscle_09g069550, sscle_03g029650, sscle_06g048770, sscle_07g061010, sscle_11g083500, sscle_05g044750, sscle_01g002430, sscle_06g048850, sscle_08g064120, sscle_10g077510, sscle_05g047860, sscle_08g066660, sscle_05g046690, sscle_09…	OVER
6	GO:0015833	peptide transport	Biological Process	GO:0071702, GO:0042886	organic substance transport, amide transport
6	GO:0006611	protein export from nucleus	Biological Process	GO:0051168, GO:0006886	nuclear export, intracellular protein transport
6	GO:0006405	RNA export from nucleus	Biological Process	GO:0051168, GO:0050658	nuclear export, RNA transport
7	GO:0009150	purine ribonucleotide metabolic process	Biological Process	GO:0009259, GO:0006163	ribonucleotide metabolic process, purine nucleotide metabolic process	0.00011	0.0047	12	sscle_08g064760, sscle_01g007510, sscle_08g066110, sscle_03g028180, sscle_16g108660, sscle_04g034700, sscle_09g074700, sscle_10g080020, sscle_05g040470, sscle_08g065710, sscle_06g048630, sscle_10g079410	59	sscle_01g005830, sscle_13g093670, sscle_01g007610, sscle_14g100010, sscle_01g006920, sscle_08g066230, sscle_15g105020, sscle_07g059220, sscle_06g051570, sscle_10g078750, sscle_02g015760, sscle_01g010070, sscle_02g019710, sscle_11g082850, sscle_01g005480, sscle_01g002430, sscle_08g064120, sscle_12g089140, sscle_02g012510, sscle_07g059430, sscle_09g071010, sscle_09g073870, sscle_04g035610, sscle_03…	OVER
7	GO:0009260	ribonucleotide biosynthetic process	Biological Process	GO:0009259, GO:0009165, GO:0046390	ribonucleotide metabolic process, nucleotide biosynthetic process, ribose phosphate biosynthetic process	6.8e-05	0.0032	10	sscle_01g007510, sscle_08g066110, sscle_03g028180, sscle_04g034700, sscle_09g074700, sscle_10g080020, sscle_05g040470, sscle_08g065710, sscle_06g048630, sscle_10g079410	38	sscle_13g095430, sscle_01g005830, sscle_08g065560, sscle_01g007610, sscle_14g100010, sscle_01g006920, sscle_08g066230, sscle_15g105020, sscle_01g011210, sscle_07g059220, sscle_09g073420, sscle_02g014960, sscle_01g009480, sscle_11g082850, sscle_01g005480, sscle_03g029410, sscle_01g002430, sscle_10g076760, sscle_14g102020, sscle_08g064120, sscle_09g070700, sscle_03g025790, sscle_13g094590, sscle_09…	OVER
7	GO:0005982	starch metabolic process	Biological Process	GO:0006073	cellular glucan metabolic process	2.7e-06	0.00017	12	sscle_16g108160, sscle_03g028610, sscle_16g108170, sscle_09g070580, sscle_02g015930, sscle_02g015920, sscle_04g034060, sscle_08g068360, sscle_03g027970, sscle_04g034310, sscle_05g046840, sscle_03g026860	38	sscle_08g066530, sscle_14g101360, sscle_10g078830, sscle_08g063000, sscle_15g104530, sscle_15g105560, sscle_12g091070, sscle_11g083260, sscle_07g056970, sscle_01g010070, sscle_07g055380, sscle_06g052290, sscle_09g071270, sscle_10g080690, sscle_10g080270, sscle_03g022740, sscle_01g006130, sscle_11g083120, sscle_12g089720, sscle_11g085640, sscle_14g099920, sscle_01g005720, sscle_03g026500, sscle_02…	OVER
7	GO:0051168	nuclear export	Biological Process	GO:0006913	nucleocytoplasmic transport
7	GO:0009126	purine nucleoside monophosphate metabolic process	Biological Process	GO:0009123	nucleoside monophosphate metabolic process	0.0016	0.044	5	sscle_04g034700, sscle_09g074700, sscle_05g040470, sscle_03g028180, sscle_08g065710	14	sscle_08g064120, sscle_03g024230, sscle_01g005830, sscle_03g025790, sscle_02g015200, sscle_03g028190, sscle_02g014960, sscle_07g056260, sscle_11g082850, sscle_02g020330, sscle_05g043510, sscle_03g027790, sscle_01g002430, sscle_03g023760	OVER
7	GO:0009067	aspartate family amino acid biosynthetic process	Biological Process	GO:0009066, GO:1901607	aspartate family amino acid metabolic process, alpha-amino acid biosynthetic process	0.00091	0.028	6	sscle_02g017790, sscle_05g043210, sscle_04g032330, sscle_04g036720, sscle_03g025960, sscle_02g017740	19	sscle_03g022470, sscle_13g096660, sscle_05g044380, sscle_13g093930, sscle_10g075300, sscle_01g010120, sscle_03g030320, sscle_04g032650, sscle_09g070970, sscle_02g015640, sscle_07g057660, sscle_16g111160, sscle_02g014930, sscle_02g020600, sscle_09g068880, sscle_03g022600, sscle_12g087680, sscle_03g028230, sscle_01g002630	OVER
7	GO:0009161	ribonucleoside monophosphate metabolic process	Biological Process	GO:0009123	nucleoside monophosphate metabolic process
7	GO:0034470	ncRNA processing	Biological Process	GO:0006396, GO:0034660	RNA processing, ncRNA metabolic process	1.2e-14	6.1e-12	29	sscle_15g102530, sscle_10g075580, sscle_13g094480, sscle_13g093710, sscle_04g039750, sscle_04g039510, sscle_06g054390, sscle_06g054070, sscle_07g056370, sscle_08g063610, sscle_11g083740, sscle_12g089220, sscle_05g046610, sscle_01g005780, sscle_01g007840, sscle_01g003620, sscle_01g006910, sscle_10g076280, sscle_09g071970, sscle_04g039440, sscle_07g058980, sscle_03g030300, sscle_02g013100, sscle_01…	80	sscle_03g028910, sscle_05g046220, sscle_01g001390, sscle_08g067880, sscle_02g017380, sscle_03g024390, sscle_14g099450, sscle_09g073600, sscle_09g072870, sscle_14g099210, sscle_02g011990, sscle_04g038840, sscle_04g034120, sscle_02g018940, sscle_03g028080, sscle_14g098290, sscle_13g092700, sscle_06g053280, sscle_02g014070, sscle_06g048650, sscle_06g049980, sscle_08g065410, sscle_01g006530, sscle_08…	OVER
7	GO:0006541	glutamine metabolic process	Biological Process	GO:0009064	glutamine family amino acid metabolic process	0.00084	0.026	4	sscle_08g062590, sscle_09g074700, sscle_08g065710, sscle_10g078200	6	sscle_16g110020, sscle_01g004390, sscle_02g018550, sscle_10g075820, sscle_10g078190, sscle_14g100240	OVER
7	GO:0009165	nucleotide biosynthetic process	Biological Process	GO:0009117, GO:1901293	nucleotide metabolic process, nucleoside phosphate biosynthetic process	3.3e-05	0.0017	13	sscle_01g007510, sscle_08g066110, sscle_04g034700, sscle_09g074700, sscle_10g077340, sscle_10g079410, sscle_03g028180, sscle_01g009490, sscle_10g080020, sscle_01g000770, sscle_05g040470, sscle_08g065710, sscle_06g048630	60	sscle_01g005830, sscle_01g007610, sscle_14g100010, sscle_01g006920, sscle_08g066230, sscle_15g105020, sscle_07g059220, sscle_06g053240, sscle_01g009480, sscle_11g082850, sscle_02g021510, sscle_01g005480, sscle_03g029410, sscle_01g002430, sscle_08g064120, sscle_10g077150, sscle_14g099640, sscle_10g075610, sscle_09g073870, sscle_04g035610, sscle_02g012230, sscle_03g028190, sscle_02g014610, sscle_06…	OVER
7	GO:0001522	pseudouridine synthesis	Biological Process	GO:0009451	RNA modification	2e-06	0.00013	6	sscle_14g099800, sscle_07g060670, sscle_12g089450, sscle_11g082690, sscle_05g041950, sscle_01g009360	4	sscle_14g100490, sscle_08g064030, sscle_03g029940, sscle_08g065360	OVER
7	GO:0050657	nucleic acid transport	Biological Process	GO:0015931	nucleobase-containing compound transport
7	GO:0034660	ncRNA metabolic process	Biological Process	GO:0016070	RNA metabolic process	5.2e-13	1.3e-10	32	sscle_15g102530, sscle_10g075580, sscle_13g094480, sscle_02g016790, sscle_13g093710, sscle_04g039750, sscle_04g032330, sscle_04g039510, sscle_06g054390, sscle_06g054070, sscle_07g056370, sscle_08g063610, sscle_11g083740, sscle_12g089220, sscle_05g046610, sscle_01g005780, sscle_01g007840, sscle_01g003620, sscle_01g006910, sscle_10g076280, sscle_09g071970, sscle_04g039440, sscle_07g058980, sscle_03…	119	sscle_03g025440, sscle_01g009910, sscle_08g066790, sscle_08g067880, sscle_02g017380, sscle_14g097230, sscle_12g087940, sscle_14g098290, sscle_12g089440, sscle_01g006530, sscle_08g063950, sscle_08g067230, sscle_03g025050, sscle_15g103390, sscle_15g105050, sscle_04g034840, sscle_06g053860, sscle_10g078960, sscle_03g029120, sscle_15g103700, sscle_09g069700, sscle_11g082000, sscle_01g007870, sscle_02…	OVER
7	GO:0009124	nucleoside monophosphate biosynthetic process	Biological Process	GO:0009123, GO:1901293	nucleoside monophosphate metabolic process, nucleoside phosphate biosynthetic process	0.0014	0.04	6	sscle_04g034700, sscle_09g074700, sscle_10g077340, sscle_05g040470, sscle_03g028180, sscle_08g065710	21	sscle_10g076760, sscle_14g102020, sscle_08g064120, sscle_03g024230, sscle_01g005830, sscle_03g025790, sscle_15g106890, sscle_02g015200, sscle_03g028190, sscle_02g014960, sscle_09g070150, sscle_01g009480, sscle_07g056260, sscle_11g082850, sscle_02g020330, sscle_05g043510, sscle_03g027790, sscle_11g086700, sscle_03g029410, sscle_01g002430, sscle_03g023760	OVER
7	GO:0006164	purine nucleotide biosynthetic process	Biological Process	GO:0072522, GO:0009165, GO:0006163	purine-containing compound biosynthetic process, nucleotide biosynthetic process, purine nucleotide metabolic process	3.1e-05	0.0015	10	sscle_01g007510, sscle_08g066110, sscle_03g028180, sscle_04g034700, sscle_09g074700, sscle_10g080020, sscle_05g040470, sscle_08g065710, sscle_06g048630, sscle_10g079410	34	sscle_13g095430, sscle_01g005830, sscle_08g065560, sscle_01g007610, sscle_14g100010, sscle_01g006920, sscle_08g066230, sscle_15g105020, sscle_01g011210, sscle_07g059220, sscle_09g073420, sscle_02g014960, sscle_11g082850, sscle_01g005480, sscle_01g002430, sscle_08g064120, sscle_09g070700, sscle_03g025790, sscle_13g094590, sscle_09g073870, sscle_04g035610, sscle_02g012230, sscle_02g015200, sscle_11…	OVER
8	GO:0009127	purine nucleoside monophosphate biosynthetic process	Biological Process	GO:0009124, GO:0009126	nucleoside monophosphate biosynthetic process, purine nucleoside monophosphate metabolic process	0.0016	0.044	5	sscle_04g034700, sscle_09g074700, sscle_05g040470, sscle_03g028180, sscle_08g065710	14	sscle_08g064120, sscle_03g024230, sscle_01g005830, sscle_03g025790, sscle_02g015200, sscle_03g028190, sscle_02g014960, sscle_07g056260, sscle_11g082850, sscle_02g020330, sscle_05g043510, sscle_03g027790, sscle_01g002430, sscle_03g023760	OVER
8	GO:0009167	purine ribonucleoside monophosphate metabolic process	Biological Process	GO:0009126, GO:0009161	purine nucleoside monophosphate metabolic process, ribonucleoside monophosphate metabolic process	0.0016	0.044	5	sscle_04g034700, sscle_09g074700, sscle_05g040470, sscle_03g028180, sscle_08g065710	14	sscle_08g064120, sscle_03g024230, sscle_01g005830, sscle_03g025790, sscle_02g015200, sscle_03g028190, sscle_02g014960, sscle_07g056260, sscle_11g082850, sscle_02g020330, sscle_05g043510, sscle_03g027790, sscle_01g002430, sscle_03g023760	OVER
8	GO:0009156	ribonucleoside monophosphate biosynthetic process	Biological Process	GO:0009124, GO:0009161	nucleoside monophosphate biosynthetic process, ribonucleoside monophosphate metabolic process
8	GO:0009152	purine ribonucleotide biosynthetic process	Biological Process	GO:0006164, GO:0009150, GO:0009260	purine nucleotide biosynthetic process, purine ribonucleotide metabolic process, ribonucleotide biosynthetic process	2.5e-05	0.0013	10	sscle_01g007510, sscle_08g066110, sscle_03g028180, sscle_04g034700, sscle_09g074700, sscle_10g080020, sscle_05g040470, sscle_08g065710, sscle_06g048630, sscle_10g079410	33	sscle_13g095430, sscle_01g005830, sscle_08g065560, sscle_01g007610, sscle_14g100010, sscle_01g006920, sscle_08g066230, sscle_15g105020, sscle_01g011210, sscle_07g059220, sscle_09g073420, sscle_02g014960, sscle_11g082850, sscle_01g005480, sscle_01g002430, sscle_08g064120, sscle_09g070700, sscle_03g025790, sscle_13g094590, sscle_09g073870, sscle_04g035610, sscle_02g015200, sscle_11g083270, sscle_01…	OVER
8	GO:0006399	tRNA metabolic process	Biological Process	GO:0034660	ncRNA metabolic process	0.0013	0.039	12	sscle_15g102530, sscle_06g054390, sscle_01g006910, sscle_06g054070, sscle_02g016790, sscle_03g030300, sscle_04g039750, sscle_05g046610, sscle_05g043210, sscle_04g032330, sscle_02g013100, sscle_01g008200	80	sscle_03g025440, sscle_01g009910, sscle_05g047430, sscle_08g066790, sscle_08g067880, sscle_14g097230, sscle_09g072870, sscle_14g099210, sscle_02g011990, sscle_04g035840, sscle_02g018430, sscle_04g038840, sscle_04g034120, sscle_12g087940, sscle_14g098290, sscle_06g053280, sscle_02g014070, sscle_06g048650, sscle_06g049980, sscle_12g089440, sscle_08g065410, sscle_01g006530, sscle_08g063950, sscle_14…	OVER
8	GO:0016072	rRNA metabolic process	Biological Process	GO:0034660	ncRNA metabolic process	6.5e-13	1.6e-10	21	sscle_01g007840, sscle_10g075580, sscle_01g003620, sscle_13g094480, sscle_10g076280, sscle_09g071970, sscle_04g039440, sscle_13g093710, sscle_07g058980, sscle_04g039510, sscle_01g009090, sscle_06g054390, sscle_01g009490, sscle_07g056370, sscle_12g089450, sscle_08g063610, sscle_11g083740, sscle_05g041850, sscle_03g029880, sscle_12g089220, sscle_01g005780	43	sscle_03g028910, sscle_05g046220, sscle_01g001390, sscle_04g039390, sscle_10g076470, sscle_08g067880, sscle_08g063260, sscle_02g017380, sscle_12g088380, sscle_03g024390, sscle_14g099450, sscle_09g073600, sscle_04g034850, sscle_02g011990, sscle_12g091870, sscle_02g018940, sscle_03g028080, sscle_09g073230, sscle_14g098290, sscle_13g092700, sscle_05g041900, sscle_03g029990, sscle_01g007960, sscle_03…	OVER
8	GO:0008033	tRNA processing	Biological Process	GO:0006399, GO:0034470	tRNA metabolic process, ncRNA processing	0.00043	0.016	9	sscle_15g102530, sscle_06g054390, sscle_01g006910, sscle_06g054070, sscle_03g030300, sscle_04g039750, sscle_05g046610, sscle_02g013100, sscle_01g008200	40	sscle_13g096640, sscle_03g023280, sscle_06g052920, sscle_08g066130, sscle_10g076470, sscle_05g042080, sscle_08g067880, sscle_07g059360, sscle_09g072870, sscle_14g099210, sscle_13g093210, sscle_02g011990, sscle_04g038840, sscle_04g034970, sscle_04g034120, sscle_14g098290, sscle_02g021610, sscle_03g029390, sscle_06g053280, sscle_02g014070, sscle_06g048650, sscle_06g049980, sscle_08g065410, sscle_01…	OVER
9	GO:0009168	purine ribonucleoside monophosphate biosynthetic process	Biological Process	GO:0009167, GO:0009156, GO:0009127	purine ribonucleoside monophosphate metabolic process, ribonucleoside monophosphate biosynthetic process, purine nucleoside monophosphate biosynthetic process	0.0016	0.044	5	sscle_04g034700, sscle_09g074700, sscle_05g040470, sscle_03g028180, sscle_08g065710	14	sscle_08g064120, sscle_03g024230, sscle_01g005830, sscle_03g025790, sscle_02g015200, sscle_03g028190, sscle_02g014960, sscle_07g056260, sscle_11g082850, sscle_02g020330, sscle_05g043510, sscle_03g027790, sscle_01g002430, sscle_03g023760	OVER
1	GO:0003674	molecular_function	Molecular Function
2	GO:0003824	catalytic activity	Molecular Function	GO:0003674	molecular_function	5.8e-15	3.2e-12	250	sscle_10g075560, sscle_14g100290, sscle_12g091010, sscle_13g093710, sscle_07g059860, sscle_09g073010, sscle_02g017810, sscle_01g000770, sscle_03g027110, sscle_03g023650, sscle_10g075330, sscle_10g078720, sscle_13g095100, sscle_07g061150, sscle_05g043380, sscle_02g011820, sscle_09g071970, sscle_07g058540, sscle_09g072390, sscle_04g035020, sscle_04g032790, sscle_09g073120, sscle_09g073000, sscle_01…	3260	sscle_05g047750, sscle_10g078830, sscle_05g043390, sscle_01g003810, sscle_15g106790, sscle_01g011430, sscle_08g068290, sscle_07g055930, sscle_06g052150, sscle_11g085880, sscle_01g006090, sscle_03g027590, sscle_02g021510, sscle_16g107930, sscle_11g083220, sscle_11g084550, sscle_05g046410, sscle_10g078840, sscle_10g077510, sscle_01g010110, sscle_01g011440, sscle_13g092750, sscle_06g053470, sscle_03…	OVER
2	GO:0005488	binding	Molecular Function	GO:0003674	molecular_function	0.00011	0.0046	214	sscle_13g093030, sscle_13g094480, sscle_12g091010, sscle_13g093710, sscle_07g059860, sscle_02g017810, sscle_01g009360, sscle_03g023650, sscle_10g078720, sscle_05g044110, sscle_07g061150, sscle_05g043380, sscle_02g011820, sscle_09g071970, sscle_08g068040, sscle_09g072390, sscle_04g035020, sscle_12g090830, sscle_09g073120, sscle_04g035260, sscle_01g009490, sscle_06g049890, sscle_03g029880, sscle_03…	3453	sscle_05g046420, sscle_12g090280, sscle_05g042060, sscle_05g043390, sscle_15g106790, sscle_14g097470, sscle_01g011430, sscle_13g092740, sscle_08g068290, sscle_07g055930, sscle_06g052150, sscle_11g085880, sscle_14g097480, sscle_16g111190, sscle_02g021510, sscle_16g107930, sscle_05g042050, sscle_05g047740, sscle_10g078840, sscle_01g010110, sscle_14g098790, sscle_06g053470, sscle_03g027580, sscle_08…	OVER
2	GO:0005198	structural molecule activity	Molecular Function	GO:0003674	molecular_function	1e-06	7.3e-05	23	sscle_15g102560, sscle_03g029900, sscle_03g029800, sscle_03g029910, sscle_14g101050, sscle_09g073930, sscle_07g058340, sscle_10g079780, sscle_01g010960, sscle_04g038660, sscle_12g090300, sscle_08g067190, sscle_16g110640, sscle_06g054250, sscle_16g109260, sscle_16g108480, sscle_06g051690, sscle_02g020620, sscle_03g030270, sscle_11g085180, sscle_09g071490, sscle_01g009130, sscle_04g035090	132	sscle_03g028830, sscle_12g089690, sscle_02g011830, sscle_10g074990, sscle_04g037940, sscle_06g054450, sscle_16g110660, sscle_09g070260, sscle_11g086690, sscle_03g029130, sscle_05g041520, sscle_16g111190, sscle_03g028440, sscle_11g081960, sscle_09g069830, sscle_01g006770, sscle_08g063430, sscle_05g044870, sscle_14g100720, sscle_09g069710, sscle_03g023390, sscle_12g088370, sscle_06g054430, sscle_04…	OVER
3	GO:0140098	catalytic activity, acting on RNA	Molecular Function	GO:0003824	catalytic activity	0.0013	0.038	21	sscle_13g092480, sscle_10g078720, sscle_03g025880, sscle_15g102530, sscle_01g006910, sscle_03g031870, sscle_02g016790, sscle_09g071880, sscle_04g038440, sscle_04g032330, sscle_03g030110, sscle_09g073350, sscle_06g054770, sscle_06g054390, sscle_03g028590, sscle_01g007590, sscle_05g046610, sscle_05g043210, sscle_03g023300, sscle_15g103620, sscle_01g008200	193	sscle_01g006400, sscle_08g067520, sscle_01g009910, sscle_14g101020, sscle_08g066790, sscle_05g043390, sscle_14g097230, sscle_02g016840, sscle_02g013340, sscle_04g037550, sscle_01g002710, sscle_07g061010, sscle_16g108900, sscle_03g024980, sscle_14g101030, sscle_10g077510, sscle_05g041080, sscle_03g025050, sscle_15g103390, sscle_04g038890, sscle_04g034840, sscle_10g078960, sscle_06g051290, sscle_06…	OVER
3	GO:0097159	organic cyclic compound binding	Molecular Function	GO:0005488	binding	2.4e-07	2e-05	154	sscle_13g093030, sscle_08g063440, sscle_12g091010, sscle_13g093710, sscle_07g059860, sscle_03g030110, sscle_16g108060, sscle_01g009360, sscle_11g083740, sscle_14g099800, sscle_06g050910, sscle_01g003660, sscle_10g078720, sscle_05g044110, sscle_07g061150, sscle_02g011820, sscle_09g071970, sscle_08g068040, sscle_10g078680, sscle_04g032820, sscle_09g072660, sscle_10g078200, sscle_07g058940, sscle_04…	2086	sscle_07g059060, sscle_12g090280, sscle_02g011710, sscle_05g043390, sscle_03g024070, sscle_15g106790, sscle_14g097470, sscle_01g011430, sscle_08g068290, sscle_04g039850, sscle_07g055930, sscle_06g052150, sscle_11g085880, sscle_14g097480, sscle_02g021510, sscle_02g021990, sscle_05g042050, sscle_10g078840, sscle_10g076660, sscle_05g044230, sscle_07g061390, sscle_01g010110, sscle_14g098790, sscle_14…	OVER
3	GO:0003735	structural constituent of ribosome	Molecular Function	GO:0005198	structural molecule activity	1.3e-07	1.3e-05	22	sscle_15g102560, sscle_03g029900, sscle_03g029800, sscle_03g029910, sscle_14g101050, sscle_09g073930, sscle_07g058340, sscle_01g010960, sscle_04g038660, sscle_12g090300, sscle_08g067190, sscle_16g110640, sscle_06g054250, sscle_16g109260, sscle_16g108480, sscle_06g051690, sscle_02g020620, sscle_03g030270, sscle_11g085180, sscle_09g071490, sscle_01g009130, sscle_04g035090	106	sscle_03g028830, sscle_12g089690, sscle_02g011830, sscle_10g074990, sscle_04g037940, sscle_06g054450, sscle_16g110660, sscle_09g070260, sscle_03g029130, sscle_05g041520, sscle_11g081960, sscle_09g069830, sscle_01g006770, sscle_08g063430, sscle_05g044870, sscle_14g100720, sscle_09g069710, sscle_03g023390, sscle_12g088370, sscle_06g054430, sscle_04g039740, sscle_02g012110, sscle_12g088920, sscle_16…	OVER
3	GO:0036094	small molecule binding	Molecular Function	GO:0005488	binding	7.1e-07	5.5e-05	88	sscle_01g001150, sscle_06g051810, sscle_08g066110, sscle_02g021040, sscle_05g044040, sscle_13g093710, sscle_10g078990, sscle_04g032330, sscle_10g077660, sscle_02g017740, sscle_16g108060, sscle_16g108660, sscle_05g042930, sscle_05g041720, sscle_05g046610, sscle_05g040470, sscle_01g004550, sscle_06g050910, sscle_01g003660, sscle_15g104840, sscle_05g044110, sscle_03g022380, sscle_05g048350, sscle_09…	1022	sscle_10g076890, sscle_07g059060, sscle_02g011710, sscle_15g104370, sscle_14g097230, sscle_02g018110, sscle_04g039850, sscle_06g052150, sscle_11g083460, sscle_04g035250, sscle_02g020420, sscle_02g021510, sscle_02g021990, sscle_11g084310, sscle_05g042050, sscle_10g078840, sscle_10g076660, sscle_05g044230, sscle_01g004910, sscle_02g017250, sscle_01g010110, sscle_14g099640, sscle_12g090030, sscle_13…	OVER
3	GO:0043167	ion binding	Molecular Function	GO:0005488	binding
3	GO:0016491	oxidoreductase activity	Molecular Function	GO:0003824	catalytic activity	0.00055	0.018	62	sscle_06g051810, sscle_13g095010, sscle_02g021040, sscle_07g059860, sscle_10g078990, sscle_02g016010, sscle_07g058610, sscle_02g017810, sscle_03g022920, sscle_16g108660, sscle_01g000730, sscle_05g041720, sscle_05g046610, sscle_05g040470, sscle_03g022760, sscle_01g004550, sscle_10g075330, sscle_13g095100, sscle_03g022380, sscle_03g023030, sscle_05g043380, sscle_02g011820, sscle_05g048350, sscle_04…	798	sscle_05g045330, sscle_02g011710, sscle_01g003810, sscle_15g106790, sscle_02g019440, sscle_01g011430, sscle_15g104370, sscle_08g068290, sscle_06g052150, sscle_11g085880, sscle_11g081040, sscle_08g064920, sscle_16g107930, sscle_03g029530, sscle_11g084550, sscle_15g106300, sscle_15g106540, sscle_07g061390, sscle_02g017250, sscle_13g093840, sscle_14g099640, sscle_12g090030, sscle_04g038530, sscle_01…	OVER
3	GO:0140096	catalytic activity, acting on a protein	Molecular Function	GO:0003824	catalytic activity
3	GO:0016829	lyase activity	Molecular Function	GO:0003824	catalytic activity
3	GO:1901363	heterocyclic compound binding	Molecular Function	GO:0005488	binding	2.3e-07	2e-05	154	sscle_13g093030, sscle_08g063440, sscle_12g091010, sscle_13g093710, sscle_07g059860, sscle_03g030110, sscle_16g108060, sscle_01g009360, sscle_11g083740, sscle_14g099800, sscle_06g050910, sscle_01g003660, sscle_10g078720, sscle_05g044110, sscle_07g061150, sscle_02g011820, sscle_09g071970, sscle_08g068040, sscle_10g078680, sscle_04g032820, sscle_09g072660, sscle_10g078200, sscle_07g058940, sscle_04…	2085	sscle_07g059060, sscle_12g090280, sscle_02g011710, sscle_05g043390, sscle_03g024070, sscle_15g106790, sscle_14g097470, sscle_01g011430, sscle_08g068290, sscle_04g039850, sscle_07g055930, sscle_06g052150, sscle_11g085880, sscle_14g097480, sscle_02g021510, sscle_02g021990, sscle_05g042050, sscle_10g078840, sscle_10g076660, sscle_05g044230, sscle_07g061390, sscle_01g010110, sscle_14g098790, sscle_14…	OVER
3	GO:0048037	cofactor binding	Molecular Function	GO:0005488	binding	0.00016	0.0064	43	sscle_01g001150, sscle_01g003310, sscle_06g051810, sscle_02g021040, sscle_13g094940, sscle_07g059860, sscle_10g078990, sscle_02g016010, sscle_07g058610, sscle_07g060820, sscle_03g022920, sscle_16g108660, sscle_01g000730, sscle_05g041720, sscle_05g046610, sscle_03g022760, sscle_01g004550, sscle_10g078940, sscle_03g022380, sscle_10g075150, sscle_10g078900, sscle_02g011820, sscle_08g064580, sscle_07…	466	sscle_02g011710, sscle_15g106790, sscle_01g011430, sscle_15g104370, sscle_02g018110, sscle_08g068170, sscle_02g019560, sscle_08g068290, sscle_06g054200, sscle_09g070530, sscle_09g072950, sscle_06g052150, sscle_11g085880, sscle_04g036220, sscle_11g083460, sscle_04g034160, sscle_01g008390, sscle_16g111190, sscle_03g029530, sscle_10g076780, sscle_15g106540, sscle_02g015190, sscle_02g016280, sscle_07…	OVER
3	GO:0016740	transferase activity	Molecular Function	GO:0003824	catalytic activity
3	GO:0008144	drug binding	Molecular Function	GO:0005488	binding	0.0013	0.039	50	sscle_01g001150, sscle_08g066110, sscle_03g024470, sscle_05g044040, sscle_13g093710, sscle_04g032330, sscle_10g077660, sscle_02g017740, sscle_16g108060, sscle_05g042930, sscle_05g041720, sscle_01g003660, sscle_08g068200, sscle_05g048350, sscle_09g071970, sscle_10g078200, sscle_02g016630, sscle_09g073120, sscle_11g084180, sscle_03g029880, sscle_16g107520, sscle_01g004040, sscle_15g103900, sscle_05…	632	sscle_05g047630, sscle_10g078950, sscle_05g045210, sscle_07g059060, sscle_03g025160, sscle_05g043270, sscle_14g097230, sscle_02g018110, sscle_12g091250, sscle_08g067080, sscle_04g039850, sscle_04g039730, sscle_04g038400, sscle_11g082490, sscle_04g035250, sscle_01g008150, sscle_02g021510, sscle_02g021990, sscle_11g084310, sscle_05g042050, sscle_10g078840, sscle_10g076660, sscle_05g044230, sscle_03…	OVER
3	GO:0016787	hydrolase activity	Molecular Function	GO:0003824	catalytic activity	4e-06	0.00025	98	sscle_10g075560, sscle_03g024470, sscle_13g093710, sscle_04g036610, sscle_04g034310, sscle_03g030110, sscle_16g108060, sscle_02g017810, sscle_01g004070, sscle_03g027110, sscle_03g023650, sscle_08g064760, sscle_08g068200, sscle_09g071970, sscle_07g058020, sscle_07g058540, sscle_10g078200, sscle_16g108170, sscle_06g054280, sscle_05g040420, sscle_16g109300, sscle_03g029880, sscle_16g107520, sscle_08…	1231	sscle_05g047750, sscle_10g078830, sscle_10g079920, sscle_07g060050, sscle_03g025160, sscle_07g060290, sscle_02g011950, sscle_09g070890, sscle_04g039850, sscle_06g052390, sscle_03g027590, sscle_01g002710, sscle_02g020660, sscle_02g021510, sscle_11g083220, sscle_05g046410, sscle_02g021990, sscle_11g084310, sscle_11g085640, sscle_05g045320, sscle_12g089060, sscle_01g004910, sscle_13g093600, sscle_13…	OVER
4	GO:0008233	peptidase activity	Molecular Function	GO:0140096, GO:0016787	catalytic activity, acting on a protein, hydrolase activity
4	GO:0043168	anion binding	Molecular Function	GO:0043167	ion binding	0.00025	0.0094	72	sscle_01g001150, sscle_08g066110, sscle_02g021040, sscle_05g044040, sscle_13g093710, sscle_10g078990, sscle_04g032330, sscle_10g077660, sscle_04g036610, sscle_02g017740, sscle_16g108060, sscle_16g108660, sscle_05g042930, sscle_05g041720, sscle_05g046610, sscle_01g004550, sscle_01g003660, sscle_15g104840, sscle_03g022380, sscle_05g048350, sscle_09g071970, sscle_04g032820, sscle_03g030300, sscle_07…	936	sscle_07g059060, sscle_02g011710, sscle_14g097230, sscle_02g019680, sscle_02g018110, sscle_04g039850, sscle_06g052150, sscle_11g083460, sscle_04g035250, sscle_02g020420, sscle_02g021510, sscle_02g021990, sscle_11g084310, sscle_05g042050, sscle_10g078840, sscle_10g076660, sscle_05g044230, sscle_01g004910, sscle_02g017250, sscle_01g010110, sscle_12g090030, sscle_13g093600, sscle_13g094930, sscle_09…	OVER
4	GO:0016741	transferase activity, transferring one-carbon groups	Molecular Function	GO:0016740	transferase activity	0.00083	0.026	18	sscle_15g103300, sscle_15g102530, sscle_01g003620, sscle_01g006910, sscle_10g075270, sscle_08g067160, sscle_08g065070, sscle_07g058980, sscle_04g039750, sscle_10g077340, sscle_10g078200, sscle_06g054770, sscle_09g073010, sscle_06g054390, sscle_12g087260, sscle_01g009450, sscle_06g049750, sscle_01g007760	147	sscle_15g106710, sscle_03g024110, sscle_05g046660, sscle_04g039210, sscle_06g050400, sscle_06g051730, sscle_09g071500, sscle_06g051850, sscle_10g076410, sscle_02g012000, sscle_01g004190, sscle_01g009760, sscle_11g085920, sscle_07g056190, sscle_09g068860, sscle_03g024100, sscle_03g028960, sscle_14g102000, sscle_08g067230, sscle_02g015070, sscle_05g045160, sscle_04g039340, sscle_02g017010, sscle_02…	OVER
4	GO:0016798	hydrolase activity, acting on glycosyl bonds	Molecular Function	GO:0016787	hydrolase activity	1e-06	7.3e-05	26	sscle_03g028610, sscle_03g024470, sscle_04g034810, sscle_04g033820, sscle_06g051350, sscle_04g034310, sscle_09g069470, sscle_09g070580, sscle_04g034060, sscle_05g040510, sscle_03g023650, sscle_03g026860, sscle_03g026960, sscle_15g106400, sscle_10g075470, sscle_08g068200, sscle_15g105550, sscle_14g102160, sscle_08g068360, sscle_16g108170, sscle_01g007050, sscle_02g015920, sscle_16g107660, sscle_06…	164	sscle_10g078830, sscle_10g076010, sscle_08g062230, sscle_01g005950, sscle_15g104530, sscle_08g064250, sscle_03g025160, sscle_14g102070, sscle_15g106390, sscle_01g011550, sscle_07g055410, sscle_04g032140, sscle_06g054170, sscle_07g055380, sscle_10g079370, sscle_02g020660, sscle_01g006130, sscle_05g043540, sscle_01g005680, sscle_11g081560, sscle_05g046410, sscle_06g048730, sscle_11g085640, sscle_14…	OVER
4	GO:0016772	transferase activity, transferring phosphorus-containing groups	Molecular Function	GO:0016740	transferase activity
4	GO:0097747	RNA polymerase activity	Molecular Function	GO:0140098, GO:0016779	catalytic activity, acting on RNA, nucleotidyltransferase activity	1.6e-05	0.00086	9	sscle_10g078720, sscle_03g025880, sscle_03g028590, sscle_03g031870, sscle_01g007590, sscle_09g071880, sscle_04g038440, sscle_03g023300, sscle_15g103620	24	sscle_01g002570, sscle_10g077510, sscle_01g006710, sscle_05g046690, sscle_05g046160, sscle_08g066480, sscle_05g043390, sscle_09g073710, sscle_08g066090, sscle_06g053650, sscle_06g050200, sscle_04g038850, sscle_13g094860, sscle_10g076640, sscle_12g086830, sscle_02g020610, sscle_11g081080, sscle_07g057040, sscle_07g061010, sscle_11g083500, sscle_03g023720, sscle_05g044750, sscle_05g042000, sscle_14…	OVER
4	GO:0140101	catalytic activity, acting on a tRNA	Molecular Function	GO:0140098	catalytic activity, acting on RNA
4	GO:0000166	nucleotide binding	Molecular Function	GO:1901265, GO:0036094	nucleoside phosphate binding, small molecule binding	7.9e-06	0.00044	79	sscle_06g051810, sscle_08g066110, sscle_02g021040, sscle_05g044040, sscle_13g093710, sscle_10g078990, sscle_04g032330, sscle_10g077660, sscle_02g017740, sscle_16g108060, sscle_16g108660, sscle_05g042930, sscle_05g041720, sscle_05g046610, sscle_05g040470, sscle_01g004550, sscle_06g050910, sscle_01g003660, sscle_15g104840, sscle_05g044110, sscle_03g022380, sscle_05g048350, sscle_09g071970, sscle_04…	944	sscle_10g076890, sscle_07g059060, sscle_02g011710, sscle_15g104370, sscle_14g097230, sscle_04g039850, sscle_06g052150, sscle_04g035250, sscle_02g020420, sscle_02g021510, sscle_02g021990, sscle_11g084310, sscle_05g042050, sscle_10g078840, sscle_10g076660, sscle_05g044230, sscle_01g004910, sscle_02g017250, sscle_01g010110, sscle_14g099640, sscle_12g090030, sscle_13g093600, sscle_13g094930, sscle_14…	OVER
4	GO:0016788	hydrolase activity, acting on ester bonds	Molecular Function	GO:0016787	hydrolase activity
4	GO:0003676	nucleic acid binding	Molecular Function	GO:0097159, GO:1901363	organic cyclic compound binding, heterocyclic compound binding	0.00054	0.018	84	sscle_13g093030, sscle_03g025880, sscle_08g063440, sscle_12g091010, sscle_13g093710, sscle_04g038440, sscle_04g032330, sscle_03g030110, sscle_12g088830, sscle_06g054250, sscle_16g108060, sscle_11g082690, sscle_01g009360, sscle_02g020620, sscle_11g083740, sscle_05g042930, sscle_14g099800, sscle_06g050910, sscle_10g078720, sscle_15g104840, sscle_05g044110, sscle_07g061150, sscle_01g003620, sscle_09…	1166	sscle_05g047990, sscle_12g090280, sscle_15g106550, sscle_05g043390, sscle_03g024070, sscle_09g070650, sscle_13g093830, sscle_14g097470, sscle_14g097230, sscle_04g039850, sscle_07g055930, sscle_04g039600, sscle_06g054570, sscle_11g084790, sscle_14g097480, sscle_01g002710, sscle_14g101810, sscle_03g028200, sscle_08g062740, sscle_11g084310, sscle_05g047980, sscle_01g004910, sscle_02g018580, sscle_14…	OVER
4	GO:1901265	nucleoside phosphate binding	Molecular Function	GO:0097159, GO:1901363	organic cyclic compound binding, heterocyclic compound binding	7.9e-06	0.00044	79	sscle_06g051810, sscle_08g066110, sscle_02g021040, sscle_05g044040, sscle_13g093710, sscle_10g078990, sscle_04g032330, sscle_10g077660, sscle_02g017740, sscle_16g108060, sscle_16g108660, sscle_05g042930, sscle_05g041720, sscle_05g046610, sscle_05g040470, sscle_01g004550, sscle_06g050910, sscle_01g003660, sscle_15g104840, sscle_05g044110, sscle_03g022380, sscle_05g048350, sscle_09g071970, sscle_04…	944	sscle_10g076890, sscle_07g059060, sscle_02g011710, sscle_15g104370, sscle_14g097230, sscle_04g039850, sscle_06g052150, sscle_04g035250, sscle_02g020420, sscle_02g021510, sscle_02g021990, sscle_11g084310, sscle_05g042050, sscle_10g078840, sscle_10g076660, sscle_05g044230, sscle_01g004910, sscle_02g017250, sscle_01g010110, sscle_14g099640, sscle_12g090030, sscle_13g093600, sscle_13g094930, sscle_14…	OVER
4	GO:0017171	serine hydrolase activity	Molecular Function	GO:0016787	hydrolase activity	0.0005	0.017	9	sscle_14g097930, sscle_15g106630, sscle_06g054280, sscle_05g041810, sscle_15g104790, sscle_01g002960, sscle_11g085960, sscle_08g066810, sscle_02g013870	41	sscle_14g098700, sscle_05g044140, sscle_13g093490, sscle_05g045390, sscle_09g071760, sscle_02g019980, sscle_13g095710, sscle_08g063080, sscle_06g054800, sscle_07g059620, sscle_06g052420, sscle_12g088810, sscle_06g053560, sscle_01g009260, sscle_06g054270, sscle_01g002510, sscle_11g083720, sscle_11g084430, sscle_12g086770, sscle_01g001020, sscle_07g060420, sscle_01g004870, sscle_14g100060, sscle_14…	OVER
4	GO:0016835	carbon-oxygen lyase activity	Molecular Function	GO:0016829	lyase activity
4	GO:0008173	RNA methyltransferase activity	Molecular Function	GO:0140098, GO:0008168	catalytic activity, acting on RNA, methyltransferase activity
4	GO:0050662	coenzyme binding	Molecular Function	GO:0048037	cofactor binding
4	GO:0016817	hydrolase activity, acting on acid anhydrides	Molecular Function	GO:0016787	hydrolase activity
5	GO:0016779	nucleotidyltransferase activity	Molecular Function	GO:0016772	transferase activity, transferring phosphorus-containing groups
5	GO:0003723	RNA binding	Molecular Function	GO:0003676	nucleic acid binding	9.4e-11	1.4e-08	47	sscle_13g092480, sscle_08g063440, sscle_10g080410, sscle_10g075580, sscle_02g016790, sscle_01g010960, sscle_13g093710, sscle_13g095310, sscle_06g053970, sscle_03g030110, sscle_06g054250, sscle_09g073350, sscle_16g108060, sscle_11g082690, sscle_06g054390, sscle_02g020620, sscle_09g069690, sscle_11g085180, sscle_11g083740, sscle_12g089220, sscle_14g099800, sscle_15g102560, sscle_15g104840, sscle_01…	305	sscle_01g006400, sscle_15g104250, sscle_09g071860, sscle_13g093830, sscle_07g055930, sscle_02g013340, sscle_02g017930, sscle_06g053120, sscle_07g056230, sscle_09g069790, sscle_01g002710, sscle_14g101810, sscle_01g006770, sscle_16g108900, sscle_01g005320, sscle_08g066660, sscle_05g047980, sscle_05g041080, sscle_08g063150, sscle_02g018580, sscle_10g079010, sscle_04g038890, sscle_06g050750, sscle_06…	OVER
5	GO:0016837	carbon-oxygen lyase activity, acting on polysaccharides	Molecular Function	GO:0016835	carbon-oxygen lyase activity	0.00041	0.015	3	sscle_16g107500, sscle_03g028700, sscle_04g034310	1	sscle_06g052290	OVER
5	GO:0016818	hydrolase activity, acting on acid anhydrides, in phosphorus-containing anhydrides	Molecular Function	GO:0016817	hydrolase activity, acting on acid anhydrides
5	GO:0008236	serine-type peptidase activity	Molecular Function	GO:0070011, GO:0017171	peptidase activity, acting on L-amino acid peptides, serine hydrolase activity	0.0005	0.017	9	sscle_14g097930, sscle_15g106630, sscle_06g054280, sscle_05g041810, sscle_15g104790, sscle_01g002960, sscle_11g085960, sscle_08g066810, sscle_02g013870	41	sscle_14g098700, sscle_05g044140, sscle_13g093490, sscle_05g045390, sscle_09g071760, sscle_02g019980, sscle_13g095710, sscle_08g063080, sscle_06g054800, sscle_07g059620, sscle_06g052420, sscle_12g088810, sscle_06g053560, sscle_01g009260, sscle_06g054270, sscle_01g002510, sscle_11g083720, sscle_11g084430, sscle_12g086770, sscle_01g001020, sscle_07g060420, sscle_01g004870, sscle_14g100060, sscle_14…	OVER
5	GO:0004553	hydrolase activity, hydrolyzing O-glycosyl compounds	Molecular Function	GO:0016798	hydrolase activity, acting on glycosyl bonds	1.3e-06	8.5e-05	25	sscle_03g028610, sscle_03g024470, sscle_04g034810, sscle_04g033820, sscle_06g051350, sscle_04g034310, sscle_09g069470, sscle_09g070580, sscle_04g034060, sscle_05g040510, sscle_03g023650, sscle_03g026960, sscle_15g106400, sscle_10g075470, sscle_08g068200, sscle_15g105550, sscle_14g102160, sscle_08g068360, sscle_16g108170, sscle_01g007050, sscle_02g015920, sscle_16g107660, sscle_06g049990, sscle_07…	155	sscle_10g078830, sscle_10g076010, sscle_08g062230, sscle_01g005950, sscle_15g104530, sscle_08g064250, sscle_03g025160, sscle_14g102070, sscle_15g106390, sscle_01g011550, sscle_07g055410, sscle_04g032140, sscle_06g054170, sscle_07g055380, sscle_10g079370, sscle_02g020660, sscle_01g006130, sscle_01g005680, sscle_11g081560, sscle_05g046410, sscle_06g048730, sscle_11g085640, sscle_14g099920, sscle_05…	OVER
5	GO:0034062	5'-3' RNA polymerase activity	Molecular Function	GO:0097747	RNA polymerase activity	1.6e-05	0.00086	9	sscle_10g078720, sscle_03g025880, sscle_03g028590, sscle_03g031870, sscle_01g007590, sscle_09g071880, sscle_04g038440, sscle_03g023300, sscle_15g103620	24	sscle_01g002570, sscle_10g077510, sscle_01g006710, sscle_05g046690, sscle_05g046160, sscle_08g066480, sscle_05g043390, sscle_09g073710, sscle_08g066090, sscle_06g053650, sscle_06g050200, sscle_04g038850, sscle_13g094860, sscle_10g076640, sscle_12g086830, sscle_02g020610, sscle_11g081080, sscle_07g057040, sscle_07g061010, sscle_11g083500, sscle_03g023720, sscle_05g044750, sscle_05g042000, sscle_14…	OVER
5	GO:0050660	flavin adenine dinucleotide binding	Molecular Function	GO:0050662, GO:0000166, GO:0043168	coenzyme binding, nucleotide binding, anion binding	0.0007	0.023	16	sscle_02g021040, sscle_08g064580, sscle_07g058480, sscle_04g032820, sscle_10g078990, sscle_03g030300, sscle_07g058740, sscle_07g060820, sscle_07g060710, sscle_16g108660, sscle_02g021420, sscle_02g020630, sscle_05g041720, sscle_05g046610, sscle_01g005230, sscle_01g004550	120	sscle_01g008700, sscle_14g098600, sscle_13g095570, sscle_02g011710, sscle_08g068170, sscle_06g054200, sscle_06g050520, sscle_09g074610, sscle_11g085000, sscle_06g052150, sscle_02g012250, sscle_10g077190, sscle_11g082890, sscle_05g041120, sscle_03g023770, sscle_11g082770, sscle_10g076780, sscle_15g103790, sscle_02g016280, sscle_02g017250, sscle_12g090030, sscle_14g099760, sscle_02g014140, sscle_12…	OVER
5	GO:0070011	peptidase activity, acting on L-amino acid peptides	Molecular Function	GO:0008233	peptidase activity	0.0013	0.039	19	sscle_14g097930, sscle_15g106630, sscle_13g096690, sscle_05g048570, sscle_15g104790, sscle_09g074710, sscle_07g058540, sscle_02g013870, sscle_12g087720, sscle_02g017810, sscle_06g054280, sscle_05g041810, sscle_01g004070, sscle_01g006460, sscle_01g002960, sscle_11g085960, sscle_08g066810, sscle_08g065930, sscle_11g082980	167	sscle_03g025560, sscle_15g104250, sscle_04g039330, sscle_10g078670, sscle_04g032010, sscle_07g059620, sscle_06g053630, sscle_06g052420, sscle_04g033350, sscle_01g009080, sscle_16g109790, sscle_07g061930, sscle_12g087700, sscle_01g008670, sscle_05g044910, sscle_01g004590, sscle_10g080590, sscle_11g084430, sscle_12g088750, sscle_01g004870, sscle_03g026400, sscle_14g100060, sscle_05g048310, sscle_14…	OVER
5	GO:0008175	tRNA methyltransferase activity	Molecular Function	GO:0140101, GO:0008173	catalytic activity, acting on a tRNA, RNA methyltransferase activity	0.0013	0.038	4	sscle_06g054770, sscle_15g102530, sscle_06g054390, sscle_01g006910	7	sscle_13g096640, sscle_14g101770, sscle_08g067230, sscle_02g022080, sscle_04g034840, sscle_01g006640, sscle_04g038840	OVER
5	GO:0052689	carboxylic ester hydrolase activity	Molecular Function	GO:0016788	hydrolase activity, acting on ester bonds	0.00049	0.017	8	sscle_16g108160, sscle_02g015930, sscle_06g051160, sscle_05g048570, sscle_03g027110, sscle_08g062660, sscle_03g027970, sscle_03g026860	32	sscle_02g022030, sscle_05g044220, sscle_08g068550, sscle_02g016390, sscle_04g032950, sscle_02g011950, sscle_15g104590, sscle_12g090360, sscle_02g018430, sscle_13g094640, sscle_01g008090, sscle_06g050090, sscle_06g052250, sscle_02g014620, sscle_09g069230, sscle_01g005260, sscle_03g028740, sscle_08g068420, sscle_15g102320, sscle_10g078920, sscle_03g025050, sscle_14g100140, sscle_07g058680, sscle_15…	OVER
5	GO:0008168	methyltransferase activity	Molecular Function	GO:0016741	transferase activity, transferring one-carbon groups	0.0013	0.039	17	sscle_15g103300, sscle_15g102530, sscle_01g003620, sscle_01g006910, sscle_10g075270, sscle_08g067160, sscle_08g065070, sscle_07g058980, sscle_04g039750, sscle_10g077340, sscle_06g054770, sscle_09g073010, sscle_06g054390, sscle_12g087260, sscle_01g009450, sscle_06g049750, sscle_01g007760	141	sscle_15g106710, sscle_03g024110, sscle_05g046660, sscle_04g039210, sscle_06g050400, sscle_06g051730, sscle_09g071500, sscle_06g051850, sscle_10g076410, sscle_02g012000, sscle_01g004190, sscle_01g009760, sscle_11g085920, sscle_07g056190, sscle_09g068860, sscle_03g024100, sscle_03g028960, sscle_14g102000, sscle_08g067230, sscle_02g015070, sscle_05g045160, sscle_04g039340, sscle_02g017010, sscle_02…	OVER
5	GO:0045330	aspartyl esterase activity	Molecular Function	GO:0016788	hydrolase activity, acting on ester bonds	2.4e-05	0.0013	4	sscle_16g108160, sscle_02g015930, sscle_03g027970, sscle_03g026860	1	sscle_07g057800	OVER
6	GO:0019843	rRNA binding	Molecular Function	GO:0003723	RNA binding	8.6e-05	0.0038	5	sscle_11g083740, sscle_08g063440, sscle_01g010960, sscle_16g109260, sscle_01g003570	6	sscle_02g020200, sscle_03g023470, sscle_02g021600, sscle_04g032640, sscle_03g031660, sscle_07g055730	OVER
6	GO:0008238	exopeptidase activity	Molecular Function	GO:0070011	peptidase activity, acting on L-amino acid peptides	0.0015	0.043	9	sscle_14g097930, sscle_15g106630, sscle_06g054280, sscle_13g096690, sscle_05g048570, sscle_15g104790, sscle_01g006460, sscle_08g066810, sscle_02g013870	49	sscle_04g039490, sscle_10g078670, sscle_09g071940, sscle_06g053630, sscle_07g055980, sscle_04g033350, sscle_09g073690, sscle_01g009080, sscle_16g109790, sscle_12g087700, sscle_01g008670, sscle_01g004590, sscle_12g089000, sscle_14g100060, sscle_05g048310, sscle_14g100460, sscle_03g030460, sscle_03g030020, sscle_01g010990, sscle_10g078240, sscle_02g015790, sscle_02g016880, sscle_06g050160, sscle_07…	OVER
6	GO:0016462	pyrophosphatase activity	Molecular Function	GO:0016818	hydrolase activity, acting on acid anhydrides, in phosphorus-containing anhydrides
6	GO:0016426	tRNA (adenine) methyltransferase activity	Molecular Function	GO:0008757, GO:0008175	S-adenosylmethionine-dependent methyltransferase activity, tRNA methyltransferase activity	0.00011	0.0045	3	sscle_06g054390, sscle_01g006910, sscle_06g054770	0		OVER
6	GO:0030599	pectinesterase activity	Molecular Function	GO:0052689	carboxylic ester hydrolase activity	2.4e-05	0.0013	4	sscle_16g108160, sscle_02g015930, sscle_03g027970, sscle_03g026860	1	sscle_07g057800	OVER
6	GO:0003899	DNA-directed 5'-3' RNA polymerase activity	Molecular Function	GO:0034062	5'-3' RNA polymerase activity	6.6e-06	0.00038	9	sscle_10g078720, sscle_03g025880, sscle_03g028590, sscle_03g031870, sscle_01g007590, sscle_09g071880, sscle_04g038440, sscle_03g023300, sscle_15g103620	21	sscle_10g077510, sscle_01g006710, sscle_05g046690, sscle_05g046160, sscle_08g066480, sscle_05g043390, sscle_09g073710, sscle_08g066090, sscle_06g053650, sscle_06g050200, sscle_04g038850, sscle_13g094860, sscle_10g076640, sscle_12g086830, sscle_11g081080, sscle_07g061010, sscle_11g083500, sscle_03g023720, sscle_05g044750, sscle_05g042000, sscle_14g100710	OVER
6	GO:0008757	S-adenosylmethionine-dependent methyltransferase activity	Molecular Function	GO:0008168	methyltransferase activity
6	GO:0004650	polygalacturonase activity	Molecular Function	GO:0004553	hydrolase activity, hydrolyzing O-glycosyl compounds	0.00091	0.028	5	sscle_16g108170, sscle_09g070580, sscle_02g015920, sscle_04g034310, sscle_05g046840	12	sscle_02g018820, sscle_12g088720, sscle_02g018610, sscle_10g078830, sscle_04g035440, sscle_07g055890, sscle_05g040500, sscle_06g052290, sscle_03g022740, sscle_05g043770, sscle_10g075640, sscle_11g085640	OVER
6	GO:0070008	serine-type exopeptidase activity	Molecular Function	GO:0008236, GO:0008238	serine-type peptidase activity, exopeptidase activity	0.00052	0.018	4	sscle_14g097930, sscle_06g054280, sscle_08g066810, sscle_15g104790	5	sscle_06g054930, sscle_09g071760, sscle_02g016140, sscle_07g059490, sscle_06g054270	OVER
6	GO:0030515	snoRNA binding	Molecular Function	GO:0003723	RNA binding	2.4e-05	0.0013	4	sscle_12g089450, sscle_12g090830, sscle_11g082690, sscle_10g075580	1	sscle_13g092730	OVER
7	GO:0016429	tRNA (adenine-N1-)-methyltransferase activity	Molecular Function	GO:0016426	tRNA (adenine) methyltransferase activity	0.00011	0.0045	3	sscle_06g054390, sscle_01g006910, sscle_06g054770	0		OVER
7	GO:0004185	serine-type carboxypeptidase activity	Molecular Function	GO:0004180, GO:0070008	carboxypeptidase activity, serine-type exopeptidase activity	0.00052	0.018	4	sscle_14g097930, sscle_06g054280, sscle_08g066810, sscle_15g104790	5	sscle_06g054930, sscle_09g071760, sscle_02g016140, sscle_07g059490, sscle_06g054270	OVER
7	GO:0017111	nucleoside-triphosphatase activity	Molecular Function	GO:0016462	pyrophosphatase activity
7	GO:0004180	carboxypeptidase activity	Molecular Function	GO:0008238	exopeptidase activity	8.8e-05	0.0039	6	sscle_14g097930, sscle_01g006460, sscle_06g054280, sscle_08g066810, sscle_02g013870, sscle_15g104790	11	sscle_14g100060, sscle_12g087700, sscle_13g095670, sscle_07g059490, sscle_15g104030, sscle_06g054270, sscle_06g054930, sscle_09g071760, sscle_02g016140, sscle_09g071940, sscle_14g100610	OVER
8	GO:0004386	helicase activity	Molecular Function	GO:0017111	nucleoside-triphosphatase activity
8	GO:0016887	ATPase activity	Molecular Function	GO:0017111	nucleoside-triphosphatase activity
9	GO:0070035	purine NTP-dependent helicase activity	Molecular Function	GO:0004386	helicase activity	0.00047	0.017	10	sscle_02g016630, sscle_16g108060, sscle_10g076280, sscle_09g071970, sscle_05g042930, sscle_13g093710, sscle_03g029880, sscle_16g107520, sscle_15g103900, sscle_06g053970	50	sscle_10g080630, sscle_04g039250, sscle_02g017060, sscle_05g048480, sscle_09g070130, sscle_13g095810, sscle_02g012520, sscle_08g067080, sscle_04g039850, sscle_02g015560, sscle_01g010020, sscle_02g016840, sscle_16g109590, sscle_13g092700, sscle_01g000610, sscle_03g022520, sscle_07g061530, sscle_01g003540, sscle_08g067230, sscle_04g038010, sscle_09g073910, sscle_16g109060, sscle_02g016320, sscle_03…	OVER
9	GO:0042623	ATPase activity, coupled	Molecular Function	GO:0016887	ATPase activity
10	GO:0008026	ATP-dependent helicase activity	Molecular Function	GO:0070035, GO:0042623	purine NTP-dependent helicase activity, ATPase activity, coupled	0.00047	0.017	10	sscle_02g016630, sscle_16g108060, sscle_10g076280, sscle_09g071970, sscle_05g042930, sscle_13g093710, sscle_03g029880, sscle_16g107520, sscle_15g103900, sscle_06g053970	50	sscle_10g080630, sscle_04g039250, sscle_02g017060, sscle_05g048480, sscle_09g070130, sscle_13g095810, sscle_02g012520, sscle_08g067080, sscle_04g039850, sscle_02g015560, sscle_01g010020, sscle_02g016840, sscle_16g109590, sscle_13g092700, sscle_01g000610, sscle_03g022520, sscle_07g061530, sscle_01g003540, sscle_08g067230, sscle_04g038010, sscle_09g073910, sscle_16g109060, sscle_02g016320, sscle_03…	OVER
1	GO:0005575	cellular_component	Cellular Component
2	GO:0032991	protein-containing complex	Cellular Component	GO:0005575	cellular_component	5.7e-07	4.6e-05	79	sscle_08g063440, sscle_03g029800, sscle_13g094480, sscle_02g019160, sscle_16g110530, sscle_06g054250, sscle_06g054770, sscle_11g082690, sscle_01g009360, sscle_09g069470, sscle_02g020620, sscle_04g035090, sscle_05g040470, sscle_05g041320, sscle_15g104840, sscle_03g029910, sscle_07g061150, sscle_07g058060, sscle_01g003620, sscle_13g096590, sscle_07g058340, sscle_08g067190, sscle_16g110640, sscle_09…	877	sscle_10g077500, sscle_04g039600, sscle_11g082370, sscle_04g034160, sscle_02g021750, sscle_14g101810, sscle_03g026020, sscle_03g028200, sscle_14g100720, sscle_08g062740, sscle_02g021990, sscle_11g084310, sscle_05g042050, sscle_10g078840, sscle_10g076660, sscle_07g059070, sscle_05g044230, sscle_02g018580, sscle_12g091360, sscle_14g098550, sscle_06g054560, sscle_05g046400, sscle_03g025140, sscle_14…	OVER
2	GO:0044464	cell part	Cellular Component	GO:0005623, GO:0005575	cell, cellular_component	2.6e-12	5.6e-10	158	sscle_03g029800, sscle_13g094480, sscle_02g018990, sscle_13g093710, sscle_16g110530, sscle_04g035090, sscle_06g050910, sscle_01g003660, sscle_10g078720, sscle_13g092350, sscle_03g029910, sscle_07g061150, sscle_02g011820, sscle_08g066140, sscle_09g071970, sscle_08g067190, sscle_16g110640, sscle_10g079410, sscle_07g058940, sscle_09g072390, sscle_12g090830, sscle_16g109260, sscle_01g009090, sscle_06…	1830	sscle_10g077500, sscle_12g089290, sscle_05g045570, sscle_05g042060, sscle_05g043390, sscle_15g104130, sscle_15g105460, sscle_03g024070, sscle_11g082370, sscle_04g034160, sscle_03g028440, sscle_02g021510, sscle_14g100720, sscle_02g021990, sscle_05g042050, sscle_10g077510, sscle_10g076660, sscle_07g059070, sscle_15g104120, sscle_13g094930, sscle_04g038530, sscle_11g082360, sscle_04g034170, sscle_08…	OVER
2	GO:0005623	cell	Cellular Component	GO:0005575	cellular_component	3.4e-12	6.9e-10	158	sscle_03g029800, sscle_13g094480, sscle_02g018990, sscle_13g093710, sscle_16g110530, sscle_04g035090, sscle_06g050910, sscle_01g003660, sscle_10g078720, sscle_13g092350, sscle_03g029910, sscle_07g061150, sscle_02g011820, sscle_08g066140, sscle_09g071970, sscle_08g067190, sscle_16g110640, sscle_10g079410, sscle_07g058940, sscle_09g072390, sscle_12g090830, sscle_16g109260, sscle_01g009090, sscle_06…	1836	sscle_10g077500, sscle_12g089290, sscle_05g045570, sscle_05g042060, sscle_05g043390, sscle_15g104130, sscle_15g105460, sscle_03g024070, sscle_11g082370, sscle_04g034160, sscle_03g028440, sscle_02g021510, sscle_14g100720, sscle_02g021990, sscle_05g042050, sscle_10g077510, sscle_10g076660, sscle_07g059070, sscle_15g104120, sscle_13g094930, sscle_04g038530, sscle_11g082360, sscle_04g034170, sscle_08…	OVER
2	GO:0044422	organelle part	Cellular Component	GO:0043226, GO:0005575	organelle, cellular_component	0.00015	0.006	57	sscle_03g025880, sscle_07g058290, sscle_13g094480, sscle_04g038440, sscle_13g093110, sscle_03g022920, sscle_04g035090, sscle_05g040470, sscle_14g101850, sscle_05g041320, sscle_10g078720, sscle_07g061150, sscle_02g011820, sscle_13g096590, sscle_08g066140, sscle_09g071970, sscle_03g031870, sscle_08g068480, sscle_09g070960, sscle_10g079410, sscle_01g009090, sscle_06g051690, sscle_04g035260, sscle_09…	678	sscle_05g046540, sscle_12g089290, sscle_15g105340, sscle_02g017380, sscle_05g043390, sscle_15g105460, sscle_06g053110, sscle_10g075200, sscle_04g037310, sscle_06g053120, sscle_11g084790, sscle_01g000410, sscle_01g002830, sscle_02g021750, sscle_01g008030, sscle_07g061010, sscle_02g020300, sscle_03g028200, sscle_11g086610, sscle_14g100720, sscle_02g021990, sscle_11g084310, sscle_05g042050, sscle_10…	OVER
2	GO:0005576	extracellular region	Cellular Component	GO:0005575	cellular_component	5e-08	5.4e-06	16	sscle_15g106410, sscle_15g106630, sscle_03g023030, sscle_03g028700, sscle_08g068200, sscle_04g034810, sscle_04g033820, sscle_16g108170, sscle_09g069470, sscle_09g070580, sscle_02g015920, sscle_04g034060, sscle_05g040510, sscle_16g107500, sscle_05g046840, sscle_03g023650	50	sscle_10g078830, sscle_02g011950, sscle_10g078670, sscle_15g106390, sscle_10g080270, sscle_01g005720, sscle_10g079810, sscle_11g082920, sscle_12g090390, sscle_12g090430, sscle_07g056950, sscle_02g013440, sscle_12g088720, sscle_02g018610, sscle_05g040500, sscle_11g084380, sscle_07g056040, sscle_03g024710, sscle_05g043770, sscle_03g023660, sscle_11g082440, sscle_11g084420, sscle_03g026530, sscle_14…	OVER
2	GO:0031974	membrane-enclosed lumen	Cellular Component	GO:0005575	cellular_component	5.1e-13	1.3e-10	40	sscle_10g076870, sscle_03g025880, sscle_01g007510, sscle_03g027800, sscle_13g094480, sscle_08g066170, sscle_09g071880, sscle_04g038440, sscle_12g090740, sscle_06g053970, sscle_02g016820, sscle_03g022920, sscle_07g056370, sscle_12g089220, sscle_12g089620, sscle_05g041320, sscle_10g078720, sscle_01g007840, sscle_07g061150, sscle_02g011820, sscle_10g076280, sscle_09g071970, sscle_03g031870, sscle_04…	189	sscle_10g080630, sscle_01g006920, sscle_02g017380, sscle_05g043390, sscle_04g034950, sscle_01g011030, sscle_10g079520, sscle_02g017930, sscle_09g072560, sscle_13g094090, sscle_07g061650, sscle_07g061010, sscle_11g083500, sscle_05g044750, sscle_10g077510, sscle_03g026400, sscle_10g076660, sscle_08g065210, sscle_02g020380, sscle_04g039340, sscle_02g016560, sscle_04g038650, sscle_06g053860, sscle_14…	OVER
2	GO:0043226	organelle	Cellular Component	GO:0005575	cellular_component	6.2e-10	8e-08	122	sscle_03g029800, sscle_13g094480, sscle_02g018990, sscle_13g093710, sscle_16g110530, sscle_04g035090, sscle_10g078720, sscle_13g092350, sscle_03g029910, sscle_07g061150, sscle_02g011820, sscle_08g066140, sscle_09g071970, sscle_08g067190, sscle_16g110640, sscle_10g079410, sscle_07g058940, sscle_16g109260, sscle_01g009090, sscle_06g051690, sscle_04g035260, sscle_09g074050, sscle_01g009490, sscle_12…	1383	sscle_12g089290, sscle_05g044480, sscle_05g042060, sscle_05g043390, sscle_15g105460, sscle_03g024070, sscle_04g039600, sscle_06g054570, sscle_11g084790, sscle_02g021750, sscle_01g008030, sscle_02g021510, sscle_03g026020, sscle_03g028200, sscle_14g100720, sscle_05g047500, sscle_02g021990, sscle_11g084310, sscle_05g042050, sscle_10g077510, sscle_10g076660, sscle_07g059070, sscle_02g018580, sscle_12…	OVER
3	GO:0044424	intracellular part	Cellular Component	GO:0005622, GO:0044464	intracellular, cell part	2.3e-11	3.8e-09	147	sscle_03g029800, sscle_13g094480, sscle_02g018990, sscle_13g093710, sscle_16g110530, sscle_04g035090, sscle_01g003660, sscle_10g078720, sscle_13g092350, sscle_03g029910, sscle_07g061150, sscle_02g011820, sscle_08g066140, sscle_09g071970, sscle_08g067190, sscle_16g110640, sscle_10g079410, sscle_07g058940, sscle_09g072390, sscle_16g109260, sscle_01g009090, sscle_06g051690, sscle_04g035260, sscle_09…	1703	sscle_10g077500, sscle_12g089290, sscle_05g042060, sscle_05g043390, sscle_15g105460, sscle_03g024070, sscle_11g082370, sscle_04g034160, sscle_02g021510, sscle_14g100720, sscle_02g021990, sscle_05g042050, sscle_10g077510, sscle_10g076660, sscle_07g059070, sscle_04g038530, sscle_11g082360, sscle_04g034170, sscle_11g086720, sscle_05g046400, sscle_16g107900, sscle_07g059080, sscle_06g048900, sscle_07…	OVER
3	GO:1990904	ribonucleoprotein complex	Cellular Component	GO:0032991	protein-containing complex	3e-16	1.8e-13	53	sscle_08g063440, sscle_03g029800, sscle_13g094480, sscle_02g019160, sscle_16g110530, sscle_06g054250, sscle_11g082690, sscle_01g009360, sscle_02g020620, sscle_04g035090, sscle_05g041320, sscle_15g104840, sscle_03g029910, sscle_07g058060, sscle_01g003620, sscle_07g058340, sscle_08g067190, sscle_16g110640, sscle_02g016630, sscle_16g109260, sscle_01g009090, sscle_06g051690, sscle_03g030270, sscle_04…	261	sscle_09g071860, sscle_02g011830, sscle_02g016840, sscle_06g053120, sscle_06g054450, sscle_07g056230, sscle_05g041520, sscle_11g081960, sscle_01g006770, sscle_14g100720, sscle_01g005320, sscle_08g063150, sscle_02g018580, sscle_10g079010, sscle_14g098550, sscle_06g054430, sscle_04g039740, sscle_02g012110, sscle_10g078960, sscle_09g074450, sscle_16g109420, sscle_01g005330, sscle_08g065440, sscle_03…	OVER
3	GO:0030312	external encapsulating structure	Cellular Component	GO:0071944, GO:0044464	cell periphery, cell part	0.00043	0.016	6	sscle_16g108160, sscle_10g079780, sscle_15g106630, sscle_02g015930, sscle_03g027970, sscle_03g026860	16	sscle_14g101670, sscle_08g067480, sscle_14g098650, sscle_09g070240, sscle_07g057800, sscle_09g072610, sscle_07g056970, sscle_12g090620, sscle_04g035060, sscle_07g055380, sscle_07g057570, sscle_07g056040, sscle_03g029230, sscle_16g109520, sscle_03g028440, sscle_01g003370	OVER
3	GO:0071944	cell periphery	Cellular Component	GO:0044464	cell part
3	GO:0043227	membrane-bounded organelle	Cellular Component	GO:0043226	organelle	7e-06	0.0004	89	sscle_03g025880, sscle_08g066110, sscle_07g058290, sscle_13g094480, sscle_02g018990, sscle_13g093710, sscle_04g038440, sscle_13g093110, sscle_12g090760, sscle_04g037230, sscle_03g022920, sscle_16g108660, sscle_05g046610, sscle_05g040470, sscle_14g101850, sscle_05g041320, sscle_10g078720, sscle_15g104840, sscle_13g092350, sscle_07g061150, sscle_10g076580, sscle_02g011820, sscle_02g018260, sscle_13…	1101	sscle_05g044480, sscle_05g042060, sscle_05g043390, sscle_15g105460, sscle_03g024070, sscle_04g039600, sscle_06g054570, sscle_11g084790, sscle_02g021750, sscle_01g008030, sscle_02g021510, sscle_03g026020, sscle_03g028200, sscle_05g047500, sscle_11g084310, sscle_05g042050, sscle_10g077510, sscle_10g076660, sscle_07g059070, sscle_12g091360, sscle_14g098550, sscle_04g038530, sscle_11g082360, sscle_06…	OVER
3	GO:0043233	organelle lumen	Cellular Component	GO:0044422, GO:0031974	organelle part, membrane-enclosed lumen	5.1e-13	1.3e-10	40	sscle_10g076870, sscle_03g025880, sscle_01g007510, sscle_03g027800, sscle_13g094480, sscle_08g066170, sscle_09g071880, sscle_04g038440, sscle_12g090740, sscle_06g053970, sscle_02g016820, sscle_03g022920, sscle_07g056370, sscle_12g089220, sscle_12g089620, sscle_05g041320, sscle_10g078720, sscle_01g007840, sscle_07g061150, sscle_02g011820, sscle_10g076280, sscle_09g071970, sscle_03g031870, sscle_04…	189	sscle_10g080630, sscle_01g006920, sscle_02g017380, sscle_05g043390, sscle_04g034950, sscle_01g011030, sscle_10g079520, sscle_02g017930, sscle_09g072560, sscle_13g094090, sscle_07g061650, sscle_07g061010, sscle_11g083500, sscle_05g044750, sscle_10g077510, sscle_03g026400, sscle_10g076660, sscle_08g065210, sscle_02g020380, sscle_04g039340, sscle_02g016560, sscle_04g038650, sscle_06g053860, sscle_14…	OVER
3	GO:0043228	non-membrane-bounded organelle	Cellular Component	GO:0043226	organelle	2.7e-13	9.6e-11	66	sscle_03g025880, sscle_03g029800, sscle_13g094480, sscle_04g038440, sscle_16g110530, sscle_06g054250, sscle_02g020620, sscle_04g035090, sscle_05g041320, sscle_10g078720, sscle_15g104840, sscle_03g029910, sscle_07g058060, sscle_09g071970, sscle_03g031870, sscle_07g058340, sscle_08g067190, sscle_16g110640, sscle_02g016630, sscle_16g109260, sscle_01g009090, sscle_06g051690, sscle_03g030270, sscle_04…	463	sscle_05g046540, sscle_12g089290, sscle_15g105340, sscle_02g017380, sscle_05g043390, sscle_09g071860, sscle_02g011830, sscle_06g054450, sscle_11g084790, sscle_01g008150, sscle_01g008030, sscle_07g061010, sscle_03g028200, sscle_14g100720, sscle_02g021990, sscle_11g084310, sscle_10g077510, sscle_07g059070, sscle_02g018580, sscle_06g054430, sscle_04g039740, sscle_10g078960, sscle_11g082360, sscle_09…	OVER
3	GO:0044446	intracellular organelle part	Cellular Component	GO:0044424, GO:0044422, GO:0043229	intracellular part, organelle part, intracellular organelle	0.00014	0.0058	57	sscle_03g025880, sscle_07g058290, sscle_13g094480, sscle_04g038440, sscle_13g093110, sscle_03g022920, sscle_04g035090, sscle_05g040470, sscle_14g101850, sscle_05g041320, sscle_10g078720, sscle_07g061150, sscle_02g011820, sscle_13g096590, sscle_08g066140, sscle_09g071970, sscle_03g031870, sscle_08g068480, sscle_09g070960, sscle_10g079410, sscle_01g009090, sscle_06g051690, sscle_04g035260, sscle_09…	677	sscle_05g046540, sscle_12g089290, sscle_15g105340, sscle_02g017380, sscle_05g043390, sscle_15g105460, sscle_06g053110, sscle_10g075200, sscle_04g037310, sscle_06g053120, sscle_11g084790, sscle_01g000410, sscle_01g002830, sscle_02g021750, sscle_01g008030, sscle_07g061010, sscle_02g020300, sscle_03g028200, sscle_11g086610, sscle_14g100720, sscle_02g021990, sscle_11g084310, sscle_05g042050, sscle_10…	OVER
3	GO:0043229	intracellular organelle	Cellular Component	GO:0044424, GO:0043226	intracellular part, organelle	6e-10	7.9e-08	122	sscle_03g029800, sscle_13g094480, sscle_02g018990, sscle_13g093710, sscle_16g110530, sscle_04g035090, sscle_10g078720, sscle_13g092350, sscle_03g029910, sscle_07g061150, sscle_02g011820, sscle_08g066140, sscle_09g071970, sscle_08g067190, sscle_16g110640, sscle_10g079410, sscle_07g058940, sscle_16g109260, sscle_01g009090, sscle_06g051690, sscle_04g035260, sscle_09g074050, sscle_01g009490, sscle_12…	1382	sscle_12g089290, sscle_05g044480, sscle_05g042060, sscle_05g043390, sscle_15g105460, sscle_03g024070, sscle_04g039600, sscle_06g054570, sscle_11g084790, sscle_02g021750, sscle_01g008030, sscle_02g021510, sscle_03g026020, sscle_03g028200, sscle_14g100720, sscle_05g047500, sscle_02g021990, sscle_11g084310, sscle_05g042050, sscle_10g077510, sscle_10g076660, sscle_07g059070, sscle_02g018580, sscle_12…	OVER
3	GO:0005622	intracellular	Cellular Component	GO:0044464	cell part	4.1e-11	6.4e-09	150	sscle_03g029800, sscle_13g094480, sscle_02g018990, sscle_13g093710, sscle_16g110530, sscle_04g035090, sscle_06g050910, sscle_01g003660, sscle_10g078720, sscle_13g092350, sscle_03g029910, sscle_07g061150, sscle_02g011820, sscle_08g066140, sscle_09g071970, sscle_08g067190, sscle_16g110640, sscle_10g079410, sscle_07g058940, sscle_09g072390, sscle_12g090830, sscle_16g109260, sscle_01g009090, sscle_06…	1766	sscle_10g077500, sscle_12g089290, sscle_05g042060, sscle_05g043390, sscle_15g105460, sscle_03g024070, sscle_11g082370, sscle_04g034160, sscle_02g021510, sscle_14g100720, sscle_02g021990, sscle_05g042050, sscle_10g077510, sscle_10g076660, sscle_07g059070, sscle_13g094930, sscle_04g038530, sscle_11g082360, sscle_04g034170, sscle_11g086720, sscle_05g046400, sscle_16g107900, sscle_07g059080, sscle_06…	OVER
4	GO:0005618	cell wall	Cellular Component	GO:0030312	external encapsulating structure	0.00024	0.0093	6	sscle_16g108160, sscle_10g079780, sscle_15g106630, sscle_02g015930, sscle_03g027970, sscle_03g026860	14	sscle_14g101670, sscle_14g098650, sscle_07g057800, sscle_09g072610, sscle_07g056970, sscle_12g090620, sscle_04g035060, sscle_07g055380, sscle_07g057570, sscle_07g056040, sscle_03g029230, sscle_16g109520, sscle_03g028440, sscle_01g003370	OVER
4	GO:0044444	cytoplasmic part	Cellular Component	GO:0044424, GO:0005737	intracellular part, cytoplasm	5.5e-10	7.4e-08	75	sscle_08g066110, sscle_03g029800, sscle_07g058290, sscle_02g018990, sscle_13g093110, sscle_16g110530, sscle_12g090760, sscle_06g054250, sscle_06g054770, sscle_02g020620, sscle_03g022920, sscle_16g108660, sscle_04g035090, sscle_05g040470, sscle_14g101850, sscle_15g104840, sscle_03g029910, sscle_07g061150, sscle_07g058060, sscle_02g011820, sscle_13g096590, sscle_08g066140, sscle_08g068480, sscle_07…	682	sscle_10g077620, sscle_10g078710, sscle_15g105460, sscle_09g071860, sscle_02g011830, sscle_06g053110, sscle_04g037310, sscle_11g082250, sscle_06g054450, sscle_04g034160, sscle_01g000410, sscle_01g002830, sscle_01g008030, sscle_03g029650, sscle_02g020300, sscle_03g026020, sscle_11g086610, sscle_14g100720, sscle_05g043020, sscle_05g044590, sscle_02g018580, sscle_02g017370, sscle_04g038530, sscle_06…	OVER
4	GO:0005737	cytoplasm	Cellular Component	GO:0044424	intracellular part	5.1e-10	7.1e-08	90	sscle_06g051810, sscle_08g066110, sscle_03g029800, sscle_07g058290, sscle_02g018990, sscle_04g032330, sscle_10g077660, sscle_13g093110, sscle_16g110530, sscle_12g090760, sscle_02g017740, sscle_06g054250, sscle_06g054770, sscle_02g020620, sscle_03g022920, sscle_16g108660, sscle_04g035090, sscle_05g046610, sscle_05g040470, sscle_14g101850, sscle_01g003660, sscle_15g104840, sscle_03g029910, sscle_07…	893	sscle_15g105460, sscle_14g097230, sscle_04g034160, sscle_01g008030, sscle_02g021510, sscle_03g026020, sscle_14g100720, sscle_02g018580, sscle_04g038530, sscle_06g054560, sscle_02g020890, sscle_05g046400, sscle_07g059080, sscle_02g017480, sscle_02g019420, sscle_11g085660, sscle_09g069890, sscle_02g020880, sscle_03g027570, sscle_03g029750, sscle_03g026000, sscle_09g072800, sscle_12g090290, sscle_15…	OVER
4	GO:0044429	mitochondrial part	Cellular Component	GO:0005739, GO:0044444, GO:0044446	mitochondrion, cytoplasmic part, intracellular organelle part	0.00018	0.007	17	sscle_01g007510, sscle_07g058290, sscle_07g061150, sscle_02g011820, sscle_08g066140, sscle_08g066170, sscle_08g068480, sscle_12g091140, sscle_09g070960, sscle_10g079410, sscle_12g088820, sscle_09g074050, sscle_03g022920, sscle_13g096080, sscle_05g040470, sscle_14g101850, sscle_12g089620	116	sscle_03g024350, sscle_01g007610, sscle_01g006920, sscle_12g090320, sscle_02g016960, sscle_07g056350, sscle_09g074580, sscle_11g083620, sscle_01g000410, sscle_02g020300, sscle_03g023530, sscle_14g101790, sscle_03g026400, sscle_05g043020, sscle_05g046130, sscle_05g044590, sscle_02g016560, sscle_02g015350, sscle_10g078320, sscle_02g012230, sscle_04g037830, sscle_02g017920, sscle_11g085470, sscle_06…	OVER
4	GO:0043232	intracellular non-membrane-bounded organelle	Cellular Component	GO:0043229, GO:0043228	intracellular organelle, non-membrane-bounded organelle	2.7e-13	9.6e-11	66	sscle_03g025880, sscle_03g029800, sscle_13g094480, sscle_04g038440, sscle_16g110530, sscle_06g054250, sscle_02g020620, sscle_04g035090, sscle_05g041320, sscle_10g078720, sscle_15g104840, sscle_03g029910, sscle_07g058060, sscle_09g071970, sscle_03g031870, sscle_07g058340, sscle_08g067190, sscle_16g110640, sscle_02g016630, sscle_16g109260, sscle_01g009090, sscle_06g051690, sscle_03g030270, sscle_04…	463	sscle_05g046540, sscle_12g089290, sscle_15g105340, sscle_02g017380, sscle_05g043390, sscle_09g071860, sscle_02g011830, sscle_06g054450, sscle_11g084790, sscle_01g008150, sscle_01g008030, sscle_07g061010, sscle_03g028200, sscle_14g100720, sscle_02g021990, sscle_11g084310, sscle_10g077510, sscle_07g059070, sscle_02g018580, sscle_06g054430, sscle_04g039740, sscle_10g078960, sscle_11g082360, sscle_09…	OVER
4	GO:0030684	preribosome	Cellular Component	GO:1990904	ribonucleoprotein complex	1.4e-12	3.3e-10	14	sscle_01g007840, sscle_10g075580, sscle_01g003620, sscle_13g094480, sscle_02g019160, sscle_04g039510, sscle_01g009090, sscle_04g035260, sscle_01g009490, sscle_05g041850, sscle_01g005780, sscle_01g003570, sscle_01g000580, sscle_05g041320	12	sscle_03g028080, sscle_05g046220, sscle_01g001390, sscle_08g064160, sscle_04g039390, sscle_12g088380, sscle_08g064140, sscle_02g013090, sscle_14g099450, sscle_15g105390, sscle_01g007960, sscle_02g012330	OVER
4	GO:0043231	intracellular membrane-bounded organelle	Cellular Component	GO:0043227, GO:0043229	membrane-bounded organelle, intracellular organelle	3e-06	0.0002	89	sscle_03g025880, sscle_08g066110, sscle_07g058290, sscle_13g094480, sscle_02g018990, sscle_13g093710, sscle_04g038440, sscle_13g093110, sscle_12g090760, sscle_04g037230, sscle_03g022920, sscle_16g108660, sscle_05g046610, sscle_05g040470, sscle_14g101850, sscle_05g041320, sscle_10g078720, sscle_15g104840, sscle_13g092350, sscle_07g061150, sscle_10g076580, sscle_02g011820, sscle_02g018260, sscle_13…	1077	sscle_05g044480, sscle_05g042060, sscle_05g043390, sscle_15g105460, sscle_03g024070, sscle_04g039600, sscle_06g054570, sscle_11g084790, sscle_02g021750, sscle_02g021510, sscle_03g026020, sscle_03g028200, sscle_05g047500, sscle_11g084310, sscle_05g042050, sscle_10g077510, sscle_10g076660, sscle_07g059070, sscle_12g091360, sscle_14g098550, sscle_04g038530, sscle_11g082360, sscle_06g054560, sscle_01…	OVER
4	GO:0044428	nuclear part	Cellular Component	GO:0005634, GO:0044446	nucleus, intracellular organelle part	4.1e-06	0.00025	31	sscle_10g076870, sscle_03g025880, sscle_03g027800, sscle_13g094480, sscle_09g071880, sscle_04g038440, sscle_12g090740, sscle_06g053970, sscle_02g016820, sscle_07g056370, sscle_12g089220, sscle_05g041320, sscle_10g078720, sscle_01g007840, sscle_10g076280, sscle_09g071970, sscle_03g031870, sscle_04g039440, sscle_01g009090, sscle_16g108670, sscle_04g035260, sscle_01g009490, sscle_03g028590, sscle_12…	238	sscle_02g017380, sscle_05g043390, sscle_04g034950, sscle_10g075200, sscle_02g016840, sscle_16g107370, sscle_02g017930, sscle_06g053120, sscle_02g021750, sscle_07g061010, sscle_05g042050, sscle_10g077510, sscle_10g076660, sscle_08g065210, sscle_14g098550, sscle_04g038650, sscle_14g099090, sscle_09g074210, sscle_09g068690, sscle_01g007750, sscle_03g026010, sscle_05g044100, sscle_01g007870, sscle_08…	OVER
4	GO:0070013	intracellular organelle lumen	Cellular Component	GO:0044424, GO:0043233, GO:0043229	intracellular part, organelle lumen, intracellular organelle	5.1e-13	1.3e-10	40	sscle_10g076870, sscle_03g025880, sscle_01g007510, sscle_03g027800, sscle_13g094480, sscle_08g066170, sscle_09g071880, sscle_04g038440, sscle_12g090740, sscle_06g053970, sscle_02g016820, sscle_03g022920, sscle_07g056370, sscle_12g089220, sscle_12g089620, sscle_05g041320, sscle_10g078720, sscle_01g007840, sscle_07g061150, sscle_02g011820, sscle_10g076280, sscle_09g071970, sscle_03g031870, sscle_04…	189	sscle_10g080630, sscle_01g006920, sscle_02g017380, sscle_05g043390, sscle_04g034950, sscle_01g011030, sscle_10g079520, sscle_02g017930, sscle_09g072560, sscle_13g094090, sscle_07g061650, sscle_07g061010, sscle_11g083500, sscle_05g044750, sscle_10g077510, sscle_03g026400, sscle_10g076660, sscle_08g065210, sscle_02g020380, sscle_04g039340, sscle_02g016560, sscle_04g038650, sscle_06g053860, sscle_14…	OVER
4	GO:0005840	ribosome	Cellular Component	GO:0044444, GO:0043232, GO:1990904	cytoplasmic part, intracellular non-membrane-bounded organelle, ribonucleoprotein complex	6.9e-10	8.7e-08	35	sscle_03g029900, sscle_03g029800, sscle_01g010960, sscle_04g038660, sscle_03g030410, sscle_12g090300, sscle_16g110530, sscle_06g054250, sscle_07g059910, sscle_16g108480, sscle_02g020620, sscle_09g069690, sscle_11g085180, sscle_07g056370, sscle_09g071490, sscle_01g009100, sscle_04g035090, sscle_15g102560, sscle_15g104840, sscle_03g029910, sscle_07g058060, sscle_14g101050, sscle_06g052630, sscle_09…	194	sscle_09g071860, sscle_02g011830, sscle_06g054450, sscle_05g041520, sscle_11g081960, sscle_01g006770, sscle_14g100720, sscle_01g005320, sscle_08g063150, sscle_02g018580, sscle_10g079010, sscle_06g054430, sscle_04g039740, sscle_02g012110, sscle_10g078960, sscle_09g074450, sscle_16g109420, sscle_01g005330, sscle_03g024170, sscle_02g015180, sscle_12g090980, sscle_09g071170, sscle_09g074560, sscle_11…	OVER
5	GO:0005634	nucleus	Cellular Component	GO:0043231	intracellular membrane-bounded organelle	0.00052	0.018	57	sscle_03g025880, sscle_13g094480, sscle_13g093710, sscle_04g038440, sscle_04g037230, sscle_05g046610, sscle_05g041320, sscle_10g078720, sscle_13g092350, sscle_10g076580, sscle_02g018260, sscle_09g071970, sscle_03g031870, sscle_07g058980, sscle_02g017210, sscle_07g058940, sscle_02g013010, sscle_01g009090, sscle_04g033280, sscle_04g035260, sscle_01g009490, sscle_03g028590, sscle_12g089450, sscle_01…	715	sscle_05g044120, sscle_12g091490, sscle_15g105340, sscle_02g017380, sscle_01g003930, sscle_05g044480, sscle_05g042060, sscle_05g043390, sscle_03g024070, sscle_14g097110, sscle_10g075200, sscle_04g039600, sscle_06g054570, sscle_06g053120, sscle_11g084790, sscle_01g009480, sscle_02g021750, sscle_07g061010, sscle_02g021510, sscle_03g026020, sscle_03g028200, sscle_05g047500, sscle_11g084310, sscle_05…	OVER
5	GO:0030686	90S preribosome	Cellular Component	GO:0030684	preribosome	0.00052	0.018	4	sscle_05g041850, sscle_10g075580, sscle_13g094480, sscle_05g041320	5	sscle_02g013090, sscle_01g001390, sscle_08g064160, sscle_12g088380, sscle_08g064140	OVER
5	GO:0005739	mitochondrion	Cellular Component	GO:0044444, GO:0043231	cytoplasmic part, intracellular membrane-bounded organelle	7.9e-07	6e-05	29	sscle_10g080410, sscle_01g007510, sscle_08g066110, sscle_10g075580, sscle_07g058290, sscle_08g066170, sscle_02g018990, sscle_12g090760, sscle_16g108480, sscle_03g022920, sscle_07g056370, sscle_05g040470, sscle_06g048630, sscle_14g101850, sscle_12g089620, sscle_10g078940, sscle_15g104840, sscle_07g061150, sscle_02g011820, sscle_07g058480, sscle_08g066140, sscle_08g068480, sscle_12g091140, sscle_03…	195	sscle_10g078710, sscle_01g007610, sscle_04g034710, sscle_02g016960, sscle_11g082250, sscle_16g110660, sscle_07g056350, sscle_09g074580, sscle_01g000410, sscle_02g020300, sscle_03g023530, sscle_15g102500, sscle_05g043020, sscle_05g044590, sscle_02g012230, sscle_02g017920, sscle_11g082480, sscle_06g054560, sscle_09g072150, sscle_06g051170, sscle_03g026370, sscle_03g025600, sscle_07g060850, sscle_03…	OVER
5	GO:0030687	preribosome, large subunit precursor	Cellular Component	GO:0030684	preribosome	1.1e-11	2e-09	9	sscle_01g007840, sscle_01g009090, sscle_01g003620, sscle_04g035260, sscle_13g094480, sscle_01g009490, sscle_01g005780, sscle_01g003570, sscle_01g000580	1	sscle_14g099450	OVER
5	GO:0031981	nuclear lumen	Cellular Component	GO:0070013, GO:0044428	intracellular organelle lumen, nuclear part	1.9e-09	2.3e-07	30	sscle_10g076870, sscle_03g025880, sscle_03g027800, sscle_13g094480, sscle_09g071880, sscle_04g038440, sscle_12g090740, sscle_06g053970, sscle_02g016820, sscle_07g056370, sscle_12g089220, sscle_05g041320, sscle_10g078720, sscle_01g007840, sscle_10g076280, sscle_09g071970, sscle_03g031870, sscle_04g039440, sscle_01g009090, sscle_16g108670, sscle_04g035260, sscle_01g009490, sscle_03g028590, sscle_12…	152	sscle_10g080630, sscle_02g017380, sscle_05g043390, sscle_04g034950, sscle_01g011030, sscle_10g079520, sscle_02g017930, sscle_09g072560, sscle_13g094090, sscle_07g061650, sscle_07g061010, sscle_11g083500, sscle_05g044750, sscle_10g077510, sscle_10g076660, sscle_08g065210, sscle_02g020380, sscle_04g039340, sscle_04g038650, sscle_06g053860, sscle_14g099090, sscle_09g074210, sscle_09g068690, sscle_03…	OVER
5	GO:0005730	nucleolus	Cellular Component	GO:0043232, GO:0044428, GO:0031981	intracellular non-membrane-bounded organelle, nuclear part, nuclear lumen	7.1e-18	7e-15	29	sscle_10g076870, sscle_03g025880, sscle_03g027800, sscle_13g094480, sscle_09g071880, sscle_04g038440, sscle_06g053970, sscle_02g016820, sscle_07g056370, sscle_12g089220, sscle_05g041320, sscle_10g078720, sscle_01g007840, sscle_10g076280, sscle_09g071970, sscle_03g031870, sscle_04g039440, sscle_01g009090, sscle_16g108670, sscle_04g035260, sscle_01g009490, sscle_03g028590, sscle_12g089450, sscle_05…	56	sscle_01g001390, sscle_02g017380, sscle_03g024390, sscle_05g043390, sscle_06g050200, sscle_02g018940, sscle_02g017930, sscle_13g092700, sscle_11g081080, sscle_07g061010, sscle_11g083500, sscle_05g044750, sscle_10g077510, sscle_05g046690, sscle_03g023190, sscle_09g073710, sscle_04g038850, sscle_06g053860, sscle_16g110690, sscle_02g013090, sscle_05g042000, sscle_05g047930, sscle_09g069700, sscle_01…	OVER
5	GO:0005759	mitochondrial matrix	Cellular Component	GO:0070013, GO:0044429	intracellular organelle lumen, mitochondrial part	0.00076	0.024	7	sscle_12g088820, sscle_07g061150, sscle_02g011820, sscle_08g066170, sscle_12g091140, sscle_10g079410, sscle_12g089620	26	sscle_08g065240, sscle_09g072340, sscle_01g007380, sscle_03g029670, sscle_07g057180, sscle_11g084770, sscle_01g001020, sscle_03g026200, sscle_03g026400, sscle_05g046110, sscle_08g064220, sscle_01g001280, sscle_02g017070, sscle_12g089140, sscle_10g077690, sscle_09g071230, sscle_02g016560, sscle_04g032860, sscle_15g107180, sscle_07g056380, sscle_04g036190, sscle_06g048660, sscle_01g009890, sscle_07…	OVER

## Sheet: NEP32 T2 (24 - 48 hpi)
S3. Enrichment analysis of S. sclerotiorum up-regulated genes during interaction with Susceptible (32) and Resistant (63) canola lines at early (T1, 8-16 hpi) and late (T2, 24-48 hpi)
Level	GO ID	GO Name	GO Type	Parents (ACC)	Parents (Name)	P-Value	FDR	#SeqTest	SeqTest	#SeqRef	SeqRef	OVER/UNDER
1	GO:0008150	biological_process	Biological Process
2	GO:0009987	cellular process	Biological Process	GO:0008150	biological_process
2	GO:0071840	cellular component organization or biogenesis	Biological Process	GO:0008150	biological_process
2	GO:0008152	metabolic process	Biological Process	GO:0008150	biological_process	1.5e-25	2.4e-22	235	sscle_10g075560, sscle_14g100290, sscle_08g062190, sscle_02g011950, sscle_07g059860, sscle_09g073010, sscle_03g031050, sscle_11g084430, sscle_03g023650, sscle_11g085640, sscle_08g064120, sscle_05g043380, sscle_02g011820, sscle_15g103150, sscle_12g090030, sscle_07g058540, sscle_16g110640, sscle_09g074570, sscle_02g012240, sscle_04g035020, sscle_09g073000, sscle_01g002020, sscle_10g075780, sscle_01…	3415	sscle_05g047750, sscle_10g078830, sscle_10g077500, sscle_05g043390, sscle_01g003810, sscle_01g011430, sscle_08g068290, sscle_07g055930, sscle_06g052150, sscle_11g085880, sscle_16g111190, sscle_02g021510, sscle_01g000770, sscle_16g107930, sscle_14g100720, sscle_05g046410, sscle_05g042050, sscle_10g078840, sscle_10g077510, sscle_01g010110, sscle_01g011440, sscle_13g092750, sscle_03g027580, sscle_01…	OVER
2	GO:0051179	localization	Biological Process	GO:0008150	biological_process
2	GO:0050896	response to stimulus	Biological Process	GO:0008150	biological_process
3	GO:0033036	macromolecule localization	Biological Process	GO:0051179	localization
3	GO:0051234	establishment of localization	Biological Process	GO:0051179	localization
3	GO:0051716	cellular response to stimulus	Biological Process	GO:0050896, GO:0009987	response to stimulus, cellular process
3	GO:0009056	catabolic process	Biological Process	GO:0008152	metabolic process	9.7e-11	2.6e-08	40	sscle_14g101360, sscle_03g028610, sscle_09g071800, sscle_10g075460, sscle_08g066110, sscle_04g034810, sscle_02g011970, sscle_06g051570, sscle_02g014130, sscle_04g034310, sscle_11g083680, sscle_09g069470, sscle_16g107450, sscle_16g108660, sscle_04g034060, sscle_12g089640, sscle_05g045940, sscle_03g023650, sscle_03g023350, sscle_14g099920, sscle_10g075470, sscle_03g023030, sscle_08g064380, sscle_10…	306	sscle_05g042180, sscle_08g064250, sscle_03g025160, sscle_14g101380, sscle_02g016050, sscle_05g047190, sscle_02g015760, sscle_09g072280, sscle_16g107370, sscle_07g061930, sscle_01g008150, sscle_03g030080, sscle_16g109550, sscle_08g062620, sscle_08g063830, sscle_05g044910, sscle_03g029650, sscle_11g081840, sscle_01g005680, sscle_12g088750, sscle_03g028320, sscle_05g046410, sscle_15g102500, sscle_05…	OVER
3	GO:0006950	response to stress	Biological Process	GO:0050896	response to stimulus
3	GO:0016043	cellular component organization	Biological Process	GO:0071840, GO:0009987	cellular component organization or biogenesis, cellular process
3	GO:0051301	cell division	Biological Process	GO:0009987	cellular process
3	GO:0044237	cellular metabolic process	Biological Process	GO:0008152, GO:0009987	metabolic process, cellular process	0.0015	0.046	115	sscle_08g062590, sscle_08g062190, sscle_06g051570, sscle_04g036610, sscle_07g055410, sscle_04g034310, sscle_03g023650, sscle_11g085640, sscle_08g064120, sscle_14g099920, sscle_08g064760, sscle_01g005720, sscle_03g023030, sscle_03g029910, sscle_10g075610, sscle_16g110640, sscle_10g075850, sscle_09g074570, sscle_16g108170, sscle_06g051690, sscle_09g068730, sscle_09g069820, sscle_03g025200, sscle_01…	2319	sscle_10g078830, sscle_10g077500, sscle_07g059060, sscle_02g011710, sscle_05g043390, sscle_03g024070, sscle_07g055930, sscle_11g081040, sscle_04g034160, sscle_16g111190, sscle_02g021510, sscle_01g000770, sscle_16g107930, sscle_14g100720, sscle_05g046410, sscle_05g042050, sscle_10g078840, sscle_10g077510, sscle_10g076660, sscle_07g059070, sscle_05g044230, sscle_01g010110, sscle_14g099640, sscle_02…	OVER
3	GO:0006807	nitrogen compound metabolic process	Biological Process	GO:0008152	metabolic process
3	GO:0007049	cell cycle	Biological Process	GO:0009987	cellular process
3	GO:0051641	cellular localization	Biological Process	GO:0051179	localization
3	GO:0042221	response to chemical	Biological Process	GO:0050896	response to stimulus
3	GO:0044281	small molecule metabolic process	Biological Process	GO:0008152	metabolic process	2.9e-10	7.4e-08	62	sscle_08g062590, sscle_08g066110, sscle_08g062190, sscle_06g051570, sscle_02g017740, sscle_07g055410, sscle_09g069470, sscle_16g107450, sscle_16g108660, sscle_08g062820, sscle_12g089640, sscle_01g004550, sscle_08g064120, sscle_03g023350, sscle_08g064760, sscle_10g075610, sscle_10g075850, sscle_07g058740, sscle_09g074570, sscle_02g014060, sscle_14g101500, sscle_09g068730, sscle_09g069820, sscle_03…	665	sscle_05g045210, sscle_02g011710, sscle_05g043390, sscle_15g104370, sscle_14g099530, sscle_14g097230, sscle_06g054200, sscle_10g076410, sscle_04g038400, sscle_09g072950, sscle_11g082490, sscle_06g053240, sscle_01g007060, sscle_01g009480, sscle_06g052390, sscle_09g069550, sscle_03g029650, sscle_07g061010, sscle_02g021510, sscle_01g000770, sscle_16g107930, sscle_03g029410, sscle_11g085520, sscle_03…	OVER
3	GO:0009058	biosynthetic process	Biological Process	GO:0008152	metabolic process
3	GO:0071554	cell wall organization or biogenesis	Biological Process	GO:0009987	cellular process	2.8e-07	3.4e-05	12	sscle_08g062590, sscle_16g108160, sscle_11g083680, sscle_10g075470, sscle_02g015930, sscle_16g107660, sscle_04g034810, sscle_07g062010, sscle_03g027970, sscle_05g041650, sscle_03g026860, sscle_05g045850	40	sscle_08g066850, sscle_03g025160, sscle_02g018150, sscle_03g022190, sscle_10g079780, sscle_16g110020, sscle_12g090620, sscle_04g032140, sscle_03g028060, sscle_06g054170, sscle_14g100520, sscle_08g062620, sscle_04g036180, sscle_03g028440, sscle_01g005680, sscle_03g022200, sscle_11g081560, sscle_08g066840, sscle_12g087520, sscle_03g022240, sscle_11g083810, sscle_14g099120, sscle_07g055920, sscle_07…	OVER
3	GO:0044238	primary metabolic process	Biological Process	GO:0008152	metabolic process	3.1e-08	4.6e-06	138	sscle_08g062590, sscle_08g062190, sscle_02g011950, sscle_06g051570, sscle_04g036610, sscle_07g055410, sscle_04g034310, sscle_01g004070, sscle_11g084430, sscle_06g048730, sscle_03g023650, sscle_11g085640, sscle_08g064120, sscle_14g099920, sscle_08g064760, sscle_01g005720, sscle_08g068200, sscle_03g029910, sscle_12g090030, sscle_07g058540, sscle_10g075610, sscle_16g110640, sscle_10g075850, sscle_09…	2331	sscle_10g078830, sscle_10g077500, sscle_07g059060, sscle_02g011710, sscle_05g043390, sscle_03g024070, sscle_07g055930, sscle_11g081040, sscle_11g082370, sscle_04g034160, sscle_02g020660, sscle_08g063830, sscle_02g021510, sscle_01g000770, sscle_14g100720, sscle_05g046410, sscle_05g042050, sscle_10g078840, sscle_10g077510, sscle_10g076660, sscle_07g059070, sscle_05g044230, sscle_01g010110, sscle_14…	OVER
3	GO:0055114	oxidation-reduction process	Biological Process	GO:0008152	metabolic process	1.7e-16	1e-13	79	sscle_08g066110, sscle_13g095010, sscle_02g021040, sscle_04g032810, sscle_07g059860, sscle_06g051570, sscle_10g078990, sscle_02g016010, sscle_09g074730, sscle_09g069070, sscle_03g022920, sscle_16g108660, sscle_01g000730, sscle_08g062820, sscle_03g023730, sscle_05g041720, sscle_01g004550, sscle_03g022380, sscle_05g042690, sscle_03g023030, sscle_05g048230, sscle_05g043380, sscle_02g011820, sscle_12…	720	sscle_05g045330, sscle_10g075680, sscle_02g011710, sscle_01g003810, sscle_02g019440, sscle_01g011430, sscle_15g104370, sscle_08g068170, sscle_08g068290, sscle_06g054200, sscle_09g070530, sscle_09g072950, sscle_06g052150, sscle_11g085880, sscle_11g081040, sscle_01g007060, sscle_04g034160, sscle_01g008390, sscle_03g029650, sscle_16g111070, sscle_02g020300, sscle_16g107930, sscle_03g029530, sscle_11…	OVER
3	GO:0071704	organic substance metabolic process	Biological Process	GO:0008152	metabolic process	1.1e-09	2.2e-07	152	sscle_08g062590, sscle_08g062190, sscle_02g011950, sscle_06g051570, sscle_04g036610, sscle_07g055410, sscle_04g034310, sscle_01g004070, sscle_11g084430, sscle_06g048730, sscle_03g023650, sscle_11g085640, sscle_08g064120, sscle_14g099920, sscle_08g064760, sscle_01g005720, sscle_05g042690, sscle_08g068200, sscle_03g023030, sscle_03g029910, sscle_12g090030, sscle_07g058540, sscle_10g075610, sscle_16…	2525	sscle_10g078830, sscle_10g077500, sscle_07g059060, sscle_02g011710, sscle_05g043390, sscle_03g024070, sscle_07g055930, sscle_11g081040, sscle_11g082370, sscle_04g034160, sscle_02g020660, sscle_08g063830, sscle_02g021510, sscle_01g000770, sscle_16g107930, sscle_14g100720, sscle_05g046410, sscle_05g042050, sscle_10g078840, sscle_10g077510, sscle_10g076660, sscle_07g059070, sscle_05g044230, sscle_01…	OVER
3	GO:0022402	cell cycle process	Biological Process	GO:0009987, GO:0007049	cellular process, cell cycle
4	GO:0046483	heterocycle metabolic process	Biological Process	GO:0044237	cellular metabolic process
4	GO:0006520	cellular amino acid metabolic process	Biological Process	GO:0044238, GO:0019752, GO:1901564	primary metabolic process, carboxylic acid metabolic process, organonitrogen compound metabolic process
4	GO:0070727	cellular macromolecule localization	Biological Process	GO:0033036, GO:0051641	macromolecule localization, cellular localization
4	GO:0033554	cellular response to stress	Biological Process	GO:0006950, GO:0051716	response to stress, cellular response to stimulus
4	GO:0006725	cellular aromatic compound metabolic process	Biological Process	GO:0044237	cellular metabolic process
4	GO:0006790	sulfur compound metabolic process	Biological Process	GO:0044237	cellular metabolic process	0.00064	0.026	11	sscle_03g022470, sscle_01g006740, sscle_08g064760, sscle_08g066110, sscle_15g106630, sscle_13g094590, sscle_16g108660, sscle_08g062820, sscle_10g077240, sscle_09g068730, sscle_02g017740	83	sscle_05g047430, sscle_13g096660, sscle_09g071700, sscle_08g068530, sscle_07g059220, sscle_06g051130, sscle_04g032650, sscle_09g073890, sscle_14g098490, sscle_11g082290, sscle_06g049220, sscle_16g111190, sscle_01g002630, sscle_03g028320, sscle_01g006530, sscle_03g024360, sscle_05g044150, sscle_09g071010, sscle_02g015470, sscle_01g010590, sscle_13g093880, sscle_10g079410, sscle_07g056510, sscle_09…	OVER
4	GO:0008104	protein localization	Biological Process	GO:0033036	macromolecule localization
4	GO:0034641	cellular nitrogen compound metabolic process	Biological Process	GO:0044237, GO:0006807	cellular metabolic process, nitrogen compound metabolic process
4	GO:1901575	organic substance catabolic process	Biological Process	GO:0071704, GO:0009056	organic substance metabolic process, catabolic process	1.7e-11	5.6e-09	39	sscle_14g101360, sscle_03g028610, sscle_09g071800, sscle_10g075460, sscle_08g066110, sscle_04g034810, sscle_02g011970, sscle_06g051570, sscle_02g014130, sscle_04g034310, sscle_11g083680, sscle_09g069470, sscle_16g107450, sscle_16g108660, sscle_04g034060, sscle_12g089640, sscle_05g045940, sscle_03g023650, sscle_03g023350, sscle_14g099920, sscle_10g075470, sscle_03g023030, sscle_08g064380, sscle_10…	274	sscle_08g064250, sscle_03g025160, sscle_02g016050, sscle_05g047190, sscle_02g015760, sscle_09g072280, sscle_16g107370, sscle_07g061930, sscle_01g008150, sscle_03g030080, sscle_16g109550, sscle_08g062620, sscle_08g063830, sscle_05g044910, sscle_03g029650, sscle_11g081840, sscle_01g005680, sscle_12g088750, sscle_03g028320, sscle_05g046410, sscle_15g102500, sscle_05g047860, sscle_07g061030, sscle_12…	OVER
4	GO:0005975	carbohydrate metabolic process	Biological Process	GO:0071704, GO:0044238	organic substance metabolic process, primary metabolic process	8.3e-28	2e-24	62	sscle_08g066110, sscle_04g033820, sscle_06g051570, sscle_07g055410, sscle_02g016530, sscle_04g034310, sscle_09g069470, sscle_09g070580, sscle_03g022640, sscle_06g048730, sscle_03g023650, sscle_11g085640, sscle_03g026860, sscle_03g023350, sscle_03g026960, sscle_14g099920, sscle_01g005720, sscle_08g068200, sscle_14g102160, sscle_02g018140, sscle_12g090030, sscle_07g056950, sscle_09g074570, sscle_07…	263	sscle_10g078830, sscle_01g002160, sscle_08g064250, sscle_03g025160, sscle_12g090040, sscle_01g011550, sscle_02g015760, sscle_04g034160, sscle_07g055380, sscle_10g079370, sscle_16g109550, sscle_02g020660, sscle_08g062620, sscle_08g063830, sscle_01g005680, sscle_03g028320, sscle_01g007740, sscle_12g089720, sscle_05g046410, sscle_05g045320, sscle_03g030620, sscle_11g082920, sscle_07g061030, sscle_13…	OVER
4	GO:0015977	carbon fixation	Biological Process	GO:0071704	organic substance metabolic process	0.00099	0.034	4	sscle_08g066110, sscle_10g080410, sscle_08g062820, sscle_05g043880	9	sscle_12g088820, sscle_09g071080, sscle_01g007060, sscle_04g034160, sscle_08g065240, sscle_11g080930, sscle_14g101040, sscle_06g048660, sscle_02g012310	OVER
4	GO:0019637	organophosphate metabolic process	Biological Process	GO:0006793, GO:0071704	phosphorus metabolic process, organic substance metabolic process	0.00046	0.02	20	sscle_08g064120, sscle_03g023350, sscle_01g007510, sscle_08g064760, sscle_08g066110, sscle_13g094590, sscle_04g034810, sscle_02g013700, sscle_06g051570, sscle_10g075610, sscle_07g055410, sscle_09g069070, sscle_16g108660, sscle_05g043510, sscle_10g080020, sscle_08g065800, sscle_05g045940, sscle_06g048630, sscle_01g002880, sscle_09g069820	217	sscle_01g002160, sscle_01g007610, sscle_07g059060, sscle_07g061260, sscle_02g018110, sscle_04g032650, sscle_02g015760, sscle_06g053240, sscle_04g035250, sscle_01g009480, sscle_16g109550, sscle_05g042850, sscle_09g069550, sscle_02g021510, sscle_01g000770, sscle_03g029410, sscle_10g080230, sscle_16g107810, sscle_02g017370, sscle_14g099640, sscle_02g018100, sscle_16g110400, sscle_02g012230, sscle_06…	OVER
4	GO:0006139	nucleobase-containing compound metabolic process	Biological Process	GO:1901360, GO:0044238, GO:0034641, GO:0046483, GO:0006725	organic cyclic compound metabolic process, primary metabolic process, cellular nitrogen compound metabolic process, heterocycle metabolic process, cellular aromatic compound metabolic process
4	GO:0009410	response to xenobiotic stimulus	Biological Process	GO:0042221	response to chemical	0.0008	0.031	6	sscle_04g037100, sscle_04g037220, sscle_06g051570, sscle_09g068730, sscle_13g092120, sscle_02g014060	25	sscle_13g095430, sscle_08g066650, sscle_08g068530, sscle_15g102270, sscle_13g096040, sscle_08g067260, sscle_07g058330, sscle_05g047190, sscle_06g052820, sscle_02g014590, sscle_02g016210, sscle_09g072610, sscle_10g079050, sscle_06g052390, sscle_03g029930, sscle_13g096010, sscle_03g024360, sscle_08g063090, sscle_06g050410, sscle_03g031450, sscle_06g055170, sscle_01g002820, sscle_08g065940, sscle_12…	OVER
4	GO:0035383	thioester metabolic process	Biological Process	GO:0071704, GO:0006790	organic substance metabolic process, sulfur compound metabolic process	0.00099	0.034	4	sscle_08g064760, sscle_08g066110, sscle_13g094590, sscle_16g108660	9	sscle_09g072050, sscle_13g095430, sscle_09g072140, sscle_07g059220, sscle_06g048660, sscle_01g007370, sscle_09g071010, sscle_13g096610, sscle_10g079410	OVER
4	GO:1901568	fatty acid derivative metabolic process	Biological Process	GO:0071704	organic substance metabolic process	0.0002	0.0093	4	sscle_13g094590, sscle_12g089640, sscle_09g068730, sscle_15g105820	5	sscle_08g067260, sscle_08g068530, sscle_10g080260, sscle_06g049040, sscle_08g065940	OVER
4	GO:0044282	small molecule catabolic process	Biological Process	GO:0009056, GO:0044281	catabolic process, small molecule metabolic process	1.5e-06	0.00016	13	sscle_09g071800, sscle_10g075460, sscle_08g064380, sscle_02g011970, sscle_10g075610, sscle_02g014130, sscle_16g107450, sscle_16g108660, sscle_12g089640, sscle_05g045940, sscle_03g025200, sscle_15g105820, sscle_08g062630	58	sscle_02g018550, sscle_05g047190, sscle_02g014590, sscle_02g012640, sscle_13g095970, sscle_06g050320, sscle_07g056310, sscle_11g082290, sscle_03g030080, sscle_03g029650, sscle_07g056190, sscle_11g081840, sscle_03g028320, sscle_15g102500, sscle_12g089140, sscle_04g032740, sscle_04g039340, sscle_09g071010, sscle_10g076620, sscle_10g078200, sscle_06g051960, sscle_02g013690, sscle_05g041710, sscle_08…	OVER
4	GO:0051649	establishment of localization in cell	Biological Process	GO:0051234, GO:0051641	establishment of localization, cellular localization
4	GO:0044248	cellular catabolic process	Biological Process	GO:0044237, GO:0009056	cellular metabolic process, catabolic process	8.7e-09	1.3e-06	31	sscle_14g101360, sscle_09g071800, sscle_10g075460, sscle_04g034810, sscle_02g011970, sscle_06g051570, sscle_02g014130, sscle_04g034310, sscle_11g083680, sscle_16g107450, sscle_16g108660, sscle_12g089640, sscle_03g023650, sscle_14g099920, sscle_10g075470, sscle_03g023030, sscle_08g064380, sscle_10g075610, sscle_07g058740, sscle_16g110570, sscle_04g037100, sscle_16g107660, sscle_09g074190, sscle_07…	232	sscle_05g042180, sscle_03g025160, sscle_14g101380, sscle_05g047190, sscle_09g072280, sscle_16g107370, sscle_07g061930, sscle_01g008150, sscle_03g030080, sscle_16g109550, sscle_08g062620, sscle_03g029650, sscle_11g081840, sscle_01g005680, sscle_12g088750, sscle_03g028320, sscle_05g046410, sscle_15g102500, sscle_05g047860, sscle_12g090390, sscle_12g089060, sscle_10g080800, sscle_13g094930, sscle_06…	OVER
4	GO:0044260	cellular macromolecule metabolic process	Biological Process	GO:0044237, GO:0043170	cellular metabolic process, macromolecule metabolic process
4	GO:0044262	cellular carbohydrate metabolic process	Biological Process	GO:0044237, GO:0005975	cellular metabolic process, carbohydrate metabolic process	1.7e-16	1e-13	27	sscle_14g101360, sscle_03g028610, sscle_10g080410, sscle_04g034810, sscle_02g014130, sscle_04g034310, sscle_16g108160, sscle_11g083680, sscle_09g070580, sscle_02g015930, sscle_04g034060, sscle_08g067810, sscle_03g027970, sscle_08g062640, sscle_03g023650, sscle_11g085640, sscle_03g026860, sscle_14g099920, sscle_01g005720, sscle_10g075470, sscle_16g108170, sscle_16g107660, sscle_08g063200, sscle_05…	74	sscle_10g078830, sscle_13g093670, sscle_08g063000, sscle_01g002160, sscle_15g104530, sscle_10g075280, sscle_11g083260, sscle_01g010070, sscle_04g034160, sscle_07g055380, sscle_16g109550, sscle_09g071270, sscle_14g100520, sscle_03g022720, sscle_08g062620, sscle_10g080270, sscle_01g006130, sscle_01g005680, sscle_03g028320, sscle_12g089720, sscle_08g068360, sscle_08g063190, sscle_07g057800, sscle_10…	OVER
4	GO:0015980	energy derivation by oxidation of organic compounds	Biological Process	GO:0055114, GO:0006091	oxidation-reduction process, generation of precursor metabolites and energy
4	GO:0044036	cell wall macromolecule metabolic process	Biological Process	GO:0044260, GO:0071554	cellular macromolecule metabolic process, cell wall organization or biogenesis	8.9e-06	0.00075	8	sscle_08g062590, sscle_11g083680, sscle_10g075470, sscle_16g107660, sscle_04g034810, sscle_07g062010, sscle_05g041650, sscle_05g045850	22	sscle_08g066850, sscle_11g083810, sscle_03g025160, sscle_07g055920, sscle_12g090430, sscle_09g074790, sscle_06g054140, sscle_16g110020, sscle_09g074550, sscle_04g032140, sscle_03g028060, sscle_06g054170, sscle_06g054180, sscle_08g062620, sscle_04g036180, sscle_01g005680, sscle_11g085210, sscle_11g081560, sscle_08g066840, sscle_12g087520, sscle_12g086860, sscle_03g026530	OVER
4	GO:1901360	organic cyclic compound metabolic process	Biological Process	GO:0071704	organic substance metabolic process
4	GO:0045184	establishment of protein localization	Biological Process	GO:0051234, GO:0008104	establishment of localization, protein localization
4	GO:0006081	cellular aldehyde metabolic process	Biological Process	GO:0071704, GO:0044237	organic substance metabolic process, cellular metabolic process	2.9e-07	3.5e-05	9	sscle_10g080410, sscle_14g101500, sscle_05g043510, sscle_06g051570, sscle_08g067810, sscle_08g063200, sscle_08g062640, sscle_09g069820, sscle_08g062630	18	sscle_14g100240, sscle_14g101040, sscle_10g079790, sscle_05g046280, sscle_09g072640, sscle_02g013620, sscle_06g050210, sscle_12g088820, sscle_04g032380, sscle_09g071080, sscle_11g085130, sscle_04g037000, sscle_03g028170, sscle_10g079480, sscle_01g007370, sscle_11g083660, sscle_03g028320, sscle_03g027430	OVER
4	GO:0044255	cellular lipid metabolic process	Biological Process	GO:0044237, GO:0006629	cellular metabolic process, lipid metabolic process	0.00041	0.018	17	sscle_01g003110, sscle_10g075460, sscle_08g064380, sscle_02g013700, sscle_07g059770, sscle_06g051570, sscle_09g074570, sscle_02g012470, sscle_09g069070, sscle_16g107460, sscle_09g069470, sscle_16g108660, sscle_09g068730, sscle_01g002880, sscle_03g025200, sscle_15g105820, sscle_08g062630	166	sscle_05g041490, sscle_01g005950, sscle_07g059060, sscle_07g061260, sscle_10g076250, sscle_14g099530, sscle_04g032650, sscle_04g035250, sscle_02g014820, sscle_16g109550, sscle_16g107530, sscle_05g042850, sscle_03g022720, sscle_11g086610, sscle_08g065850, sscle_14g101410, sscle_16g107810, sscle_01g002670, sscle_01g004870, sscle_05g041480, sscle_02g021190, sscle_05g046370, sscle_02g017370, sscle_15…	OVER
4	GO:0017144	drug metabolic process	Biological Process	GO:0044237	cellular metabolic process	5.6e-08	8.1e-06	27	sscle_01g006740, sscle_10g075460, sscle_08g066110, sscle_08g062190, sscle_10g077240, sscle_13g092120, sscle_04g034310, sscle_11g084610, sscle_12g089640, sscle_05g043880, sscle_06g048630, sscle_01g004550, sscle_08g064120, sscle_08g064380, sscle_03g024060, sscle_07g058740, sscle_04g037100, sscle_04g037220, sscle_02g014060, sscle_14g101500, sscle_10g080020, sscle_07g062010, sscle_16g107500, sscle_09…	198	sscle_01g009910, sscle_13g096660, sscle_13g095570, sscle_01g007610, sscle_02g011710, sscle_03g025160, sscle_15g104370, sscle_06g052820, sscle_04g033500, sscle_06g054200, sscle_06g053240, sscle_01g007060, sscle_10g077190, sscle_03g030080, sscle_06g052390, sscle_16g107930, sscle_11g085520, sscle_03g022200, sscle_05g046410, sscle_15g102500, sscle_05g047860, sscle_01g006410, sscle_14g099640, sscle_04…	OVER
4	GO:0071555	cell wall organization	Biological Process	GO:0045229, GO:0071554	external encapsulating structure organization, cell wall organization or biogenesis
4	GO:1901135	carbohydrate derivative metabolic process	Biological Process	GO:0071704	organic substance metabolic process	0.00017	0.0088	22	sscle_08g064120, sscle_08g062590, sscle_01g007510, sscle_08g064760, sscle_08g066110, sscle_02g021040, sscle_13g094590, sscle_06g051570, sscle_09g074570, sscle_09g069070, sscle_09g069470, sscle_16g108660, sscle_05g043510, sscle_10g080020, sscle_07g062010, sscle_02g020630, sscle_05g041720, sscle_08g065800, sscle_05g045940, sscle_06g048630, sscle_01g002880, sscle_09g069820	232	sscle_01g002160, sscle_01g007610, sscle_07g061260, sscle_03g025160, sscle_08g068170, sscle_02g015760, sscle_04g037310, sscle_02g012250, sscle_01g009480, sscle_05g042850, sscle_01g009000, sscle_11g081840, sscle_03g029410, sscle_03g022200, sscle_05g046410, sscle_16g107810, sscle_02g017370, sscle_06g051290, sscle_02g014650, sscle_12g090710, sscle_03g029080, sscle_07g057210, sscle_16g111060, sscle_01…	OVER
4	GO:0006996	organelle organization	Biological Process	GO:0016043	cellular component organization
4	GO:0045229	external encapsulating structure organization	Biological Process	GO:0016043	cellular component organization
4	GO:1901564	organonitrogen compound metabolic process	Biological Process	GO:0071704, GO:0006807	organic substance metabolic process, nitrogen compound metabolic process
4	GO:0006793	phosphorus metabolic process	Biological Process	GO:0044237	cellular metabolic process
4	GO:0051186	cofactor metabolic process	Biological Process	GO:0044237	cellular metabolic process
4	GO:1901576	organic substance biosynthetic process	Biological Process	GO:0071704, GO:0009058	organic substance metabolic process, biosynthetic process
4	GO:0006810	transport	Biological Process	GO:0051234	establishment of localization
4	GO:0006629	lipid metabolic process	Biological Process	GO:0071704, GO:0044238	organic substance metabolic process, primary metabolic process	3.8e-07	4.1e-05	27	sscle_01g003110, sscle_10g075460, sscle_01g004820, sscle_02g011950, sscle_06g051570, sscle_02g015580, sscle_16g110430, sscle_04g036610, sscle_02g012470, sscle_09g069070, sscle_09g069470, sscle_07g055360, sscle_16g108660, sscle_05g044530, sscle_08g064380, sscle_02g013700, sscle_04g039680, sscle_07g059770, sscle_09g074570, sscle_14g099190, sscle_07g057530, sscle_16g107460, sscle_09g068730, sscle_01…	220	sscle_07g059060, sscle_07g061260, sscle_14g099530, sscle_04g032650, sscle_06g050090, sscle_11g081040, sscle_07g057320, sscle_04g035250, sscle_07g056590, sscle_16g109550, sscle_05g042850, sscle_11g086610, sscle_16g107810, sscle_12g088090, sscle_02g021190, sscle_02g017370, sscle_13g093840, sscle_09g070520, sscle_16g110400, sscle_06g051290, sscle_12g090710, sscle_16g109660, sscle_08g062730, sscle_03…	OVER
4	GO:0006805	xenobiotic metabolic process	Biological Process	GO:0071466, GO:0044237	cellular response to xenobiotic stimulus, cellular metabolic process	0.0008	0.031	6	sscle_04g037100, sscle_04g037220, sscle_06g051570, sscle_09g068730, sscle_13g092120, sscle_02g014060	25	sscle_13g095430, sscle_08g066650, sscle_08g068530, sscle_15g102270, sscle_13g096040, sscle_08g067260, sscle_07g058330, sscle_05g047190, sscle_06g052820, sscle_02g014590, sscle_02g016210, sscle_09g072610, sscle_10g079050, sscle_06g052390, sscle_03g029930, sscle_13g096010, sscle_03g024360, sscle_08g063090, sscle_06g050410, sscle_03g031450, sscle_06g055170, sscle_01g002820, sscle_08g065940, sscle_12…	OVER
4	GO:0070887	cellular response to chemical stimulus	Biological Process	GO:0051716, GO:0042221	cellular response to stimulus, response to chemical	0.00073	0.029	8	sscle_04g037100, sscle_04g037220, sscle_02g011820, sscle_02g014060, sscle_06g051570, sscle_09g068730, sscle_13g092120, sscle_15g105820	46	sscle_08g062150, sscle_13g095430, sscle_10g076330, sscle_03g028910, sscle_09g071700, sscle_08g066650, sscle_08g068530, sscle_15g102270, sscle_13g096040, sscle_05g046280, sscle_08g067260, sscle_07g058330, sscle_05g047190, sscle_06g052820, sscle_02g014590, sscle_02g016210, sscle_09g072610, sscle_10g079050, sscle_11g086270, sscle_06g052390, sscle_05g046810, sscle_16g109510, sscle_01g001020, sscle_07…	OVER
4	GO:0000910	cytokinesis	Biological Process	GO:0022402, GO:0051301	cell cycle process, cell division	0.0002	0.0096	5	sscle_04g039680, sscle_02g015580, sscle_07g055360, sscle_16g110430, sscle_04g036610	11	sscle_02g018940, sscle_14g099090, sscle_03g028940, sscle_01g004840, sscle_02g020870, sscle_07g057280, sscle_08g063310, sscle_09g073200, sscle_03g027860, sscle_03g025860, sscle_03g022330	OVER
4	GO:0046907	intracellular transport	Biological Process	GO:0006810, GO:0051641, GO:0051649	transport, cellular localization, establishment of localization in cell
4	GO:0006082	organic acid metabolic process	Biological Process	GO:0071704, GO:0044237, GO:0044281	organic substance metabolic process, cellular metabolic process, small molecule metabolic process	7.8e-10	1.6e-07	47	sscle_03g022470, sscle_08g062590, sscle_01g006740, sscle_09g071800, sscle_10g075460, sscle_08g066110, sscle_10g080410, sscle_08g062190, sscle_02g011970, sscle_06g051570, sscle_10g077240, sscle_02g014130, sscle_02g017740, sscle_02g012470, sscle_16g107450, sscle_16g108660, sscle_11g084610, sscle_08g062820, sscle_03g027130, sscle_05g044970, sscle_08g067810, sscle_12g089640, sscle_05g043880, sscle_08…	436	sscle_05g045210, sscle_02g011710, sscle_15g104370, sscle_14g099530, sscle_14g097230, sscle_06g054200, sscle_10g076410, sscle_04g038400, sscle_09g072950, sscle_11g082490, sscle_01g007060, sscle_03g029650, sscle_11g085520, sscle_03g028320, sscle_11g086610, sscle_07g059190, sscle_03g025050, sscle_09g070760, sscle_15g103390, sscle_14g099640, sscle_01g011440, sscle_01g011560, sscle_10g078960, sscle_14…	OVER
4	GO:0043170	macromolecule metabolic process	Biological Process	GO:0071704	organic substance metabolic process
4	GO:0005996	monosaccharide metabolic process	Biological Process	GO:0044281, GO:0005975	small molecule metabolic process, carbohydrate metabolic process	1.3e-07	1.8e-05	13	sscle_03g023350, sscle_08g066110, sscle_10g075470, sscle_04g034810, sscle_06g051570, sscle_07g055410, sscle_09g074570, sscle_02g012470, sscle_16g107460, sscle_09g069470, sscle_05g045940, sscle_09g069820, sscle_15g105820	45	sscle_08g066530, sscle_02g019080, sscle_01g007810, sscle_03g022350, sscle_13g093670, sscle_01g005950, sscle_13g093570, sscle_05g046280, sscle_12g091670, sscle_07g059880, sscle_07g059220, sscle_13g093750, sscle_02g015760, sscle_04g039920, sscle_01g010070, sscle_11g086570, sscle_02g019710, sscle_04g033390, sscle_12g089100, sscle_07g061230, sscle_10g076320, sscle_01g000150, sscle_03g026500, sscle_02…	OVER
4	GO:0055086	nucleobase-containing small molecule metabolic process	Biological Process	GO:0044281, GO:0006139	small molecule metabolic process, nucleobase-containing compound metabolic process	0.0016	0.05	16	sscle_08g064120, sscle_03g023350, sscle_01g007510, sscle_08g064760, sscle_08g066110, sscle_13g094590, sscle_04g034810, sscle_06g051570, sscle_10g075610, sscle_02g017740, sscle_07g055410, sscle_16g108660, sscle_05g043510, sscle_10g080020, sscle_06g048630, sscle_09g069820	173	sscle_03g024230, sscle_01g005830, sscle_13g093670, sscle_01g007610, sscle_01g006920, sscle_05g043390, sscle_07g059220, sscle_05g047190, sscle_10g077340, sscle_02g015760, sscle_01g010070, sscle_11g086570, sscle_06g053240, sscle_02g019710, sscle_01g009480, sscle_07g057040, sscle_09g069550, sscle_03g029650, sscle_07g061010, sscle_11g083500, sscle_02g021510, sscle_11g081840, sscle_01g000770, sscle_03…	OVER
4	GO:0006091	generation of precursor metabolites and energy	Biological Process	GO:0044237	cellular metabolic process	0.00067	0.027	13	sscle_10g078940, sscle_08g066110, sscle_10g080410, sscle_06g051570, sscle_02g012470, sscle_03g022920, sscle_08g062820, sscle_08g065800, sscle_08g067810, sscle_12g089640, sscle_05g043880, sscle_09g069820, sscle_08g062630	112	sscle_13g093670, sscle_01g002160, sscle_01g007610, sscle_10g075280, sscle_07g059220, sscle_12g090320, sscle_02g015760, sscle_01g010070, sscle_02g019710, sscle_01g007060, sscle_04g034160, sscle_07g056350, sscle_02g020300, sscle_16g107930, sscle_10g080750, sscle_15g102500, sscle_02g012510, sscle_10g079410, sscle_06g053860, sscle_04g037830, sscle_11g082480, sscle_06g054560, sscle_11g085590, sscle_13…	OVER
4	GO:0044249	cellular biosynthetic process	Biological Process	GO:0044237, GO:0009058	cellular metabolic process, biosynthetic process
4	GO:0006099	tricarboxylic acid cycle	Biological Process	GO:0044238, GO:0009060	primary metabolic process, aerobic respiration	5.2e-05	0.0032	7	sscle_02g012470, sscle_08g066110, sscle_10g080410, sscle_08g062820, sscle_08g067810, sscle_05g043880, sscle_08g062630	21	sscle_05g046110, sscle_02g017180, sscle_08g065240, sscle_11g080930, sscle_12g089140, sscle_14g101040, sscle_02g012310, sscle_02g018950, sscle_14g099820, sscle_12g088820, sscle_09g071080, sscle_01g007060, sscle_04g033390, sscle_04g034160, sscle_01g002810, sscle_06g048660, sscle_01g007370, sscle_03g028670, sscle_11g082760, sscle_12g089620, sscle_05g040660	OVER
5	GO:0044264	cellular polysaccharide metabolic process	Biological Process	GO:0044262, GO:0044260, GO:0005976	cellular carbohydrate metabolic process, cellular macromolecule metabolic process, polysaccharide metabolic process	3.3e-14	1.4e-11	21	sscle_14g101360, sscle_14g099920, sscle_03g028610, sscle_01g005720, sscle_10g075470, sscle_04g034810, sscle_04g034310, sscle_16g108160, sscle_16g108170, sscle_11g083680, sscle_09g070580, sscle_02g015930, sscle_16g107660, sscle_04g034060, sscle_03g027970, sscle_03g023650, sscle_11g085640, sscle_05g041650, sscle_03g026860, sscle_05g045850, sscle_05g046840	49	sscle_10g078830, sscle_08g063000, sscle_15g104530, sscle_11g083260, sscle_01g010070, sscle_07g055380, sscle_09g071270, sscle_14g100520, sscle_08g062620, sscle_10g080270, sscle_01g006130, sscle_01g005680, sscle_12g089720, sscle_08g068360, sscle_08g063190, sscle_07g057800, sscle_10g074960, sscle_12g090430, sscle_06g053860, sscle_12g088720, sscle_02g018610, sscle_09g069180, sscle_05g040500, sscle_11…	OVER
5	GO:0019321	pentose metabolic process	Biological Process	GO:0005996	monosaccharide metabolic process	3.8e-07	4.1e-05	5	sscle_03g023350, sscle_04g034810, sscle_05g045940, sscle_07g055410, sscle_15g105820	1	sscle_05g046280	OVER
5	GO:0071466	cellular response to xenobiotic stimulus	Biological Process	GO:0070887, GO:0009410	cellular response to chemical stimulus, response to xenobiotic stimulus	0.0008	0.031	6	sscle_04g037100, sscle_04g037220, sscle_06g051570, sscle_09g068730, sscle_13g092120, sscle_02g014060	25	sscle_13g095430, sscle_08g066650, sscle_08g068530, sscle_15g102270, sscle_13g096040, sscle_08g067260, sscle_07g058330, sscle_05g047190, sscle_06g052820, sscle_02g014590, sscle_02g016210, sscle_09g072610, sscle_10g079050, sscle_06g052390, sscle_03g029930, sscle_13g096010, sscle_03g024360, sscle_08g063090, sscle_06g050410, sscle_03g031450, sscle_06g055170, sscle_01g002820, sscle_08g065940, sscle_12…	OVER
5	GO:0009063	cellular amino acid catabolic process	Biological Process	GO:0006520, GO:0046395, GO:1901565	cellular amino acid metabolic process, carboxylic acid catabolic process, organonitrogen compound catabolic process	0.00073	0.029	8	sscle_09g071800, sscle_10g075460, sscle_16g107450, sscle_02g011970, sscle_10g075610, sscle_12g089640, sscle_02g014130, sscle_03g025200	46	sscle_09g070710, sscle_05g044380, sscle_03g030450, sscle_02g018550, sscle_02g012640, sscle_10g075300, sscle_01g010120, sscle_13g095970, sscle_06g050320, sscle_11g086110, sscle_04g035870, sscle_07g056310, sscle_02g016700, sscle_06g049040, sscle_11g082290, sscle_03g030080, sscle_12g087040, sscle_11g080970, sscle_07g056190, sscle_12g089620, sscle_15g102500, sscle_05g046110, sscle_13g096010, sscle_02…	OVER
5	GO:1901137	carbohydrate derivative biosynthetic process	Biological Process	GO:1901135, GO:1901576	carbohydrate derivative metabolic process, organic substance biosynthetic process
5	GO:0072521	purine-containing compound metabolic process	Biological Process	GO:1901360, GO:0034641, GO:0046483, GO:1901564, GO:0006725	organic cyclic compound metabolic process, cellular nitrogen compound metabolic process, heterocycle metabolic process, organonitrogen compound metabolic process, cellular aromatic compound metabolic process
5	GO:0090407	organophosphate biosynthetic process	Biological Process	GO:1901576, GO:0019637	organic substance biosynthetic process, organophosphate metabolic process
5	GO:0045333	cellular respiration	Biological Process	GO:0015980	energy derivation by oxidation of organic compounds	0.0011	0.035	8	sscle_02g012470, sscle_08g066110, sscle_10g080410, sscle_03g022920, sscle_08g062820, sscle_08g067810, sscle_05g043880, sscle_08g062630	49	sscle_02g017180, sscle_02g018950, sscle_12g090320, sscle_01g007060, sscle_04g033390, sscle_04g034160, sscle_07g056350, sscle_01g009160, sscle_02g020300, sscle_15g103510, sscle_03g022260, sscle_11g083810, sscle_12g089140, sscle_03g031750, sscle_02g012310, sscle_04g032860, sscle_04g035980, sscle_11g082480, sscle_09g072190, sscle_06g054560, sscle_01g006180, sscle_03g028670, sscle_07g061620, sscle_11…	OVER
5	GO:0016054	organic acid catabolic process	Biological Process	GO:1901575, GO:0044282, GO:0044248, GO:0006082	organic substance catabolic process, small molecule catabolic process, cellular catabolic process, organic acid metabolic process	1.2e-05	0.00092	11	sscle_09g071800, sscle_10g075460, sscle_08g064380, sscle_16g107450, sscle_16g108660, sscle_02g011970, sscle_10g075610, sscle_12g089640, sscle_02g014130, sscle_03g025200, sscle_08g062630	50	sscle_02g018550, sscle_02g014590, sscle_02g012640, sscle_13g095970, sscle_06g050320, sscle_07g056310, sscle_11g082290, sscle_03g030080, sscle_07g056190, sscle_15g102500, sscle_12g089140, sscle_04g032740, sscle_04g039340, sscle_09g071010, sscle_10g076620, sscle_10g078200, sscle_06g051960, sscle_05g041710, sscle_08g063940, sscle_05g040620, sscle_02g020890, sscle_09g070710, sscle_05g044380, sscle_03…	OVER
5	GO:0072594	establishment of protein localization to organelle	Biological Process	GO:0033365, GO:0045184	protein localization to organelle, establishment of protein localization
5	GO:0019318	hexose metabolic process	Biological Process	GO:0005996	monosaccharide metabolic process	0.00014	0.0073	9	sscle_09g074570, sscle_02g012470, sscle_08g066110, sscle_10g075470, sscle_16g107460, sscle_09g069470, sscle_06g051570, sscle_09g069820, sscle_15g105820	45	sscle_08g066530, sscle_02g019080, sscle_01g007810, sscle_03g022350, sscle_13g093670, sscle_01g005950, sscle_13g093570, sscle_05g046280, sscle_12g091670, sscle_07g059880, sscle_07g059220, sscle_13g093750, sscle_02g015760, sscle_04g039920, sscle_01g010070, sscle_11g086570, sscle_02g019710, sscle_04g033390, sscle_12g089100, sscle_07g061230, sscle_10g076320, sscle_01g000150, sscle_03g026500, sscle_02…	OVER
5	GO:0006097	glyoxylate cycle	Biological Process	GO:0044262, GO:0046487	cellular carbohydrate metabolic process, glyoxylate metabolic process	4.9e-05	0.0031	3	sscle_08g067810, sscle_08g063200, sscle_08g062640	0		OVER
5	GO:0034613	cellular protein localization	Biological Process	GO:0070727, GO:0008104	cellular macromolecule localization, protein localization
5	GO:0019438	aromatic compound biosynthetic process	Biological Process	GO:0006725, GO:0044249	cellular aromatic compound metabolic process, cellular biosynthetic process
5	GO:0009311	oligosaccharide metabolic process	Biological Process	GO:0005975	carbohydrate metabolic process	5.6e-09	8.8e-07	14	sscle_14g101360, sscle_14g099920, sscle_03g028610, sscle_01g005720, sscle_04g034310, sscle_16g108160, sscle_16g108170, sscle_09g070580, sscle_02g015930, sscle_04g034060, sscle_03g027970, sscle_11g085640, sscle_03g026860, sscle_05g046840	40	sscle_08g066530, sscle_10g078830, sscle_08g063000, sscle_15g104530, sscle_15g105560, sscle_12g091070, sscle_11g083260, sscle_07g056970, sscle_01g010070, sscle_14g099160, sscle_07g055380, sscle_06g052290, sscle_09g071270, sscle_10g080690, sscle_10g080270, sscle_03g022740, sscle_01g006130, sscle_11g083120, sscle_12g089720, sscle_03g026500, sscle_08g066220, sscle_02g018280, sscle_02g012810, sscle_08…	OVER
5	GO:0045488	pectin metabolic process	Biological Process	GO:0010393, GO:0017144	galacturonan metabolic process, drug metabolic process	0.00091	0.032	3	sscle_16g107500, sscle_04g034310, sscle_05g046840	3	sscle_05g040500, sscle_06g052290, sscle_03g028700	OVER
5	GO:0042545	cell wall modification	Biological Process	GO:0071555	cell wall organization	8.7e-06	0.00075	4	sscle_16g108160, sscle_02g015930, sscle_03g027970, sscle_03g026860	1	sscle_07g057800	OVER
5	GO:0007031	peroxisome organization	Biological Process	GO:0006996	organelle organization
5	GO:0016052	carbohydrate catabolic process	Biological Process	GO:1901575, GO:0005975	organic substance catabolic process, carbohydrate metabolic process	4.7e-13	1.8e-10	21	sscle_03g023350, sscle_14g101360, sscle_14g099920, sscle_03g028610, sscle_08g066110, sscle_10g075470, sscle_04g034810, sscle_06g051570, sscle_04g034310, sscle_11g083680, sscle_09g069470, sscle_16g107660, sscle_04g034060, sscle_05g045940, sscle_16g107500, sscle_03g023650, sscle_05g041650, sscle_09g069820, sscle_15g105820, sscle_05g045850, sscle_05g046840	58	sscle_05g043590, sscle_13g093670, sscle_08g062230, sscle_15g104530, sscle_08g064250, sscle_07g059220, sscle_10g078750, sscle_02g015760, sscle_01g010070, sscle_02g019710, sscle_09g071270, sscle_08g062620, sscle_08g063830, sscle_10g080270, sscle_01g006130, sscle_01g005680, sscle_11g082770, sscle_03g028700, sscle_07g061030, sscle_14g102040, sscle_12g089140, sscle_08g068360, sscle_02g012510, sscle_08…	OVER
5	GO:0034654	nucleobase-containing compound biosynthetic process	Biological Process	GO:1901362, GO:0019438, GO:0006139, GO:0018130, GO:0044271	organic cyclic compound biosynthetic process, aromatic compound biosynthetic process, nucleobase-containing compound metabolic process, heterocycle biosynthetic process, cellular nitrogen compound biosynthetic process
5	GO:0044275	cellular carbohydrate catabolic process	Biological Process	GO:0044262, GO:0044248, GO:0016052	cellular carbohydrate metabolic process, cellular catabolic process, carbohydrate catabolic process	7.3e-06	0.00066	5	sscle_14g101360, sscle_14g099920, sscle_10g075470, sscle_03g023650, sscle_05g045850	4	sscle_02g013690, sscle_08g063190, sscle_02g012810, sscle_12g091070	OVER
5	GO:0005976	polysaccharide metabolic process	Biological Process	GO:0043170, GO:0005975	macromolecule metabolic process, carbohydrate metabolic process	3.3e-16	1.8e-13	24	sscle_03g023350, sscle_14g101360, sscle_14g099920, sscle_03g028610, sscle_01g005720, sscle_10g075470, sscle_04g034810, sscle_04g034310, sscle_16g108160, sscle_16g108170, sscle_11g083680, sscle_09g069470, sscle_09g070580, sscle_02g015930, sscle_16g107660, sscle_04g034060, sscle_16g107500, sscle_03g027970, sscle_03g023650, sscle_11g085640, sscle_05g041650, sscle_03g026860, sscle_05g045850, sscle_05…	55	sscle_01g002240, sscle_10g078830, sscle_08g063000, sscle_15g104530, sscle_11g083260, sscle_01g010070, sscle_07g055380, sscle_09g071270, sscle_14g100520, sscle_08g062620, sscle_10g080270, sscle_01g006130, sscle_01g005680, sscle_12g089720, sscle_03g028700, sscle_08g068360, sscle_08g063190, sscle_03g030140, sscle_07g057800, sscle_10g074960, sscle_12g090430, sscle_06g053860, sscle_12g088720, sscle_02…	OVER
5	GO:0006974	cellular response to DNA damage stimulus	Biological Process	GO:0033554	cellular response to stress
5	GO:1901362	organic cyclic compound biosynthetic process	Biological Process	GO:1901360, GO:1901576	organic cyclic compound metabolic process, organic substance biosynthetic process
5	GO:0006886	intracellular protein transport	Biological Process	GO:0034613, GO:0046907, GO:0015031	cellular protein localization, intracellular transport, protein transport
5	GO:0071702	organic substance transport	Biological Process	GO:0006810	transport
5	GO:0006796	phosphate-containing compound metabolic process	Biological Process	GO:0006793	phosphorus metabolic process
5	GO:0071705	nitrogen compound transport	Biological Process	GO:0006810	transport
5	GO:0043574	peroxisomal transport	Biological Process	GO:0046907	intracellular transport	0.0015	0.048	3	sscle_02g013920, sscle_13g096590, sscle_10g079840	4	sscle_02g013140, sscle_04g039080, sscle_09g072550, sscle_05g042310	OVER
5	GO:0019693	ribose phosphate metabolic process	Biological Process	GO:1901135, GO:0006796, GO:0019637	carbohydrate derivative metabolic process, phosphate-containing compound metabolic process, organophosphate metabolic process	0.00011	0.0059	11	sscle_08g064120, sscle_01g007510, sscle_08g064760, sscle_08g066110, sscle_13g094590, sscle_16g108660, sscle_05g043510, sscle_10g080020, sscle_06g051570, sscle_06g048630, sscle_09g069820	66	sscle_01g005830, sscle_13g093670, sscle_01g007610, sscle_14g100010, sscle_01g006920, sscle_08g066230, sscle_15g105020, sscle_07g059220, sscle_10g078750, sscle_02g015760, sscle_01g010070, sscle_02g019710, sscle_01g009480, sscle_11g082850, sscle_01g005480, sscle_03g029410, sscle_05g040470, sscle_01g002430, sscle_12g089140, sscle_02g012510, sscle_07g059430, sscle_09g071010, sscle_09g073870, sscle_04…	OVER
5	GO:0016042	lipid catabolic process	Biological Process	GO:1901575, GO:0006629	organic substance catabolic process, lipid metabolic process
5	GO:0010383	cell wall polysaccharide metabolic process	Biological Process	GO:0044264, GO:0044036	cellular polysaccharide metabolic process, cell wall macromolecule metabolic process	1.8e-06	0.00017	6	sscle_04g034810, sscle_11g083680, sscle_10g075470, sscle_16g107660, sscle_05g041650, sscle_05g045850	6	sscle_09g074790, sscle_08g062620, sscle_01g005680, sscle_11g085210, sscle_12g090430, sscle_03g026530	OVER
5	GO:0019643	reductive tricarboxylic acid cycle	Biological Process	GO:0006099, GO:0015977	tricarboxylic acid cycle, carbon fixation	0.00099	0.034	4	sscle_08g066110, sscle_10g080410, sscle_08g062820, sscle_05g043880	9	sscle_12g088820, sscle_09g071080, sscle_01g007060, sscle_04g034160, sscle_08g065240, sscle_11g080930, sscle_14g101040, sscle_06g048660, sscle_02g012310	OVER
5	GO:0016998	cell wall macromolecule catabolic process	Biological Process	GO:0044036, GO:0044265	cell wall macromolecule metabolic process, cellular macromolecule catabolic process	2.3e-05	0.0017	7	sscle_11g083680, sscle_10g075470, sscle_16g107660, sscle_04g034810, sscle_07g062010, sscle_05g041650, sscle_05g045850	18	sscle_08g066850, sscle_03g025160, sscle_07g055920, sscle_12g090430, sscle_09g074790, sscle_06g054140, sscle_04g032140, sscle_03g028060, sscle_06g054170, sscle_06g054180, sscle_08g062620, sscle_01g005680, sscle_11g085210, sscle_11g081560, sscle_08g066840, sscle_12g087520, sscle_12g086860, sscle_03g026530	OVER
5	GO:0006631	fatty acid metabolic process	Biological Process	GO:0044255, GO:0032787	cellular lipid metabolic process, monocarboxylic acid metabolic process	1.1e-05	0.00092	9	sscle_02g012470, sscle_10g075460, sscle_08g064380, sscle_16g108660, sscle_07g059770, sscle_09g068730, sscle_03g025200, sscle_15g105820, sscle_08g062630	31	sscle_13g092240, sscle_02g021260, sscle_01g001170, sscle_08g068530, sscle_15g106970, sscle_07g058570, sscle_14g099530, sscle_12g090580, sscle_04g039870, sscle_04g032450, sscle_04g037010, sscle_03g027050, sscle_12g089120, sscle_03g028660, sscle_02g021250, sscle_11g086610, sscle_01g002670, sscle_01g004610, sscle_02g021190, sscle_08g064040, sscle_09g071630, sscle_12g088820, sscle_06g054120, sscle_01…	OVER
5	GO:0042537	benzene-containing compound metabolic process	Biological Process	GO:1901360, GO:0006725	organic cyclic compound metabolic process, cellular aromatic compound metabolic process
5	GO:0044242	cellular lipid catabolic process	Biological Process	GO:0044255, GO:0044248, GO:0016042	cellular lipid metabolic process, cellular catabolic process, lipid catabolic process
5	GO:0044271	cellular nitrogen compound biosynthetic process	Biological Process	GO:0034641, GO:0044249	cellular nitrogen compound metabolic process, cellular biosynthetic process
5	GO:0006637	acyl-CoA metabolic process	Biological Process	GO:0034032, GO:0009150, GO:0033875, GO:0035383, GO:0006732, GO:0043603	purine nucleoside bisphosphate metabolic process, purine ribonucleotide metabolic process, ribonucleoside bisphosphate metabolic process, thioester metabolic process, coenzyme metabolic process, cellular amide metabolic process	0.00099	0.034	4	sscle_08g064760, sscle_08g066110, sscle_13g094590, sscle_16g108660	9	sscle_09g072050, sscle_13g095430, sscle_09g072140, sscle_07g059220, sscle_06g048660, sscle_01g007370, sscle_09g071010, sscle_13g096610, sscle_10g079410	OVER
5	GO:0043436	oxoacid metabolic process	Biological Process	GO:0006082	organic acid metabolic process	6.8e-10	1.4e-07	47	sscle_03g022470, sscle_08g062590, sscle_01g006740, sscle_09g071800, sscle_10g075460, sscle_08g066110, sscle_10g080410, sscle_08g062190, sscle_02g011970, sscle_06g051570, sscle_10g077240, sscle_02g014130, sscle_02g017740, sscle_02g012470, sscle_16g107450, sscle_16g108660, sscle_11g084610, sscle_08g062820, sscle_03g027130, sscle_05g044970, sscle_08g067810, sscle_12g089640, sscle_05g043880, sscle_08…	434	sscle_05g045210, sscle_02g011710, sscle_15g104370, sscle_14g099530, sscle_14g097230, sscle_06g054200, sscle_10g076410, sscle_04g038400, sscle_09g072950, sscle_11g082490, sscle_01g007060, sscle_11g085520, sscle_03g028320, sscle_11g086610, sscle_07g059190, sscle_03g025050, sscle_09g070760, sscle_15g103390, sscle_14g099640, sscle_01g011440, sscle_01g011560, sscle_10g078960, sscle_14g101820, sscle_08…	OVER
5	GO:0009057	macromolecule catabolic process	Biological Process	GO:1901575, GO:0043170	organic substance catabolic process, macromolecule metabolic process	2.1e-05	0.0016	18	sscle_03g023350, sscle_14g101360, sscle_14g099920, sscle_10g075470, sscle_04g034810, sscle_04g034310, sscle_09g074570, sscle_16g110570, sscle_11g083680, sscle_09g069470, sscle_16g107660, sscle_04g034060, sscle_07g062010, sscle_16g107500, sscle_03g023650, sscle_05g041650, sscle_05g045850, sscle_05g046840	141	sscle_03g024470, sscle_05g048320, sscle_15g104530, sscle_03g025160, sscle_02g016050, sscle_12g091410, sscle_02g019720, sscle_06g052540, sscle_09g072280, sscle_16g107370, sscle_04g032140, sscle_07g061930, sscle_06g054170, sscle_01g008150, sscle_08g062620, sscle_05g044910, sscle_01g005680, sscle_12g088750, sscle_11g081560, sscle_01g007220, sscle_05g046410, sscle_01g004870, sscle_03g028700, sscle_12…	OVER
5	GO:0006753	nucleoside phosphate metabolic process	Biological Process	GO:0006796, GO:0019637, GO:0055086	phosphate-containing compound metabolic process, organophosphate metabolic process, nucleobase-containing small molecule metabolic process	3.2e-05	0.0024	15	sscle_08g064120, sscle_03g023350, sscle_01g007510, sscle_08g064760, sscle_08g066110, sscle_13g094590, sscle_04g034810, sscle_06g051570, sscle_10g075610, sscle_07g055410, sscle_16g108660, sscle_05g043510, sscle_10g080020, sscle_06g048630, sscle_09g069820	105	sscle_03g024230, sscle_01g005830, sscle_13g093670, sscle_01g007610, sscle_01g006920, sscle_07g059220, sscle_10g077340, sscle_02g015760, sscle_01g010070, sscle_11g086570, sscle_06g053240, sscle_02g019710, sscle_01g009480, sscle_09g069550, sscle_02g021510, sscle_01g000770, sscle_03g029410, sscle_14g101650, sscle_01g002430, sscle_07g059110, sscle_02g012510, sscle_14g099640, sscle_09g073870, sscle_10…	OVER
5	GO:0046487	glyoxylate metabolic process	Biological Process	GO:0032787, GO:0006081	monocarboxylic acid metabolic process, cellular aldehyde metabolic process	2.4e-07	3e-05	7	sscle_10g080410, sscle_14g101500, sscle_05g043510, sscle_08g067810, sscle_08g063200, sscle_08g062640, sscle_08g062630	7	sscle_12g088820, sscle_09g071080, sscle_10g079480, sscle_14g101040, sscle_09g072640, sscle_01g007370, sscle_11g083660	OVER
5	GO:0006732	coenzyme metabolic process	Biological Process	GO:0051186	cofactor metabolic process
5	GO:0015031	protein transport	Biological Process	GO:0015833, GO:0045184	peptide transport, establishment of protein localization
5	GO:0044265	cellular macromolecule catabolic process	Biological Process	GO:0044260, GO:0044248, GO:0009057	cellular macromolecule metabolic process, cellular catabolic process, macromolecule catabolic process
5	GO:1901605	alpha-amino acid metabolic process	Biological Process	GO:0006520	cellular amino acid metabolic process
5	GO:0090304	nucleic acid metabolic process	Biological Process	GO:0043170, GO:0006139	macromolecule metabolic process, nucleobase-containing compound metabolic process
5	GO:0043603	cellular amide metabolic process	Biological Process	GO:0034641	cellular nitrogen compound metabolic process
5	GO:0018130	heterocycle biosynthetic process	Biological Process	GO:0046483, GO:0044249	heterocycle metabolic process, cellular biosynthetic process
5	GO:0042737	drug catabolic process	Biological Process	GO:0017144, GO:0044248	drug metabolic process, cellular catabolic process	0.00012	0.0066	8	sscle_04g037100, sscle_08g064380, sscle_07g062010, sscle_12g089640, sscle_16g107500, sscle_04g034310, sscle_05g046840, sscle_08g062630	34	sscle_08g066850, sscle_03g024470, sscle_08g066650, sscle_03g025160, sscle_04g039870, sscle_02g014590, sscle_07g056310, sscle_04g032140, sscle_06g054170, sscle_06g049040, sscle_06g052290, sscle_03g030080, sscle_04g037170, sscle_03g028660, sscle_07g056190, sscle_11g081560, sscle_05g046410, sscle_12g087520, sscle_03g026200, sscle_05g047860, sscle_13g096010, sscle_03g028700, sscle_01g004610, sscle_12…	OVER
5	GO:0006259	DNA metabolic process	Biological Process	GO:0044260, GO:0090304	cellular macromolecule metabolic process, nucleic acid metabolic process
5	GO:1901565	organonitrogen compound catabolic process	Biological Process	GO:1901575, GO:1901564	organic substance catabolic process, organonitrogen compound metabolic process	0.0014	0.045	15	sscle_09g071800, sscle_10g075460, sscle_02g011970, sscle_06g051570, sscle_10g075610, sscle_02g014130, sscle_07g058740, sscle_09g074570, sscle_04g037100, sscle_09g069470, sscle_16g107450, sscle_07g062010, sscle_12g089640, sscle_01g002880, sscle_03g025200	154	sscle_03g024230, sscle_03g024470, sscle_05g048320, sscle_03g025160, sscle_02g016050, sscle_05g047190, sscle_02g012640, sscle_12g091410, sscle_02g019720, sscle_13g095970, sscle_06g052540, sscle_09g072280, sscle_16g107370, sscle_04g032140, sscle_07g061930, sscle_06g054170, sscle_03g030080, sscle_05g044910, sscle_03g029650, sscle_07g056190, sscle_11g081840, sscle_12g088750, sscle_11g081560, sscle_01…	OVER
5	GO:1901566	organonitrogen compound biosynthetic process	Biological Process	GO:1901576, GO:1901564	organic substance biosynthetic process, organonitrogen compound metabolic process
5	GO:0016999	antibiotic metabolic process	Biological Process	GO:0017144	drug metabolic process	3.8e-05	0.0027	8	sscle_10g075460, sscle_04g037100, sscle_08g066110, sscle_08g064380, sscle_14g101500, sscle_05g043880, sscle_03g025200, sscle_08g062630	28	sscle_08g066530, sscle_08g066650, sscle_03g025360, sscle_11g080930, sscle_04g039870, sscle_02g014590, sscle_06g051130, sscle_01g010070, sscle_01g007060, sscle_10g079050, sscle_03g022720, sscle_04g037170, sscle_03g028660, sscle_16g107930, sscle_03g026200, sscle_15g102500, sscle_01g004610, sscle_12g089140, sscle_10g076400, sscle_03g031450, sscle_01g011560, sscle_07g056510, sscle_06g050210, sscle_09…	OVER
5	GO:0009081	branched-chain amino acid metabolic process	Biological Process	GO:0006520	cellular amino acid metabolic process
5	GO:0005984	disaccharide metabolic process	Biological Process	GO:0044262, GO:0009311	cellular carbohydrate metabolic process, oligosaccharide metabolic process	3.2e-09	5.5e-07	14	sscle_14g101360, sscle_14g099920, sscle_03g028610, sscle_01g005720, sscle_04g034310, sscle_16g108160, sscle_16g108170, sscle_09g070580, sscle_02g015930, sscle_04g034060, sscle_03g027970, sscle_11g085640, sscle_03g026860, sscle_05g046840	38	sscle_08g066530, sscle_10g078830, sscle_08g063000, sscle_15g104530, sscle_15g105560, sscle_12g091070, sscle_11g083260, sscle_07g056970, sscle_01g010070, sscle_07g055380, sscle_06g052290, sscle_09g071270, sscle_10g080690, sscle_10g080270, sscle_03g022740, sscle_01g006130, sscle_11g083120, sscle_12g089720, sscle_03g026500, sscle_02g018280, sscle_02g012810, sscle_08g068360, sscle_08g063190, sscle_07…	OVER
6	GO:0044247	cellular polysaccharide catabolic process	Biological Process	GO:0044264, GO:0000272, GO:0044275	cellular polysaccharide metabolic process, polysaccharide catabolic process, cellular carbohydrate catabolic process	3.8e-07	4.1e-05	5	sscle_14g101360, sscle_14g099920, sscle_10g075470, sscle_03g023650, sscle_05g045850	1	sscle_02g012810	OVER
6	GO:0009060	aerobic respiration	Biological Process	GO:0045333	cellular respiration	0.0001	0.0056	8	sscle_02g012470, sscle_08g066110, sscle_10g080410, sscle_03g022920, sscle_08g062820, sscle_08g067810, sscle_05g043880, sscle_08g062630	33	sscle_07g058390, sscle_02g017180, sscle_08g065240, sscle_11g080930, sscle_14g101040, sscle_02g018950, sscle_12g090320, sscle_11g083240, sscle_01g007060, sscle_04g033390, sscle_04g034160, sscle_01g009160, sscle_01g002810, sscle_02g020300, sscle_03g023550, sscle_12g089620, sscle_05g046110, sscle_11g083810, sscle_12g089140, sscle_16g110500, sscle_02g012310, sscle_04g032860, sscle_14g099820, sscle_04…	OVER
6	GO:0072663	establishment of protein localization to peroxisome	Biological Process	GO:0072594, GO:0072662	establishment of protein localization to organelle, protein localization to peroxisome	0.0015	0.048	3	sscle_02g013920, sscle_13g096590, sscle_10g079840	4	sscle_02g013140, sscle_04g039080, sscle_09g072550, sscle_05g042310	OVER
6	GO:0010410	hemicellulose metabolic process	Biological Process	GO:0010383	cell wall polysaccharide metabolic process	0.00032	0.014	4	sscle_04g034810, sscle_11g083680, sscle_16g107660, sscle_05g041650	6	sscle_09g074790, sscle_08g062620, sscle_01g005680, sscle_11g085210, sscle_12g090430, sscle_03g026530	OVER
6	GO:0000272	polysaccharide catabolic process	Biological Process	GO:0005976, GO:0009057, GO:0016052	polysaccharide metabolic process, macromolecule catabolic process, carbohydrate catabolic process	6.4e-13	2.2e-10	15	sscle_03g023350, sscle_14g101360, sscle_14g099920, sscle_10g075470, sscle_04g034810, sscle_04g034310, sscle_11g083680, sscle_09g069470, sscle_16g107660, sscle_04g034060, sscle_16g107500, sscle_03g023650, sscle_05g041650, sscle_05g045850, sscle_05g046840	21	sscle_15g106400, sscle_15g104530, sscle_03g028700, sscle_15g105560, sscle_02g012810, sscle_08g068360, sscle_03g030140, sscle_10g074960, sscle_12g090430, sscle_09g074790, sscle_05g040500, sscle_04g037140, sscle_06g052290, sscle_09g071270, sscle_08g062620, sscle_03g026590, sscle_10g080270, sscle_01g005680, sscle_11g085210, sscle_03g023660, sscle_03g026530	OVER
6	GO:0006551	leucine metabolic process	Biological Process	GO:0009081, GO:1901605	branched-chain amino acid metabolic process, alpha-amino acid metabolic process
6	GO:0072662	protein localization to peroxisome	Biological Process	GO:0033365, GO:0007031	protein localization to organelle, peroxisome organization	0.0015	0.048	3	sscle_02g013920, sscle_13g096590, sscle_10g079840	4	sscle_02g013140, sscle_04g039080, sscle_09g072550, sscle_05g042310	OVER
6	GO:0006549	isoleucine metabolic process	Biological Process	GO:0009081, GO:1901605	branched-chain amino acid metabolic process, alpha-amino acid metabolic process
6	GO:0019566	arabinose metabolic process	Biological Process	GO:0019321	pentose metabolic process	3.8e-07	4.1e-05	5	sscle_03g023350, sscle_04g034810, sscle_05g045940, sscle_07g055410, sscle_15g105820	1	sscle_05g046280	OVER
6	GO:0018874	benzoate metabolic process	Biological Process	GO:0042537, GO:0016999, GO:0032787	benzene-containing compound metabolic process, antibiotic metabolic process, monocarboxylic acid metabolic process	0.00032	0.014	4	sscle_10g075460, sscle_04g037100, sscle_05g043880, sscle_03g025200	6	sscle_08g066650, sscle_02g014590, sscle_01g007060, sscle_10g079050, sscle_11g080930, sscle_03g031450	OVER
6	GO:0045490	pectin catabolic process	Biological Process	GO:0042737, GO:0045488, GO:0000272	drug catabolic process, pectin metabolic process, polysaccharide catabolic process	0.00091	0.032	3	sscle_16g107500, sscle_04g034310, sscle_05g046840	3	sscle_05g040500, sscle_06g052290, sscle_03g028700	OVER
6	GO:1901606	alpha-amino acid catabolic process	Biological Process	GO:0009063, GO:1901605	cellular amino acid catabolic process, alpha-amino acid metabolic process
6	GO:0005985	sucrose metabolic process	Biological Process	GO:0005984	disaccharide metabolic process	1.8e-09	3.2e-07	14	sscle_14g101360, sscle_14g099920, sscle_03g028610, sscle_01g005720, sscle_04g034310, sscle_16g108160, sscle_16g108170, sscle_09g070580, sscle_02g015930, sscle_04g034060, sscle_03g027970, sscle_11g085640, sscle_03g026860, sscle_05g046840	36	sscle_08g066530, sscle_10g078830, sscle_08g063000, sscle_15g104530, sscle_15g105560, sscle_12g091070, sscle_11g083260, sscle_07g056970, sscle_01g010070, sscle_07g055380, sscle_06g052290, sscle_09g071270, sscle_10g080690, sscle_10g080270, sscle_03g022740, sscle_01g006130, sscle_11g083120, sscle_12g089720, sscle_03g026500, sscle_02g018280, sscle_02g012810, sscle_08g068360, sscle_08g063190, sscle_07…	OVER
6	GO:0033865	nucleoside bisphosphate metabolic process	Biological Process	GO:0006753	nucleoside phosphate metabolic process
6	GO:0046390	ribose phosphate biosynthetic process	Biological Process	GO:0090407, GO:0019693, GO:1901137	organophosphate biosynthetic process, ribose phosphate metabolic process, carbohydrate derivative biosynthetic process
6	GO:0010393	galacturonan metabolic process	Biological Process	GO:0005976	polysaccharide metabolic process	0.00091	0.032	3	sscle_16g107500, sscle_04g034310, sscle_05g046840	3	sscle_05g040500, sscle_06g052290, sscle_03g028700	OVER
6	GO:0033365	protein localization to organelle	Biological Process	GO:0034613	cellular protein localization
6	GO:1901293	nucleoside phosphate biosynthetic process	Biological Process	GO:0034654, GO:0006753, GO:0090407	nucleobase-containing compound biosynthetic process, nucleoside phosphate metabolic process, organophosphate biosynthetic process
6	GO:0042886	amide transport	Biological Process	GO:0071705	nitrogen compound transport
6	GO:0006310	DNA recombination	Biological Process	GO:0006259	DNA metabolic process
6	GO:0034032	purine nucleoside bisphosphate metabolic process	Biological Process	GO:0072521, GO:0033865	purine-containing compound metabolic process, nucleoside bisphosphate metabolic process
6	GO:0006281	DNA repair	Biological Process	GO:0006259, GO:0006974	DNA metabolic process, cellular response to DNA damage stimulus
6	GO:0009069	serine family amino acid metabolic process	Biological Process	GO:1901605	alpha-amino acid metabolic process
6	GO:0009117	nucleotide metabolic process	Biological Process	GO:0006753	nucleoside phosphate metabolic process	1.9e-05	0.0015	15	sscle_08g064120, sscle_03g023350, sscle_01g007510, sscle_08g064760, sscle_08g066110, sscle_13g094590, sscle_04g034810, sscle_06g051570, sscle_10g075610, sscle_07g055410, sscle_16g108660, sscle_05g043510, sscle_10g080020, sscle_06g048630, sscle_09g069820	100	sscle_03g024230, sscle_01g005830, sscle_13g093670, sscle_01g007610, sscle_01g006920, sscle_07g059220, sscle_10g077340, sscle_02g015760, sscle_01g010070, sscle_11g086570, sscle_06g053240, sscle_02g019710, sscle_01g009480, sscle_09g069550, sscle_02g021510, sscle_01g000770, sscle_03g029410, sscle_14g101650, sscle_01g002430, sscle_07g059110, sscle_02g012510, sscle_14g099640, sscle_09g073870, sscle_10…	OVER
6	GO:0015833	peptide transport	Biological Process	GO:0071702, GO:0042886	organic substance transport, amide transport
6	GO:0009062	fatty acid catabolic process	Biological Process	GO:0072329, GO:0044242, GO:0006631	monocarboxylic acid catabolic process, cellular lipid catabolic process, fatty acid metabolic process	0.00091	0.032	3	sscle_08g064380, sscle_16g108660, sscle_08g062630	3	sscle_01g004610, sscle_03g028660, sscle_04g039870	OVER
6	GO:0006163	purine nucleotide metabolic process	Biological Process	GO:0072521, GO:0009117	purine-containing compound metabolic process, nucleotide metabolic process	6.6e-05	0.0038	11	sscle_08g064120, sscle_01g007510, sscle_08g064760, sscle_08g066110, sscle_13g094590, sscle_16g108660, sscle_05g043510, sscle_10g080020, sscle_06g051570, sscle_06g048630, sscle_09g069820	62	sscle_01g005830, sscle_13g093670, sscle_01g007610, sscle_14g100010, sscle_01g006920, sscle_08g066230, sscle_15g105020, sscle_07g059220, sscle_10g078750, sscle_02g015760, sscle_01g010070, sscle_02g019710, sscle_11g082850, sscle_09g069550, sscle_01g005480, sscle_05g040470, sscle_01g002430, sscle_12g089140, sscle_02g012510, sscle_07g059430, sscle_09g071010, sscle_09g073870, sscle_04g035610, sscle_10…	OVER
6	GO:0044042	glucan metabolic process	Biological Process	GO:0005976	polysaccharide metabolic process	5.4e-10	1.2e-07	15	sscle_14g101360, sscle_14g099920, sscle_03g028610, sscle_01g005720, sscle_04g034310, sscle_16g108160, sscle_16g108170, sscle_09g070580, sscle_02g015930, sscle_04g034060, sscle_03g027970, sscle_03g023650, sscle_11g085640, sscle_03g026860, sscle_05g046840	39	sscle_08g066530, sscle_10g078830, sscle_08g063000, sscle_15g104530, sscle_15g105560, sscle_02g017160, sscle_12g091070, sscle_11g083260, sscle_07g056970, sscle_01g010070, sscle_07g055380, sscle_06g052290, sscle_09g071270, sscle_14g100520, sscle_10g080690, sscle_10g080270, sscle_03g022740, sscle_01g006130, sscle_11g083120, sscle_12g089720, sscle_03g026500, sscle_02g018280, sscle_02g012810, sscle_08…	OVER
6	GO:0009083	branched-chain amino acid catabolic process	Biological Process	GO:0009081, GO:0009063	branched-chain amino acid metabolic process, cellular amino acid catabolic process	6.6e-05	0.0038	5	sscle_09g071800, sscle_10g075460, sscle_12g089640, sscle_02g014130, sscle_03g025200	8	sscle_09g070710, sscle_05g041710, sscle_06g049040, sscle_12g089140, sscle_09g071010, sscle_02g012640, sscle_10g076620, sscle_13g096610	OVER
6	GO:0072522	purine-containing compound biosynthetic process	Biological Process	GO:1901362, GO:0072521, GO:0019438, GO:0018130, GO:0044271, GO:1901566	organic cyclic compound biosynthetic process, purine-containing compound metabolic process, aromatic compound biosynthetic process, heterocycle biosynthetic process, cellular nitrogen compound biosynthetic process, organonitrogen compound biosynthetic process
6	GO:0009259	ribonucleotide metabolic process	Biological Process	GO:0019693, GO:0009117	ribose phosphate metabolic process, nucleotide metabolic process	9.6e-05	0.0053	11	sscle_08g064120, sscle_01g007510, sscle_08g064760, sscle_08g066110, sscle_13g094590, sscle_16g108660, sscle_05g043510, sscle_10g080020, sscle_06g051570, sscle_06g048630, sscle_09g069820	65	sscle_01g005830, sscle_13g093670, sscle_01g007610, sscle_14g100010, sscle_01g006920, sscle_08g066230, sscle_15g105020, sscle_07g059220, sscle_10g078750, sscle_02g015760, sscle_01g010070, sscle_02g019710, sscle_01g009480, sscle_11g082850, sscle_01g005480, sscle_03g029410, sscle_05g040470, sscle_01g002430, sscle_12g089140, sscle_02g012510, sscle_07g059430, sscle_09g071010, sscle_09g073870, sscle_04…	OVER
6	GO:0006625	protein targeting to peroxisome	Biological Process	GO:0043574, GO:0072663, GO:0006605	peroxisomal transport, establishment of protein localization to peroxisome, protein targeting	0.0015	0.048	3	sscle_02g013920, sscle_13g096590, sscle_10g079840	4	sscle_02g013140, sscle_04g039080, sscle_09g072550, sscle_05g042310	OVER
6	GO:0006573	valine metabolic process	Biological Process	GO:0009081, GO:1901605	branched-chain amino acid metabolic process, alpha-amino acid metabolic process
6	GO:0006073	cellular glucan metabolic process	Biological Process	GO:0044264, GO:0044042	cellular polysaccharide metabolic process, glucan metabolic process	5.4e-10	1.2e-07	15	sscle_14g101360, sscle_14g099920, sscle_03g028610, sscle_01g005720, sscle_04g034310, sscle_16g108160, sscle_16g108170, sscle_09g070580, sscle_02g015930, sscle_04g034060, sscle_03g027970, sscle_03g023650, sscle_11g085640, sscle_03g026860, sscle_05g046840	39	sscle_08g066530, sscle_10g078830, sscle_08g063000, sscle_15g104530, sscle_15g105560, sscle_02g017160, sscle_12g091070, sscle_11g083260, sscle_07g056970, sscle_01g010070, sscle_07g055380, sscle_06g052290, sscle_09g071270, sscle_14g100520, sscle_10g080690, sscle_10g080270, sscle_03g022740, sscle_01g006130, sscle_11g083120, sscle_12g089720, sscle_03g026500, sscle_02g018280, sscle_02g012810, sscle_08…	OVER
6	GO:0019752	carboxylic acid metabolic process	Biological Process	GO:0043436	oxoacid metabolic process	1.3e-09	2.5e-07	46	sscle_03g022470, sscle_08g062590, sscle_01g006740, sscle_09g071800, sscle_10g075460, sscle_08g066110, sscle_10g080410, sscle_08g062190, sscle_02g011970, sscle_06g051570, sscle_10g077240, sscle_02g014130, sscle_02g017740, sscle_02g012470, sscle_16g107450, sscle_16g108660, sscle_11g084610, sscle_08g062820, sscle_03g027130, sscle_05g044970, sscle_08g067810, sscle_12g089640, sscle_05g043880, sscle_08…	428	sscle_05g045210, sscle_02g011710, sscle_15g104370, sscle_14g099530, sscle_14g097230, sscle_06g054200, sscle_10g076410, sscle_04g038400, sscle_09g072950, sscle_11g082490, sscle_01g007060, sscle_11g085520, sscle_03g028320, sscle_11g086610, sscle_07g059190, sscle_03g025050, sscle_09g070760, sscle_15g103390, sscle_14g099640, sscle_01g011440, sscle_01g011560, sscle_10g078960, sscle_14g101820, sscle_08…	OVER
6	GO:0046395	carboxylic acid catabolic process	Biological Process	GO:0019752, GO:0016054	carboxylic acid metabolic process, organic acid catabolic process	1.2e-05	0.00092	11	sscle_09g071800, sscle_10g075460, sscle_08g064380, sscle_16g107450, sscle_16g108660, sscle_02g011970, sscle_10g075610, sscle_12g089640, sscle_02g014130, sscle_03g025200, sscle_08g062630	50	sscle_02g018550, sscle_02g014590, sscle_02g012640, sscle_13g095970, sscle_06g050320, sscle_07g056310, sscle_11g082290, sscle_03g030080, sscle_07g056190, sscle_15g102500, sscle_12g089140, sscle_04g032740, sscle_04g039340, sscle_09g071010, sscle_10g076620, sscle_10g078200, sscle_06g051960, sscle_05g041710, sscle_08g063940, sscle_05g040620, sscle_02g020890, sscle_09g070710, sscle_05g044380, sscle_03…	OVER
6	GO:0006605	protein targeting	Biological Process	GO:0006886	intracellular protein transport
6	GO:0044347	cell wall polysaccharide catabolic process	Biological Process	GO:0016998, GO:0000272	cell wall macromolecule catabolic process, polysaccharide catabolic process	1.8e-06	0.00017	6	sscle_04g034810, sscle_11g083680, sscle_10g075470, sscle_16g107660, sscle_05g041650, sscle_05g045850	6	sscle_09g074790, sscle_08g062620, sscle_01g005680, sscle_11g085210, sscle_12g090430, sscle_03g026530	OVER
6	GO:0010412	mannan metabolic process	Biological Process	GO:0010383	cell wall polysaccharide metabolic process	0.0013	0.043	2	sscle_10g075470, sscle_05g045850	0		OVER
7	GO:0009092	homoserine metabolic process	Biological Process	GO:0009069	serine family amino acid metabolic process	0.0013	0.043	2	sscle_01g006740, sscle_10g075850	0		OVER
7	GO:0072329	monocarboxylic acid catabolic process	Biological Process	GO:0032787, GO:0046395	monocarboxylic acid metabolic process, carboxylic acid catabolic process
7	GO:0000725	recombinational repair	Biological Process	GO:0006281, GO:0006310	DNA repair, DNA recombination	4.2e-05	0.0029	5	sscle_04g039680, sscle_02g015580, sscle_07g055360, sscle_16g110430, sscle_04g036610	7	sscle_08g068400, sscle_10g080630, sscle_04g034470, sscle_03g022630, sscle_12g089200, sscle_08g065300, sscle_01g010020	OVER
7	GO:0045493	xylan catabolic process	Biological Process	GO:0044347, GO:0045491	cell wall polysaccharide catabolic process, xylan metabolic process	0.0002	0.0093	4	sscle_04g034810, sscle_11g083680, sscle_16g107660, sscle_05g041650	5	sscle_09g074790, sscle_08g062620, sscle_01g005680, sscle_11g085210, sscle_03g026530	OVER
7	GO:0033875	ribonucleoside bisphosphate metabolic process	Biological Process	GO:0033865	nucleoside bisphosphate metabolic process
7	GO:0009150	purine ribonucleotide metabolic process	Biological Process	GO:0006163, GO:0009259	purine nucleotide metabolic process, ribonucleotide metabolic process	5.1e-05	0.0032	11	sscle_08g064120, sscle_01g007510, sscle_08g064760, sscle_08g066110, sscle_13g094590, sscle_16g108660, sscle_05g043510, sscle_10g080020, sscle_06g051570, sscle_06g048630, sscle_09g069820	60	sscle_01g005830, sscle_13g093670, sscle_01g007610, sscle_14g100010, sscle_01g006920, sscle_08g066230, sscle_15g105020, sscle_07g059220, sscle_10g078750, sscle_02g015760, sscle_01g010070, sscle_02g019710, sscle_11g082850, sscle_01g005480, sscle_05g040470, sscle_01g002430, sscle_12g089140, sscle_02g012510, sscle_07g059430, sscle_09g071010, sscle_09g073870, sscle_04g035610, sscle_10g079410, sscle_03…	OVER
7	GO:0006302	double-strand break repair	Biological Process	GO:0006281	DNA repair	0.00028	0.013	5	sscle_04g039680, sscle_02g015580, sscle_07g055360, sscle_16g110430, sscle_04g036610	12	sscle_08g068400, sscle_10g080630, sscle_04g034470, sscle_04g036670, sscle_05g045360, sscle_03g022630, sscle_15g103930, sscle_12g089200, sscle_08g065300, sscle_06g051630, sscle_01g003790, sscle_01g010020	OVER
7	GO:0051273	beta-glucan metabolic process	Biological Process	GO:0006073	cellular glucan metabolic process	0.00091	0.032	3	sscle_14g101360, sscle_14g099920, sscle_03g023650	3	sscle_02g018280, sscle_14g100520, sscle_12g089720	OVER
7	GO:0006550	isoleucine catabolic process	Biological Process	GO:0009083, GO:0006549, GO:1901606	branched-chain amino acid catabolic process, isoleucine metabolic process, alpha-amino acid catabolic process	6.6e-05	0.0038	5	sscle_09g071800, sscle_10g075460, sscle_12g089640, sscle_02g014130, sscle_03g025200	8	sscle_09g070710, sscle_05g041710, sscle_06g049040, sscle_12g089140, sscle_09g071010, sscle_02g012640, sscle_10g076620, sscle_13g096610	OVER
7	GO:0045491	xylan metabolic process	Biological Process	GO:0010410	hemicellulose metabolic process	0.0002	0.0093	4	sscle_04g034810, sscle_11g083680, sscle_16g107660, sscle_05g041650	5	sscle_09g074790, sscle_08g062620, sscle_01g005680, sscle_11g085210, sscle_03g026530	OVER
7	GO:0009165	nucleotide biosynthetic process	Biological Process	GO:1901293, GO:0009117	nucleoside phosphate biosynthetic process, nucleotide metabolic process
7	GO:0009251	glucan catabolic process	Biological Process	GO:0000272, GO:0044042	polysaccharide catabolic process, glucan metabolic process	0.00091	0.032	3	sscle_14g101360, sscle_14g099920, sscle_03g023650	3	sscle_08g068360, sscle_15g105560, sscle_02g012810	OVER
7	GO:0051275	beta-glucan catabolic process	Biological Process	GO:0044247, GO:0009251, GO:0051273	cellular polysaccharide catabolic process, glucan catabolic process, beta-glucan metabolic process	4.9e-05	0.0031	3	sscle_14g101360, sscle_14g099920, sscle_03g023650	0		OVER
7	GO:0005982	starch metabolic process	Biological Process	GO:0006073	cellular glucan metabolic process	1.8e-09	3.2e-07	14	sscle_14g101360, sscle_14g099920, sscle_03g028610, sscle_01g005720, sscle_04g034310, sscle_16g108160, sscle_16g108170, sscle_09g070580, sscle_02g015930, sscle_04g034060, sscle_03g027970, sscle_11g085640, sscle_03g026860, sscle_05g046840	36	sscle_08g066530, sscle_10g078830, sscle_08g063000, sscle_15g104530, sscle_15g105560, sscle_12g091070, sscle_11g083260, sscle_07g056970, sscle_01g010070, sscle_07g055380, sscle_06g052290, sscle_09g071270, sscle_10g080690, sscle_10g080270, sscle_03g022740, sscle_01g006130, sscle_11g083120, sscle_12g089720, sscle_03g026500, sscle_02g018280, sscle_02g012810, sscle_08g068360, sscle_08g063190, sscle_07…	OVER
7	GO:0009260	ribonucleotide biosynthetic process	Biological Process	GO:0009165, GO:0046390, GO:0009259	nucleotide biosynthetic process, ribose phosphate biosynthetic process, ribonucleotide metabolic process
7	GO:0006164	purine nucleotide biosynthetic process	Biological Process	GO:0009165, GO:0072522, GO:0006163	nucleotide biosynthetic process, purine-containing compound biosynthetic process, purine nucleotide metabolic process	0.001	0.034	7	sscle_08g064120, sscle_01g007510, sscle_08g066110, sscle_13g094590, sscle_05g043510, sscle_10g080020, sscle_06g048630	37	sscle_13g095430, sscle_01g005830, sscle_08g065560, sscle_01g007610, sscle_14g100010, sscle_01g006920, sscle_08g066230, sscle_15g105020, sscle_01g011210, sscle_07g059220, sscle_09g073420, sscle_02g014960, sscle_03g028180, sscle_11g082850, sscle_01g005480, sscle_05g040470, sscle_08g065710, sscle_01g002430, sscle_09g070700, sscle_03g025790, sscle_04g034700, sscle_09g074700, sscle_09g073870, sscle_04…	OVER
7	GO:0046355	mannan catabolic process	Biological Process	GO:0044347, GO:0044247, GO:0010412	cell wall polysaccharide catabolic process, cellular polysaccharide catabolic process, mannan metabolic process	0.0013	0.043	2	sscle_10g075470, sscle_05g045850	0		OVER
7	GO:0006574	valine catabolic process	Biological Process	GO:0009083, GO:1901606, GO:0006573	branched-chain amino acid catabolic process, alpha-amino acid catabolic process, valine metabolic process	6.6e-05	0.0038	5	sscle_09g071800, sscle_10g075460, sscle_12g089640, sscle_02g014130, sscle_03g025200	8	sscle_09g070710, sscle_05g041710, sscle_06g049040, sscle_12g089140, sscle_09g071010, sscle_02g012640, sscle_10g076620, sscle_13g096610	OVER
7	GO:0032787	monocarboxylic acid metabolic process	Biological Process	GO:0019752	carboxylic acid metabolic process	5.6e-11	1.6e-08	24	sscle_09g071800, sscle_10g075460, sscle_08g066110, sscle_10g080410, sscle_08g064380, sscle_02g021090, sscle_07g059770, sscle_06g051570, sscle_10g077240, sscle_02g012470, sscle_04g037100, sscle_16g107460, sscle_16g108660, sscle_14g101500, sscle_05g043510, sscle_08g067810, sscle_08g063200, sscle_05g043880, sscle_09g068730, sscle_08g062640, sscle_09g069820, sscle_03g025200, sscle_15g105820, sscle_08…	107	sscle_14g100170, sscle_13g093670, sscle_01g002160, sscle_10g075280, sscle_07g059220, sscle_10g079120, sscle_14g099530, sscle_02g012640, sscle_02g015760, sscle_09g072950, sscle_01g010070, sscle_02g019710, sscle_01g007060, sscle_03g028320, sscle_11g086610, sscle_01g002670, sscle_15g102500, sscle_08g062580, sscle_02g021190, sscle_02g012510, sscle_06g051960, sscle_10g079410, sscle_07g056510, sscle_09…	OVER
7	GO:0046373	L-arabinose metabolic process	Biological Process	GO:0019566	arabinose metabolic process	1.8e-06	0.00017	4	sscle_03g023350, sscle_04g034810, sscle_05g045940, sscle_07g055410	0		OVER
7	GO:0006552	leucine catabolic process	Biological Process	GO:0009083, GO:0006551, GO:1901606	branched-chain amino acid catabolic process, leucine metabolic process, alpha-amino acid catabolic process	6.6e-05	0.0038	5	sscle_09g071800, sscle_10g075460, sscle_12g089640, sscle_02g014130, sscle_03g025200	8	sscle_09g070710, sscle_05g041710, sscle_06g049040, sscle_12g089140, sscle_09g071010, sscle_02g012640, sscle_10g076620, sscle_13g096610	OVER
8	GO:0006090	pyruvate metabolic process	Biological Process	GO:0032787	monocarboxylic acid metabolic process	4.7e-05	0.0031	8	sscle_08g066110, sscle_10g080410, sscle_16g107460, sscle_02g021090, sscle_06g051570, sscle_08g067810, sscle_09g069820, sscle_15g105820	29	sscle_08g066530, sscle_13g095430, sscle_13g093670, sscle_14g101040, sscle_05g046280, sscle_07g059880, sscle_07g059220, sscle_10g078750, sscle_02g015760, sscle_01g010070, sscle_02g019710, sscle_12g089100, sscle_07g061230, sscle_03g028320, sscle_15g102500, sscle_01g000150, sscle_12g089140, sscle_15g104380, sscle_02g012510, sscle_07g059430, sscle_08g068080, sscle_10g079410, sscle_14g099820, sscle_09…	OVER
8	GO:0030243	cellulose metabolic process	Biological Process	GO:0051273	beta-glucan metabolic process	4.9e-05	0.0031	3	sscle_14g101360, sscle_14g099920, sscle_03g023650	0		OVER
8	GO:0009152	purine ribonucleotide biosynthetic process	Biological Process	GO:0009260, GO:0009150, GO:0006164	ribonucleotide biosynthetic process, purine ribonucleotide metabolic process, purine nucleotide biosynthetic process	0.00088	0.032	7	sscle_08g064120, sscle_01g007510, sscle_08g066110, sscle_13g094590, sscle_05g043510, sscle_10g080020, sscle_06g048630	36	sscle_13g095430, sscle_01g005830, sscle_08g065560, sscle_01g007610, sscle_14g100010, sscle_01g006920, sscle_08g066230, sscle_15g105020, sscle_01g011210, sscle_07g059220, sscle_09g073420, sscle_02g014960, sscle_03g028180, sscle_11g082850, sscle_01g005480, sscle_05g040470, sscle_08g065710, sscle_01g002430, sscle_09g070700, sscle_03g025790, sscle_04g034700, sscle_09g074700, sscle_09g073870, sscle_04…	OVER
8	GO:0000724	double-strand break repair via homologous recombination	Biological Process	GO:0006302, GO:0000725	double-strand break repair, recombinational repair	4.2e-05	0.0029	5	sscle_04g039680, sscle_02g015580, sscle_07g055360, sscle_16g110430, sscle_04g036610	7	sscle_08g068400, sscle_10g080630, sscle_04g034470, sscle_03g022630, sscle_12g089200, sscle_08g065300, sscle_01g010020	OVER
8	GO:0030245	cellulose catabolic process	Biological Process	GO:0051275, GO:0030243	beta-glucan catabolic process, cellulose metabolic process	4.9e-05	0.0031	3	sscle_14g101360, sscle_14g099920, sscle_03g023650	0		OVER
1	GO:0003674	molecular_function	Molecular Function
2	GO:0005488	binding	Molecular Function	GO:0003674	molecular_function
2	GO:0003824	catalytic activity	Molecular Function	GO:0003674	molecular_function	6.3e-42	3.1e-38	260	sscle_10g075560, sscle_03g023780, sscle_14g100290, sscle_08g062190, sscle_02g011950, sscle_07g059860, sscle_09g073010, sscle_01g006090, sscle_03g031050, sscle_11g084430, sscle_03g027110, sscle_03g023650, sscle_11g085640, sscle_08g064120, sscle_01g002030, sscle_05g046770, sscle_05g043380, sscle_02g011820, sscle_15g103150, sscle_12g090030, sscle_07g058540, sscle_09g074570, sscle_02g012240, sscle_04…	3250	sscle_05g047750, sscle_10g078830, sscle_05g043390, sscle_01g003810, sscle_15g106790, sscle_01g011430, sscle_08g068290, sscle_07g055930, sscle_06g052150, sscle_11g085880, sscle_03g027590, sscle_02g021510, sscle_01g000770, sscle_16g107930, sscle_11g083220, sscle_11g084550, sscle_05g046410, sscle_10g078840, sscle_10g077510, sscle_01g010110, sscle_01g011440, sscle_13g092750, sscle_06g053470, sscle_03…	OVER
3	GO:0140096	catalytic activity, acting on a protein	Molecular Function	GO:0003824	catalytic activity
3	GO:0036094	small molecule binding	Molecular Function	GO:0005488	binding
3	GO:0048037	cofactor binding	Molecular Function	GO:0005488	binding	4.3e-09	7e-07	47	sscle_01g006740, sscle_01g003310, sscle_02g021040, sscle_13g094940, sscle_07g059860, sscle_02g018450, sscle_10g077240, sscle_10g078990, sscle_02g016010, sscle_04g036220, sscle_03g022920, sscle_16g108660, sscle_01g000730, sscle_08g062820, sscle_05g041720, sscle_05g044970, sscle_05g043880, sscle_01g004550, sscle_10g078940, sscle_03g022380, sscle_05g042690, sscle_13g096130, sscle_08g064380, sscle_13…	462	sscle_02g011710, sscle_15g106790, sscle_01g011430, sscle_15g104370, sscle_02g018110, sscle_08g068170, sscle_02g019560, sscle_08g068290, sscle_06g054200, sscle_09g070530, sscle_09g072950, sscle_06g052150, sscle_11g085880, sscle_11g083460, sscle_04g034160, sscle_01g008390, sscle_16g111190, sscle_03g029530, sscle_10g076780, sscle_15g106540, sscle_02g015190, sscle_02g016280, sscle_07g061390, sscle_02…	OVER
3	GO:0008289	lipid binding	Molecular Function	GO:0005488	binding
3	GO:0043167	ion binding	Molecular Function	GO:0005488	binding
3	GO:0016787	hydrolase activity	Molecular Function	GO:0003824	catalytic activity	1.2e-18	9.9e-16	113	sscle_10g075560, sscle_03g023780, sscle_02g011950, sscle_14g097750, sscle_04g036610, sscle_07g055410, sscle_03g030110, sscle_04g034310, sscle_03g031050, sscle_01g004070, sscle_11g084430, sscle_03g027110, sscle_06g048730, sscle_03g023650, sscle_11g085640, sscle_01g002030, sscle_14g099920, sscle_08g064760, sscle_01g005720, sscle_08g068200, sscle_15g103150, sscle_07g058540, sscle_10g075610, sscle_09…	1216	sscle_05g047750, sscle_10g078830, sscle_10g079920, sscle_07g060050, sscle_03g025160, sscle_07g060290, sscle_09g070890, sscle_04g039850, sscle_06g052390, sscle_03g027590, sscle_01g002710, sscle_02g020660, sscle_02g021510, sscle_11g083220, sscle_05g046410, sscle_02g021990, sscle_11g084310, sscle_05g045320, sscle_12g089060, sscle_01g004910, sscle_09g071970, sscle_13g093600, sscle_13g094930, sscle_09…	OVER
3	GO:0097159	organic cyclic compound binding	Molecular Function	GO:0005488	binding
3	GO:0016740	transferase activity	Molecular Function	GO:0003824	catalytic activity
3	GO:0016491	oxidoreductase activity	Molecular Function	GO:0003824	catalytic activity	3.3e-14	1.4e-11	78	sscle_13g095010, sscle_02g021040, sscle_04g032810, sscle_07g059860, sscle_06g051570, sscle_10g078990, sscle_02g016010, sscle_09g074730, sscle_09g069070, sscle_03g022920, sscle_16g108660, sscle_01g000730, sscle_08g062820, sscle_03g023730, sscle_05g041720, sscle_01g004550, sscle_03g022380, sscle_05g042690, sscle_03g023030, sscle_05g048230, sscle_05g043380, sscle_02g011820, sscle_12g090030, sscle_07…	782	sscle_05g045330, sscle_02g011710, sscle_01g003810, sscle_15g106790, sscle_02g019440, sscle_01g011430, sscle_15g104370, sscle_08g068290, sscle_06g052150, sscle_11g085880, sscle_11g081040, sscle_08g064920, sscle_16g107930, sscle_03g029530, sscle_11g084550, sscle_10g075330, sscle_15g106300, sscle_15g106540, sscle_07g061390, sscle_02g017250, sscle_13g093840, sscle_14g099640, sscle_04g038530, sscle_01…	OVER
3	GO:0016829	lyase activity	Molecular Function	GO:0003824	catalytic activity	1.2e-05	0.00093	16	sscle_10g075560, sscle_01g006740, sscle_10g080730, sscle_08g062190, sscle_08g064380, sscle_04g038140, sscle_04g035830, sscle_04g034310, sscle_02g012240, sscle_16g107470, sscle_04g036270, sscle_03g027130, sscle_08g063200, sscle_16g107500, sscle_08g062640, sscle_03g024760	108	sscle_14g100170, sscle_13g093670, sscle_04g039050, sscle_07g059460, sscle_04g033620, sscle_11g083460, sscle_09g073890, sscle_02g019710, sscle_03g029370, sscle_03g022600, sscle_03g029410, sscle_01g002430, sscle_01g006410, sscle_03g024360, sscle_03g028700, sscle_12g091880, sscle_13g092510, sscle_04g035810, sscle_16g110400, sscle_02g014930, sscle_09g072150, sscle_16g109660, sscle_07g060330, sscle_12…	OVER
3	GO:0030246	carbohydrate binding	Molecular Function	GO:0005488	binding	3.6e-07	4.1e-05	13	sscle_14g101360, sscle_01g005720, sscle_08g068200, sscle_11g080920, sscle_04g039680, sscle_04g033820, sscle_12g090030, sscle_07g056950, sscle_04g034060, sscle_03g024710, sscle_03g023650, sscle_05g041650, sscle_11g082440	50	sscle_02g019080, sscle_05g043590, sscle_08g063880, sscle_15g105540, sscle_11g082930, sscle_02g018790, sscle_15g105380, sscle_15g106590, sscle_12g090040, sscle_15g106390, sscle_01g011550, sscle_06g050320, sscle_09g071270, sscle_08g063830, sscle_10g080270, sscle_01g006130, sscle_05g040510, sscle_11g082770, sscle_15g105930, sscle_01g006930, sscle_01g009600, sscle_11g082920, sscle_14g102040, sscle_02…	OVER
3	GO:1901363	heterocyclic compound binding	Molecular Function	GO:0005488	binding
4	GO:0016830	carbon-carbon lyase activity	Molecular Function	GO:0016829	lyase activity
4	GO:0030247	polysaccharide binding	Molecular Function	GO:0030246	carbohydrate binding	3.9e-10	9.5e-08	12	sscle_14g101360, sscle_01g005720, sscle_08g068200, sscle_04g034060, sscle_11g080920, sscle_04g039680, sscle_04g033820, sscle_03g024710, sscle_03g023650, sscle_05g041650, sscle_07g056950, sscle_11g082440	19	sscle_08g063010, sscle_11g082920, sscle_15g105380, sscle_15g106390, sscle_14g098850, sscle_10g074960, sscle_09g074790, sscle_02g013030, sscle_09g071270, sscle_10g080690, sscle_03g026590, sscle_10g080270, sscle_01g009340, sscle_05g040510, sscle_11g085210, sscle_03g023660, sscle_12g087520, sscle_11g084420, sscle_03g026530	OVER
4	GO:0005543	phospholipid binding	Molecular Function	GO:0043168, GO:0008289	anion binding, lipid binding
4	GO:0000166	nucleotide binding	Molecular Function	GO:0036094, GO:1901265	small molecule binding, nucleoside phosphate binding
4	GO:0043168	anion binding	Molecular Function	GO:0043167	ion binding
4	GO:0050662	coenzyme binding	Molecular Function	GO:0048037	cofactor binding	6.7e-06	0.00063	28	sscle_01g006740, sscle_01g003310, sscle_02g021040, sscle_13g094940, sscle_02g018450, sscle_10g078990, sscle_16g108660, sscle_08g062820, sscle_05g041720, sscle_05g044970, sscle_01g004550, sscle_03g022380, sscle_08g064580, sscle_03g024060, sscle_02g021090, sscle_15g103250, sscle_12g090030, sscle_10g075610, sscle_04g035830, sscle_10g077230, sscle_07g058740, sscle_07g059730, sscle_07g060710, sscle_04…	275	sscle_01g008700, sscle_01g006520, sscle_13g096660, sscle_13g095570, sscle_01g002160, sscle_11g082930, sscle_02g011710, sscle_15g104370, sscle_04g033620, sscle_02g018110, sscle_08g068170, sscle_06g054200, sscle_06g050520, sscle_09g072950, sscle_06g052150, sscle_02g012250, sscle_12g091930, sscle_11g083460, sscle_10g077190, sscle_01g005560, sscle_12g087540, sscle_12g089720, sscle_03g023770, sscle_10…	OVER
4	GO:0016627	oxidoreductase activity, acting on the CH-CH group of donors	Molecular Function	GO:0016491	oxidoreductase activity
4	GO:0016788	hydrolase activity, acting on ester bonds	Molecular Function	GO:0016787	hydrolase activity	0.00018	0.009	27	sscle_15g105400, sscle_01g004820, sscle_02g011950, sscle_02g015580, sscle_16g110430, sscle_04g036610, sscle_13g092120, sscle_03g030110, sscle_16g108160, sscle_09g073350, sscle_07g055360, sscle_02g015930, sscle_03g027110, sscle_05g044530, sscle_08g062660, sscle_03g027970, sscle_03g026860, sscle_08g064760, sscle_04g039680, sscle_14g099190, sscle_12g089930, sscle_04g037220, sscle_02g014060, sscle_05…	318	sscle_01g006400, sscle_08g067520, sscle_14g101020, sscle_08g067880, sscle_06g052940, sscle_09g070890, sscle_06g052820, sscle_04g038640, sscle_04g032650, sscle_02g013340, sscle_06g050090, sscle_04g037550, sscle_16g109550, sscle_06g052390, sscle_01g002710, sscle_10g077070, sscle_03g028320, sscle_16g108900, sscle_16g107810, sscle_03g024980, sscle_14g101030, sscle_10g077630, sscle_07g059190, sscle_05…	OVER
4	GO:1901265	nucleoside phosphate binding	Molecular Function	GO:0097159, GO:1901363	organic cyclic compound binding, heterocyclic compound binding
4	GO:0017171	serine hydrolase activity	Molecular Function	GO:0016787	hydrolase activity	1.8e-07	2.3e-05	12	sscle_14g097930, sscle_15g106630, sscle_06g053560, sscle_06g054280, sscle_05g041810, sscle_15g104790, sscle_01g002960, sscle_11g084430, sscle_11g085960, sscle_08g066810, sscle_02g013870, sscle_11g082440	38	sscle_14g098700, sscle_05g044140, sscle_13g093490, sscle_05g045390, sscle_09g071760, sscle_02g019980, sscle_13g095710, sscle_08g063080, sscle_06g054800, sscle_07g059620, sscle_06g052420, sscle_12g088810, sscle_01g009260, sscle_06g054270, sscle_01g002510, sscle_11g083720, sscle_12g086770, sscle_01g001020, sscle_07g060420, sscle_01g004870, sscle_14g100060, sscle_14g101670, sscle_07g059490, sscle_02…	OVER
4	GO:0016614	oxidoreductase activity, acting on CH-OH group of donors	Molecular Function	GO:0016491	oxidoreductase activity	8.9e-08	1.2e-05	21	sscle_10g080410, sscle_02g021040, sscle_08g064580, sscle_03g024060, sscle_02g021090, sscle_13g094940, sscle_06g051570, sscle_02g015020, sscle_07g058740, sscle_09g069070, sscle_16g107460, sscle_14g101500, sscle_02g021420, sscle_16g107430, sscle_08g062820, sscle_02g020630, sscle_05g041720, sscle_05g045940, sscle_01g004550, sscle_03g025200, sscle_15g105820	126	sscle_14g098600, sscle_10g075680, sscle_13g096660, sscle_13g095570, sscle_01g002160, sscle_02g011710, sscle_10g075280, sscle_15g104370, sscle_12g091890, sscle_09g072430, sscle_08g068170, sscle_06g054200, sscle_09g072950, sscle_11g085000, sscle_02g012250, sscle_12g091930, sscle_11g081040, sscle_10g077190, sscle_16g107930, sscle_05g041120, sscle_11g086610, sscle_12g087540, sscle_11g082770, sscle_01…	OVER
4	GO:0016798	hydrolase activity, acting on glycosyl bonds	Molecular Function	GO:0016787	hydrolase activity	8.7e-20	8.5e-17	40	sscle_07g061080, sscle_14g101360, sscle_03g028610, sscle_04g034810, sscle_04g033820, sscle_06g051350, sscle_07g055410, sscle_02g016530, sscle_04g034310, sscle_11g083680, sscle_09g069470, sscle_09g070580, sscle_04g034060, sscle_03g022640, sscle_06g048730, sscle_03g023650, sscle_11g085640, sscle_03g026860, sscle_03g023350, sscle_03g026960, sscle_14g099920, sscle_01g005720, sscle_10g075470, sscle_08…	150	sscle_10g078830, sscle_10g076010, sscle_03g024470, sscle_08g062230, sscle_01g005950, sscle_15g104530, sscle_08g064250, sscle_03g025160, sscle_14g102070, sscle_15g106390, sscle_01g011550, sscle_04g032140, sscle_06g054170, sscle_07g055380, sscle_10g079370, sscle_02g020660, sscle_01g006130, sscle_05g043540, sscle_01g005680, sscle_11g081560, sscle_05g046410, sscle_05g045320, sscle_01g006930, sscle_01…	OVER
4	GO:0016746	transferase activity, transferring acyl groups	Molecular Function	GO:0016740	transferase activity	0.00019	0.0093	14	sscle_10g075460, sscle_10g076230, sscle_05g046770, sscle_04g038190, sscle_11g080950, sscle_04g032810, sscle_13g094590, sscle_03g026900, sscle_03g031670, sscle_02g017200, sscle_01g007680, sscle_11g082840, sscle_08g067810, sscle_08g062630	111	sscle_03g025280, sscle_14g099530, sscle_06g051850, sscle_11g086450, sscle_04g034160, sscle_05g042850, sscle_12g087140, sscle_06g048970, sscle_12g088510, sscle_01g002670, sscle_01g005960, sscle_08g067630, sscle_12g091080, sscle_12g088090, sscle_09g071450, sscle_02g013960, sscle_10g076940, sscle_14g097860, sscle_04g033990, sscle_10g079410, sscle_01g009490, sscle_03g028670, sscle_12g089970, sscle_11…	OVER
4	GO:0008233	peptidase activity	Molecular Function	GO:0140096, GO:0016787	catalytic activity, acting on a protein, hydrolase activity	0.00016	0.0085	19	sscle_14g097930, sscle_15g106630, sscle_13g096690, sscle_15g104790, sscle_07g058540, sscle_07g055630, sscle_02g013870, sscle_06g053560, sscle_06g054280, sscle_05g041810, sscle_01g004070, sscle_01g006460, sscle_01g002960, sscle_12g089000, sscle_11g084430, sscle_11g085960, sscle_08g066810, sscle_11g082980, sscle_11g082440	183	sscle_03g025560, sscle_15g104250, sscle_03g030910, sscle_04g039330, sscle_10g078670, sscle_04g032010, sscle_07g059620, sscle_12g091410, sscle_02g019720, sscle_06g053630, sscle_06g052420, sscle_04g033350, sscle_01g009080, sscle_16g109790, sscle_02g017810, sscle_07g061930, sscle_12g087700, sscle_02g015910, sscle_01g008670, sscle_05g044910, sscle_01g004590, sscle_10g080590, sscle_12g088750, sscle_01…	OVER
5	GO:0070011	peptidase activity, acting on L-amino acid peptides	Molecular Function	GO:0008233	peptidase activity	5.4e-05	0.0033	19	sscle_14g097930, sscle_15g106630, sscle_13g096690, sscle_15g104790, sscle_07g058540, sscle_07g055630, sscle_02g013870, sscle_06g053560, sscle_06g054280, sscle_05g041810, sscle_01g004070, sscle_01g006460, sscle_01g002960, sscle_12g089000, sscle_11g084430, sscle_11g085960, sscle_08g066810, sscle_11g082980, sscle_11g082440	167	sscle_03g025560, sscle_15g104250, sscle_04g039330, sscle_10g078670, sscle_04g032010, sscle_07g059620, sscle_06g053630, sscle_06g052420, sscle_04g033350, sscle_01g009080, sscle_16g109790, sscle_02g017810, sscle_07g061930, sscle_12g087700, sscle_01g008670, sscle_05g044910, sscle_01g004590, sscle_10g080590, sscle_12g088750, sscle_01g004870, sscle_03g026400, sscle_14g100060, sscle_05g048310, sscle_14…	OVER
5	GO:0030248	cellulose binding	Molecular Function	GO:0030247	polysaccharide binding	5.5e-11	1.6e-08	12	sscle_14g101360, sscle_01g005720, sscle_08g068200, sscle_04g034060, sscle_11g080920, sscle_04g039680, sscle_04g033820, sscle_03g024710, sscle_03g023650, sscle_05g041650, sscle_07g056950, sscle_11g082440	15	sscle_08g063010, sscle_11g082920, sscle_15g106390, sscle_14g098850, sscle_09g074790, sscle_02g013030, sscle_10g080690, sscle_03g026590, sscle_01g009340, sscle_05g040510, sscle_11g085210, sscle_03g023660, sscle_12g087520, sscle_11g084420, sscle_03g026530	OVER
5	GO:0045330	aspartyl esterase activity	Molecular Function	GO:0016788	hydrolase activity, acting on ester bonds	8.7e-06	0.00075	4	sscle_16g108160, sscle_02g015930, sscle_03g027970, sscle_03g026860	1	sscle_07g057800	OVER
5	GO:0052689	carboxylic ester hydrolase activity	Molecular Function	GO:0016788	hydrolase activity, acting on ester bonds	8.5e-05	0.0048	8	sscle_16g108160, sscle_02g015930, sscle_02g011950, sscle_03g027110, sscle_08g062660, sscle_10g080880, sscle_03g027970, sscle_03g026860	32	sscle_02g022030, sscle_05g044220, sscle_08g068550, sscle_02g016390, sscle_04g032950, sscle_15g104590, sscle_12g090360, sscle_02g018430, sscle_13g094640, sscle_01g008090, sscle_06g050090, sscle_06g052250, sscle_02g014620, sscle_06g051160, sscle_09g069230, sscle_01g005260, sscle_03g028740, sscle_08g068420, sscle_15g102320, sscle_10g078920, sscle_05g048570, sscle_03g025050, sscle_14g100140, sscle_07…	OVER
5	GO:0008236	serine-type peptidase activity	Molecular Function	GO:0070011, GO:0017171	peptidase activity, acting on L-amino acid peptides, serine hydrolase activity	1.8e-07	2.3e-05	12	sscle_14g097930, sscle_15g106630, sscle_06g053560, sscle_06g054280, sscle_05g041810, sscle_15g104790, sscle_01g002960, sscle_11g084430, sscle_11g085960, sscle_08g066810, sscle_02g013870, sscle_11g082440	38	sscle_14g098700, sscle_05g044140, sscle_13g093490, sscle_05g045390, sscle_09g071760, sscle_02g019980, sscle_13g095710, sscle_08g063080, sscle_06g054800, sscle_07g059620, sscle_06g052420, sscle_12g088810, sscle_01g009260, sscle_06g054270, sscle_01g002510, sscle_11g083720, sscle_12g086770, sscle_01g001020, sscle_07g060420, sscle_01g004870, sscle_14g100060, sscle_14g101670, sscle_07g059490, sscle_02…	OVER
5	GO:0004553	hydrolase activity, hydrolyzing O-glycosyl compounds	Molecular Function	GO:0016798	hydrolase activity, acting on glycosyl bonds	8.7e-20	8.5e-17	39	sscle_07g061080, sscle_14g101360, sscle_03g028610, sscle_04g034810, sscle_04g033820, sscle_06g051350, sscle_07g055410, sscle_02g016530, sscle_04g034310, sscle_11g083680, sscle_09g069470, sscle_09g070580, sscle_04g034060, sscle_03g022640, sscle_06g048730, sscle_03g023650, sscle_11g085640, sscle_03g023350, sscle_03g026960, sscle_14g099920, sscle_01g005720, sscle_10g075470, sscle_08g068200, sscle_15…	141	sscle_10g078830, sscle_10g076010, sscle_03g024470, sscle_08g062230, sscle_01g005950, sscle_15g104530, sscle_08g064250, sscle_03g025160, sscle_14g102070, sscle_15g106390, sscle_01g011550, sscle_04g032140, sscle_06g054170, sscle_07g055380, sscle_10g079370, sscle_02g020660, sscle_01g006130, sscle_01g005680, sscle_11g081560, sscle_05g046410, sscle_05g045320, sscle_01g006930, sscle_01g003420, sscle_03…	OVER
5	GO:0035091	phosphatidylinositol binding	Molecular Function	GO:0005543	phospholipid binding	0.0013	0.042	5	sscle_04g039680, sscle_02g015580, sscle_07g055360, sscle_16g110430, sscle_04g036610	18	sscle_10g077300, sscle_05g045380, sscle_06g051330, sscle_12g090590, sscle_15g105190, sscle_02g014680, sscle_10g077320, sscle_13g096630, sscle_01g011180, sscle_07g055750, sscle_14g097190, sscle_09g071250, sscle_06g049570, sscle_07g057570, sscle_12g089430, sscle_05g043330, sscle_02g020140, sscle_01g005760	OVER
5	GO:0016616	oxidoreductase activity, acting on the CH-OH group of donors, NAD or NADP as acceptor	Molecular Function	GO:0016614	oxidoreductase activity, acting on CH-OH group of donors	7.9e-05	0.0045	14	sscle_10g080410, sscle_02g021040, sscle_13g094940, sscle_06g051570, sscle_02g015020, sscle_16g107460, sscle_14g101500, sscle_16g107430, sscle_08g062820, sscle_02g020630, sscle_05g041720, sscle_05g045940, sscle_03g025200, sscle_15g105820	101	sscle_14g098600, sscle_10g075680, sscle_13g096660, sscle_01g002160, sscle_10g075280, sscle_15g104370, sscle_12g091890, sscle_09g072430, sscle_08g068170, sscle_09g072950, sscle_11g085000, sscle_02g012250, sscle_12g091930, sscle_11g081040, sscle_16g107930, sscle_12g087540, sscle_01g002670, sscle_15g102500, sscle_08g062580, sscle_02g015190, sscle_02g019270, sscle_13g093840, sscle_04g032820, sscle_02…	OVER
5	GO:0042578	phosphoric ester hydrolase activity	Molecular Function	GO:0016788	hydrolase activity, acting on ester bonds
5	GO:0016833	oxo-acid-lyase activity	Molecular Function	GO:0016830	carbon-carbon lyase activity
5	GO:0003995	acyl-CoA dehydrogenase activity	Molecular Function	GO:0016627	oxidoreductase activity, acting on the CH-CH group of donors	0.0013	0.043	4	sscle_12g090030, sscle_10g078990, sscle_07g059730, sscle_16g108660	10	sscle_10g079720, sscle_05g045330, sscle_03g022270, sscle_03g022260, sscle_12g087810, sscle_01g004830, sscle_01g000980, sscle_14g099760, sscle_04g036810, sscle_03g023770	OVER
5	GO:0050660	flavin adenine dinucleotide binding	Molecular Function	GO:0043168, GO:0050662, GO:0000166	anion binding, coenzyme binding, nucleotide binding	0.00047	0.02	14	sscle_02g021040, sscle_08g064580, sscle_03g024060, sscle_12g090030, sscle_10g078990, sscle_07g058740, sscle_07g059730, sscle_07g060710, sscle_16g108660, sscle_04g036270, sscle_02g021420, sscle_02g020630, sscle_05g041720, sscle_01g004550	122	sscle_01g008700, sscle_14g098600, sscle_13g095570, sscle_02g011710, sscle_08g068170, sscle_06g054200, sscle_06g050520, sscle_09g074610, sscle_11g085000, sscle_06g052150, sscle_02g012250, sscle_10g077190, sscle_11g082890, sscle_05g041120, sscle_03g023770, sscle_11g082770, sscle_10g076780, sscle_15g103790, sscle_02g016280, sscle_02g017250, sscle_04g032820, sscle_14g099760, sscle_02g014140, sscle_12…	OVER
6	GO:0008810	cellulase activity	Molecular Function	GO:0004553	hydrolase activity, hydrolyzing O-glycosyl compounds	0.00032	0.014	4	sscle_14g101360, sscle_14g099920, sscle_01g005720, sscle_04g034060	6	sscle_08g068360, sscle_10g080690, sscle_03g026590, sscle_15g106400, sscle_03g026500, sscle_15g104530	OVER
6	GO:0070008	serine-type exopeptidase activity	Molecular Function	GO:0008236, GO:0008238	serine-type peptidase activity, exopeptidase activity	0.0002	0.0093	4	sscle_14g097930, sscle_06g054280, sscle_08g066810, sscle_15g104790	5	sscle_06g054930, sscle_09g071760, sscle_02g016140, sscle_07g059490, sscle_06g054270	OVER
6	GO:0030599	pectinesterase activity	Molecular Function	GO:0052689	carboxylic ester hydrolase activity	8.7e-06	0.00075	4	sscle_16g108160, sscle_02g015930, sscle_03g027970, sscle_03g026860	1	sscle_07g057800	OVER
6	GO:1901981	phosphatidylinositol phosphate binding	Molecular Function	GO:0035091	phosphatidylinositol binding	7.3e-06	0.00066	5	sscle_04g039680, sscle_02g015580, sscle_07g055360, sscle_16g110430, sscle_04g036610	4	sscle_10g077300, sscle_12g089430, sscle_12g090590, sscle_06g049570	OVER
6	GO:0016791	phosphatase activity	Molecular Function	GO:0042578	phosphoric ester hydrolase activity
6	GO:0015925	galactosidase activity	Molecular Function	GO:0004553	hydrolase activity, hydrolyzing O-glycosyl compounds	0.0007	0.028	4	sscle_09g074570, sscle_07g056960, sscle_07g061080, sscle_09g069470	8	sscle_01g007810, sscle_01g005950, sscle_04g037340, sscle_04g037140, sscle_12g091660, sscle_12g091670, sscle_03g025620, sscle_02g015110	OVER
6	GO:0008238	exopeptidase activity	Molecular Function	GO:0070011	peptidase activity, acting on L-amino acid peptides	0.00024	0.011	9	sscle_14g097930, sscle_15g106630, sscle_06g054280, sscle_13g096690, sscle_15g104790, sscle_01g006460, sscle_12g089000, sscle_08g066810, sscle_02g013870	49	sscle_04g039490, sscle_10g078670, sscle_09g071940, sscle_06g053630, sscle_07g055980, sscle_04g033350, sscle_09g073690, sscle_01g009080, sscle_16g109790, sscle_12g087700, sscle_01g008670, sscle_01g004590, sscle_14g100060, sscle_05g048310, sscle_14g100460, sscle_03g030460, sscle_03g030020, sscle_01g010990, sscle_10g078240, sscle_02g015790, sscle_02g016880, sscle_06g050160, sscle_07g056040, sscle_14…	OVER
6	GO:0004033	aldo-keto reductase (NADP) activity	Molecular Function	GO:0016616	oxidoreductase activity, acting on the CH-OH group of donors, NAD or NADP as acceptor	0.00019	0.0093	3	sscle_16g107460, sscle_06g051570, sscle_15g105820	1	sscle_05g046280	OVER
6	GO:0046556	alpha-L-arabinofuranosidase activity	Molecular Function	GO:0004553	hydrolase activity, hydrolyzing O-glycosyl compounds	4.9e-05	0.0031	3	sscle_03g023350, sscle_04g034810, sscle_07g055410	0		OVER
6	GO:0004451	isocitrate lyase activity	Molecular Function	GO:0016833	oxo-acid-lyase activity	4.9e-05	0.0031	3	sscle_08g063200, sscle_10g075560, sscle_08g062640	0		OVER
6	GO:0004650	polygalacturonase activity	Molecular Function	GO:0004553	hydrolase activity, hydrolyzing O-glycosyl compounds	0.00028	0.013	5	sscle_16g108170, sscle_09g070580, sscle_11g085640, sscle_04g034310, sscle_05g046840	12	sscle_02g018820, sscle_12g088720, sscle_02g018610, sscle_10g078830, sscle_04g035440, sscle_07g055890, sscle_05g040500, sscle_02g015920, sscle_06g052290, sscle_03g022740, sscle_05g043770, sscle_10g075640	OVER
7	GO:0003993	acid phosphatase activity	Molecular Function	GO:0016791	phosphatase activity	0.00099	0.034	4	sscle_15g105400, sscle_04g037220, sscle_13g092120, sscle_02g014060	9	sscle_06g055170, sscle_15g102270, sscle_06g052390, sscle_01g002820, sscle_06g052820, sscle_08g063090, sscle_06g050410, sscle_02g016210, sscle_09g072610	OVER
7	GO:0032266	phosphatidylinositol-3-phosphate binding	Molecular Function	GO:1901981	phosphatidylinositol phosphate binding	1.3e-06	0.00013	5	sscle_04g039680, sscle_02g015580, sscle_07g055360, sscle_16g110430, sscle_04g036610	2	sscle_10g077300, sscle_06g049570	OVER
7	GO:0008106	alcohol dehydrogenase (NADP+) activity	Molecular Function	GO:0004033	aldo-keto reductase (NADP) activity	0.00019	0.0093	3	sscle_16g107460, sscle_06g051570, sscle_15g105820	1	sscle_05g046280	OVER
7	GO:0004185	serine-type carboxypeptidase activity	Molecular Function	GO:0004180, GO:0070008	carboxypeptidase activity, serine-type exopeptidase activity	0.0002	0.0093	4	sscle_14g097930, sscle_06g054280, sscle_08g066810, sscle_15g104790	5	sscle_06g054930, sscle_09g071760, sscle_02g016140, sscle_07g059490, sscle_06g054270	OVER
7	GO:0004180	carboxypeptidase activity	Molecular Function	GO:0008238	exopeptidase activity	2.1e-05	0.0016	6	sscle_14g097930, sscle_01g006460, sscle_06g054280, sscle_08g066810, sscle_02g013870, sscle_15g104790	11	sscle_14g100060, sscle_12g087700, sscle_13g095670, sscle_07g059490, sscle_15g104030, sscle_06g054270, sscle_06g054930, sscle_09g071760, sscle_02g016140, sscle_09g071940, sscle_14g100610	OVER
1	GO:0005575	cellular_component	Cellular Component
2	GO:0044422	organelle part	Cellular Component	GO:0043226, GO:0005575	organelle, cellular_component
2	GO:0005623	cell	Cellular Component	GO:0005575	cellular_component
2	GO:0043226	organelle	Cellular Component	GO:0005575	cellular_component
2	GO:0005576	extracellular region	Cellular Component	GO:0005575	cellular_component	6.4e-16	3.1e-13	22	sscle_14g101360, sscle_01g005720, sscle_15g106410, sscle_15g106630, sscle_08g068200, sscle_03g023030, sscle_11g080920, sscle_02g011950, sscle_04g034810, sscle_04g039680, sscle_04g033820, sscle_07g056950, sscle_16g108170, sscle_09g069470, sscle_09g070580, sscle_04g034060, sscle_03g024710, sscle_16g107500, sscle_03g023650, sscle_05g041650, sscle_11g082440, sscle_05g046840	44	sscle_10g078830, sscle_03g022790, sscle_13g095030, sscle_02g017160, sscle_05g046280, sscle_10g078670, sscle_15g106390, sscle_01g010490, sscle_10g080690, sscle_10g080270, sscle_01g009340, sscle_03g022740, sscle_05g040510, sscle_01g005260, sscle_12g087520, sscle_05g042270, sscle_08g063010, sscle_15g102320, sscle_10g079810, sscle_03g028700, sscle_11g082920, sscle_03g025030, sscle_12g090390, sscle_14…	OVER
2	GO:0044464	cell part	Cellular Component	GO:0005623, GO:0005575	cell, cellular_component
2	GO:0016020	membrane	Cellular Component	GO:0005575	cellular_component
2	GO:0044425	membrane part	Cellular Component	GO:0016020, GO:0005575	membrane, cellular_component
2	GO:0031974	membrane-enclosed lumen	Cellular Component	GO:0005575	cellular_component
3	GO:0031300	intrinsic component of organelle membrane	Cellular Component	GO:0044422, GO:0031224, GO:0031090	organelle part, intrinsic component of membrane, organelle membrane
3	GO:0005622	intracellular	Cellular Component	GO:0044464	cell part
3	GO:0043229	intracellular organelle	Cellular Component	GO:0043226, GO:0044424	organelle, intracellular part
3	GO:0043227	membrane-bounded organelle	Cellular Component	GO:0043226	organelle
3	GO:0044424	intracellular part	Cellular Component	GO:0005622, GO:0044464	intracellular, cell part
3	GO:0043233	organelle lumen	Cellular Component	GO:0044422, GO:0031974	organelle part, membrane-enclosed lumen
3	GO:0031224	intrinsic component of membrane	Cellular Component	GO:0044425	membrane part
3	GO:0031090	organelle membrane	Cellular Component	GO:0044422, GO:0043227, GO:0016020	organelle part, membrane-bounded organelle, membrane
3	GO:0071944	cell periphery	Cellular Component	GO:0044464	cell part
3	GO:0030312	external encapsulating structure	Cellular Component	GO:0071944, GO:0044464	cell periphery, cell part	0.001	0.034	5	sscle_16g108160, sscle_15g106630, sscle_02g015930, sscle_03g027970, sscle_03g026860	17	sscle_14g101670, sscle_08g067480, sscle_10g079780, sscle_14g098650, sscle_09g070240, sscle_07g057800, sscle_09g072610, sscle_07g056970, sscle_12g090620, sscle_04g035060, sscle_07g055380, sscle_07g057570, sscle_07g056040, sscle_03g029230, sscle_16g109520, sscle_03g028440, sscle_01g003370	OVER
3	GO:0098805	whole membrane	Cellular Component	GO:0016020	membrane
3	GO:0044446	intracellular organelle part	Cellular Component	GO:0044422, GO:0043229, GO:0044424	organelle part, intracellular organelle, intracellular part
3	GO:0031975	envelope	Cellular Component	GO:0044464	cell part
4	GO:0031903	microbody membrane	Cellular Component	GO:0098805, GO:0044438, GO:0098588, GO:0042579	whole membrane, microbody part, bounding membrane of organelle, microbody	0.00048	0.02	4	sscle_02g013920, sscle_13g096590, sscle_10g079840, sscle_04g034420	7	sscle_02g013140, sscle_12g089670, sscle_09g072550, sscle_03g025830, sscle_07g061610, sscle_07g057090, sscle_07g057720	OVER
4	GO:0031970	organelle envelope lumen	Cellular Component	GO:0044446, GO:0031967, GO:0070013	intracellular organelle part, organelle envelope, intracellular organelle lumen	0.00099	0.034	4	sscle_01g007510, sscle_02g011820, sscle_03g022920, sscle_02g021090	9	sscle_04g039920, sscle_01g006600, sscle_09g071700, sscle_01g006920, sscle_09g074050, sscle_08g066800, sscle_07g060850, sscle_02g017970, sscle_05g043200	OVER
4	GO:0031301	integral component of organelle membrane	Cellular Component	GO:0031300, GO:0016021	intrinsic component of organelle membrane, integral component of membrane
4	GO:0044429	mitochondrial part	Cellular Component	GO:0005739, GO:0044446, GO:0044444	mitochondrion, intracellular organelle part, cytoplasmic part
4	GO:0005618	cell wall	Cellular Component	GO:0030312	external encapsulating structure	0.00064	0.026	5	sscle_16g108160, sscle_15g106630, sscle_02g015930, sscle_03g027970, sscle_03g026860	15	sscle_14g101670, sscle_10g079780, sscle_14g098650, sscle_07g057800, sscle_09g072610, sscle_07g056970, sscle_12g090620, sscle_04g035060, sscle_07g055380, sscle_07g057570, sscle_07g056040, sscle_03g029230, sscle_16g109520, sscle_03g028440, sscle_01g003370	OVER
4	GO:0044438	microbody part	Cellular Component	GO:0044446, GO:0042579, GO:0044444	intracellular organelle part, microbody, cytoplasmic part	0.0007	0.028	4	sscle_02g013920, sscle_13g096590, sscle_10g079840, sscle_04g034420	8	sscle_02g013140, sscle_12g089670, sscle_09g072550, sscle_03g025830, sscle_07g061610, sscle_07g057090, sscle_07g057720, sscle_03g026200	OVER
4	GO:0031231	intrinsic component of peroxisomal membrane	Cellular Component	GO:0031300, GO:0044439, GO:0005778	intrinsic component of organelle membrane, peroxisomal part, peroxisomal membrane	0.00091	0.032	3	sscle_02g013920, sscle_10g079840, sscle_04g034420	3	sscle_03g025830, sscle_07g061610, sscle_07g057090	OVER
4	GO:0044444	cytoplasmic part	Cellular Component	GO:0005737, GO:0044424	cytoplasm, intracellular part
4	GO:0043231	intracellular membrane-bounded organelle	Cellular Component	GO:0043227, GO:0043229	membrane-bounded organelle, intracellular organelle
4	GO:0098588	bounding membrane of organelle	Cellular Component	GO:0031090	organelle membrane
4	GO:0031967	organelle envelope	Cellular Component	GO:0044446, GO:0031975, GO:0043227	intracellular organelle part, envelope, membrane-bounded organelle
4	GO:0005737	cytoplasm	Cellular Component	GO:0044424	intracellular part
4	GO:0016021	integral component of membrane	Cellular Component	GO:0031224	intrinsic component of membrane
4	GO:0070013	intracellular organelle lumen	Cellular Component	GO:0043233, GO:0043229, GO:0044424	organelle lumen, intracellular organelle, intracellular part
5	GO:0042579	microbody	Cellular Component	GO:0043231, GO:0044444	intracellular membrane-bounded organelle, cytoplasmic part	0.00029	0.013	6	sscle_02g013920, sscle_10g075460, sscle_13g096590, sscle_10g079840, sscle_16g108660, sscle_04g034420	20	sscle_04g039080, sscle_09g070990, sscle_09g072550, sscle_07g057720, sscle_07g055970, sscle_02g013140, sscle_15g107280, sscle_09g073390, sscle_01g007490, sscle_11g086270, sscle_12g089670, sscle_03g029650, sscle_01g007370, sscle_03g025830, sscle_01g005120, sscle_07g061610, sscle_07g057090, sscle_05g044100, sscle_05g042310, sscle_03g026200	OVER
5	GO:0005758	mitochondrial intermembrane space	Cellular Component	GO:0044429, GO:0005740, GO:0031970	mitochondrial part, mitochondrial envelope, organelle envelope lumen	0.00099	0.034	4	sscle_01g007510, sscle_02g011820, sscle_03g022920, sscle_02g021090	9	sscle_04g039920, sscle_01g006600, sscle_09g071700, sscle_01g006920, sscle_09g074050, sscle_08g066800, sscle_07g060850, sscle_02g017970, sscle_05g043200	OVER
5	GO:0005779	integral component of peroxisomal membrane	Cellular Component	GO:0031231, GO:0031301	intrinsic component of peroxisomal membrane, integral component of organelle membrane	0.00091	0.032	3	sscle_02g013920, sscle_10g079840, sscle_04g034420	3	sscle_03g025830, sscle_07g061610, sscle_07g057090	OVER
5	GO:0005739	mitochondrion	Cellular Component	GO:0043231, GO:0044444	intracellular membrane-bounded organelle, cytoplasmic part
5	GO:0005740	mitochondrial envelope	Cellular Component	GO:0044429, GO:0031967	mitochondrial part, organelle envelope
5	GO:0044439	peroxisomal part	Cellular Component	GO:0044438, GO:0005777	microbody part, peroxisome	0.0007	0.028	4	sscle_02g013920, sscle_13g096590, sscle_10g079840, sscle_04g034420	8	sscle_02g013140, sscle_12g089670, sscle_09g072550, sscle_03g025830, sscle_07g061610, sscle_07g057090, sscle_07g057720, sscle_03g026200	OVER
5	GO:0005778	peroxisomal membrane	Cellular Component	GO:0031903, GO:0044439	microbody membrane, peroxisomal part	0.00048	0.02	4	sscle_02g013920, sscle_13g096590, sscle_10g079840, sscle_04g034420	7	sscle_02g013140, sscle_12g089670, sscle_09g072550, sscle_03g025830, sscle_07g061610, sscle_07g057090, sscle_07g057720	OVER
6	GO:0005777	peroxisome	Cellular Component	GO:0042579	microbody	0.00029	0.013	6	sscle_02g013920, sscle_10g075460, sscle_13g096590, sscle_10g079840, sscle_16g108660, sscle_04g034420	20	sscle_04g039080, sscle_09g070990, sscle_09g072550, sscle_07g057720, sscle_07g055970, sscle_02g013140, sscle_15g107280, sscle_09g073390, sscle_01g007490, sscle_11g086270, sscle_12g089670, sscle_03g029650, sscle_01g007370, sscle_03g025830, sscle_01g005120, sscle_07g061610, sscle_07g057090, sscle_05g044100, sscle_05g042310, sscle_03g026200	OVER

## Sheet: NEP63 T1 (8 - 16 hpi)
S3. Enrichment analysis of S. sclerotiorum up-regulated genes during interaction with Susceptible (32) and Resistant (63) canola lines at early (T1, 8-16 hpi) and late (T2, 24-48 hpi)
Level	GO ID	GO Name	GO Type	Parents (ACC)	Parents (Name)	P-Value	FDR	#SeqTest	SeqTest	#SeqRef	SeqRef	OVER/UNDER
1	GO:0008150	biological_process	Biological Process
2	GO:0051179	localization	Biological Process	GO:0008150	biological_process
2	GO:0071840	cellular component organization or biogenesis	Biological Process	GO:0008150	biological_process	4.5e-16	3.7e-13	69	sscle_08g065540, sscle_08g062590, sscle_08g066110, sscle_03g029800, sscle_03g024030, sscle_13g094480, sscle_02g017380, sscle_13g093710, sscle_02g020620, sscle_01g007380, sscle_11g083740, sscle_01g007580, sscle_01g006770, sscle_12g087220, sscle_03g026860, sscle_05g041320, sscle_14g101790, sscle_03g029910, sscle_01g003620, sscle_13g096590, sscle_09g071970, sscle_07g058340, sscle_07g058980, sscle_02…	511	sscle_05g046540, sscle_05g045450, sscle_15g105340, sscle_15g104130, sscle_02g011830, sscle_13g092980, sscle_06g054450, sscle_01g009360, sscle_01g000410, sscle_16g111190, sscle_03g028440, sscle_03g028200, sscle_14g100720, sscle_11g084310, sscle_15g104120, sscle_05g044590, sscle_01g004910, sscle_01g010590, sscle_06g054430, sscle_04g039740, sscle_08g067190, sscle_09g072820, sscle_10g078960, sscle_11…	OVER
2	GO:0008152	metabolic process	Biological Process	GO:0008150	biological_process	1.4e-15	9.6e-13	230	sscle_10g075560, sscle_13g096660, sscle_14g097910, sscle_13g094480, sscle_02g017380, sscle_12g091010, sscle_13g093710, sscle_07g059860, sscle_09g073010, sscle_02g017810, sscle_07g057320, sscle_01g006770, sscle_03g023650, sscle_11g085640, sscle_10g077510, sscle_14g097900, sscle_05g043380, sscle_09g071970, sscle_07g058540, sscle_16g110640, sscle_09g073360, sscle_02g012240, sscle_09g072390, sscle_04…	3420	sscle_05g047750, sscle_10g078830, sscle_10g077500, sscle_05g043390, sscle_01g003810, sscle_01g011430, sscle_08g068290, sscle_07g055930, sscle_06g052150, sscle_11g085880, sscle_16g111190, sscle_02g021510, sscle_01g000770, sscle_16g107930, sscle_14g100720, sscle_05g046410, sscle_05g042050, sscle_10g078840, sscle_01g010110, sscle_01g011440, sscle_13g092750, sscle_03g027580, sscle_08g062970, sscle_14…	OVER
2	GO:0009987	cellular process	Biological Process	GO:0008150	biological_process	7.8e-07	8.2e-05	164	sscle_08g062590, sscle_13g096660, sscle_14g097910, sscle_03g029800, sscle_13g094480, sscle_02g017380, sscle_12g091010, sscle_13g093710, sscle_02g013850, sscle_04g036610, sscle_04g034310, sscle_11g083740, sscle_01g007580, sscle_01g006770, sscle_03g023650, sscle_11g085640, sscle_01g003660, sscle_14g099800, sscle_10g077510, sscle_14g101790, sscle_08g064760, sscle_03g024240, sscle_03g023030, sscle_03…	2718	sscle_10g078830, sscle_10g077500, sscle_07g059060, sscle_02g011710, sscle_05g043390, sscle_15g104130, sscle_03g024070, sscle_04g039850, sscle_07g055930, sscle_11g081040, sscle_04g034160, sscle_16g111190, sscle_03g028440, sscle_02g021510, sscle_01g000770, sscle_16g107930, sscle_11g084550, sscle_14g100720, sscle_05g046410, sscle_02g021990, sscle_05g042050, sscle_10g078840, sscle_10g076660, sscle_07…	OVER
3	GO:0071554	cell wall organization or biogenesis	Biological Process	GO:0009987	cellular process
3	GO:0009056	catabolic process	Biological Process	GO:0008152	metabolic process
3	GO:0044085	cellular component biogenesis	Biological Process	GO:0071840	cellular component organization or biogenesis	2.6e-17	4.2e-14	54	sscle_08g065540, sscle_08g062590, sscle_03g029800, sscle_03g024030, sscle_13g094480, sscle_02g017380, sscle_13g093710, sscle_02g020620, sscle_11g083740, sscle_01g006770, sscle_12g087220, sscle_05g041320, sscle_03g029910, sscle_01g003620, sscle_09g071970, sscle_07g058340, sscle_07g058980, sscle_02g013010, sscle_01g009090, sscle_06g051690, sscle_03g030270, sscle_01g009490, sscle_12g089450, sscle_01…	301	sscle_08g067880, sscle_15g105340, sscle_15g104130, sscle_02g011830, sscle_04g034710, sscle_13g092980, sscle_02g016840, sscle_02g012130, sscle_12g089600, sscle_02g017930, sscle_06g054450, sscle_01g009360, sscle_05g041520, sscle_16g111190, sscle_03g028440, sscle_11g081960, sscle_03g028200, sscle_03g022200, sscle_14g100720, sscle_15g103950, sscle_01g006530, sscle_15g104120, sscle_14g101270, sscle_01…	OVER
3	GO:0006807	nitrogen compound metabolic process	Biological Process	GO:0008152	metabolic process	5.3e-05	0.0034	123	sscle_08g062590, sscle_13g096660, sscle_03g029800, sscle_13g094480, sscle_02g017380, sscle_12g091010, sscle_13g093710, sscle_04g036610, sscle_02g017810, sscle_01g004070, sscle_11g083740, sscle_01g006770, sscle_14g099800, sscle_10g077510, sscle_08g064760, sscle_03g024240, sscle_03g029910, sscle_14g097900, sscle_09g071970, sscle_07g058540, sscle_16g110640, sscle_09g072390, sscle_09g073120, sscle_01…	2053	sscle_10g077500, sscle_02g011710, sscle_05g043390, sscle_03g024070, sscle_07g055930, sscle_11g082370, sscle_02g021510, sscle_01g000770, sscle_14g100720, sscle_05g046410, sscle_05g042050, sscle_10g078840, sscle_10g076660, sscle_07g059070, sscle_05g044230, sscle_01g010110, sscle_14g099640, sscle_02g017010, sscle_01g011440, sscle_06g051290, sscle_03g027580, sscle_11g081030, sscle_11g086720, sscle_08…	OVER
3	GO:0044237	cellular metabolic process	Biological Process	GO:0009987, GO:0008152	cellular process, metabolic process	3.3e-07	4.2e-05	145	sscle_08g062590, sscle_13g096660, sscle_14g097910, sscle_03g029800, sscle_13g094480, sscle_02g017380, sscle_12g091010, sscle_13g093710, sscle_04g036610, sscle_04g034310, sscle_11g083740, sscle_01g006770, sscle_03g023650, sscle_11g085640, sscle_14g099800, sscle_10g077510, sscle_08g064760, sscle_03g024240, sscle_03g023030, sscle_03g029910, sscle_03g028700, sscle_14g097900, sscle_09g071970, sscle_16…	2289	sscle_10g078830, sscle_10g077500, sscle_07g059060, sscle_02g011710, sscle_05g043390, sscle_03g024070, sscle_07g055930, sscle_11g081040, sscle_04g034160, sscle_16g111190, sscle_02g021510, sscle_01g000770, sscle_16g107930, sscle_14g100720, sscle_05g046410, sscle_05g042050, sscle_10g078840, sscle_10g076660, sscle_07g059070, sscle_05g044230, sscle_01g010110, sscle_14g099640, sscle_02g017010, sscle_13…	OVER
3	GO:0051641	cellular localization	Biological Process	GO:0051179	localization
3	GO:0044238	primary metabolic process	Biological Process	GO:0008152	metabolic process	6.6e-10	2e-07	157	sscle_08g062590, sscle_01g000260, sscle_13g096660, sscle_03g029800, sscle_13g094480, sscle_02g017380, sscle_12g091010, sscle_13g093710, sscle_04g036610, sscle_04g034310, sscle_02g017810, sscle_07g057320, sscle_01g004070, sscle_11g083740, sscle_01g006770, sscle_03g023650, sscle_11g085640, sscle_14g099800, sscle_10g077510, sscle_08g064760, sscle_03g024240, sscle_08g068200, sscle_03g029910, sscle_03…	2312	sscle_10g078830, sscle_10g077500, sscle_07g059060, sscle_02g011710, sscle_05g043390, sscle_03g024070, sscle_07g055930, sscle_11g081040, sscle_11g082370, sscle_04g034160, sscle_02g020660, sscle_08g063830, sscle_02g021510, sscle_01g000770, sscle_14g100720, sscle_05g046410, sscle_05g042050, sscle_10g078840, sscle_10g076660, sscle_07g059070, sscle_05g044230, sscle_01g010110, sscle_14g099640, sscle_02…	OVER
3	GO:0051234	establishment of localization	Biological Process	GO:0051179	localization
3	GO:0016043	cellular component organization	Biological Process	GO:0009987, GO:0071840	cellular process, cellular component organization or biogenesis
3	GO:0055114	oxidation-reduction process	Biological Process	GO:0008152	metabolic process	2.5e-05	0.0018	57	sscle_01g000260, sscle_13g096660, sscle_06g051810, sscle_08g066110, sscle_02g021040, sscle_04g032810, sscle_07g059860, sscle_02g016010, sscle_09g074730, sscle_07g058610, sscle_02g017810, sscle_03g022920, sscle_16g108660, sscle_01g000730, sscle_05g041720, sscle_03g022380, sscle_03g023030, sscle_05g043380, sscle_04g039020, sscle_04g032820, sscle_07g058740, sscle_03g030660, sscle_09g073360, sscle_04…	742	sscle_05g045330, sscle_10g075680, sscle_02g011710, sscle_01g003810, sscle_02g019440, sscle_01g011430, sscle_15g104370, sscle_08g068170, sscle_08g068290, sscle_06g054200, sscle_09g070530, sscle_09g072950, sscle_06g052150, sscle_11g085880, sscle_11g081040, sscle_01g007060, sscle_04g034160, sscle_01g008390, sscle_03g029650, sscle_16g111070, sscle_02g020300, sscle_16g107930, sscle_03g029530, sscle_11…	OVER
3	GO:0044281	small molecule metabolic process	Biological Process	GO:0008152	metabolic process
3	GO:0033036	macromolecule localization	Biological Process	GO:0051179	localization
3	GO:0071704	organic substance metabolic process	Biological Process	GO:0008152	metabolic process	1.1e-09	2.9e-07	166	sscle_08g062590, sscle_01g000260, sscle_13g096660, sscle_03g029800, sscle_13g094480, sscle_02g017380, sscle_12g091010, sscle_13g093710, sscle_04g036610, sscle_04g034310, sscle_02g017810, sscle_07g057320, sscle_01g004070, sscle_11g083740, sscle_01g006770, sscle_03g023650, sscle_11g085640, sscle_14g099800, sscle_10g077510, sscle_08g064760, sscle_03g024240, sscle_08g068200, sscle_03g023030, sscle_03…	2511	sscle_10g078830, sscle_10g077500, sscle_07g059060, sscle_02g011710, sscle_05g043390, sscle_03g024070, sscle_07g055930, sscle_11g081040, sscle_11g082370, sscle_04g034160, sscle_02g020660, sscle_08g063830, sscle_02g021510, sscle_01g000770, sscle_16g107930, sscle_14g100720, sscle_05g046410, sscle_05g042050, sscle_10g078840, sscle_10g076660, sscle_07g059070, sscle_05g044230, sscle_01g010110, sscle_14…	OVER
3	GO:0009058	biosynthetic process	Biological Process	GO:0008152	metabolic process
4	GO:0006081	cellular aldehyde metabolic process	Biological Process	GO:0044237, GO:0071704	cellular metabolic process, organic substance metabolic process
4	GO:0006520	cellular amino acid metabolic process	Biological Process	GO:0044238, GO:1901564, GO:0019752	primary metabolic process, organonitrogen compound metabolic process, carboxylic acid metabolic process
4	GO:0071166	ribonucleoprotein complex localization	Biological Process	GO:0051641	cellular localization
4	GO:1901575	organic substance catabolic process	Biological Process	GO:0009056, GO:0071704	catabolic process, organic substance metabolic process
4	GO:0006810	transport	Biological Process	GO:0051234	establishment of localization
4	GO:1901564	organonitrogen compound metabolic process	Biological Process	GO:0071704, GO:0006807	organic substance metabolic process, nitrogen compound metabolic process	5.8e-05	0.0036	81	sscle_08g065540, sscle_08g062590, sscle_13g096660, sscle_06g051810, sscle_08g066110, sscle_15g106630, sscle_03g029800, sscle_04g035840, sscle_02g017740, sscle_02g017810, sscle_09g069470, sscle_02g020620, sscle_16g108660, sscle_01g004070, sscle_01g006770, sscle_12g087220, sscle_11g085960, sscle_10g077510, sscle_15g104840, sscle_08g064760, sscle_03g029910, sscle_07g058340, sscle_07g058540, sscle_16…	1216	sscle_02g011710, sscle_03g025160, sscle_05g043390, sscle_15g104370, sscle_14g097230, sscle_02g018110, sscle_10g076410, sscle_06g053240, sscle_11g082370, sscle_04g035250, sscle_06g052390, sscle_02g021750, sscle_02g021510, sscle_01g000770, sscle_14g100720, sscle_05g046410, sscle_10g078840, sscle_05g044230, sscle_12g089060, sscle_01g010110, sscle_02g018580, sscle_14g099640, sscle_02g018100, sscle_08…	OVER
4	GO:0006082	organic acid metabolic process	Biological Process	GO:0044237, GO:0071704, GO:0044281	cellular metabolic process, organic substance metabolic process, small molecule metabolic process
4	GO:0006099	tricarboxylic acid cycle	Biological Process	GO:0044238, GO:0009060	primary metabolic process, aerobic respiration	0.0008	0.032	6	sscle_02g012470, sscle_12g088820, sscle_08g066110, sscle_10g080410, sscle_08g067810, sscle_01g002810	22	sscle_05g046110, sscle_02g017180, sscle_08g065240, sscle_11g080930, sscle_12g089140, sscle_14g101040, sscle_02g012310, sscle_02g018950, sscle_14g099820, sscle_09g071080, sscle_01g007060, sscle_04g033390, sscle_04g034160, sscle_06g048660, sscle_01g007370, sscle_08g062820, sscle_03g028670, sscle_05g043880, sscle_11g082760, sscle_12g089620, sscle_05g040660, sscle_08g062630	OVER
4	GO:0044283	small molecule biosynthetic process	Biological Process	GO:0009058, GO:0044281	biosynthetic process, small molecule metabolic process
4	GO:0043170	macromolecule metabolic process	Biological Process	GO:0071704	organic substance metabolic process	9.8e-07	9.6e-05	113	sscle_08g062590, sscle_03g029800, sscle_13g094480, sscle_02g017380, sscle_12g091010, sscle_13g093710, sscle_04g036610, sscle_04g034310, sscle_02g017810, sscle_01g004070, sscle_11g083740, sscle_01g006770, sscle_03g023650, sscle_11g085640, sscle_14g099800, sscle_10g077510, sscle_03g024240, sscle_03g029910, sscle_03g028700, sscle_14g097900, sscle_09g071970, sscle_07g058540, sscle_16g110640, sscle_16…	1689	sscle_10g078830, sscle_10g077500, sscle_05g043390, sscle_03g024070, sscle_07g055930, sscle_11g082370, sscle_14g100720, sscle_05g046410, sscle_05g042050, sscle_10g078840, sscle_10g076660, sscle_07g059070, sscle_05g044230, sscle_01g010110, sscle_02g017010, sscle_06g051290, sscle_04g034170, sscle_03g027580, sscle_11g081030, sscle_11g086720, sscle_08g062970, sscle_14g100730, sscle_06g048900, sscle_05…	OVER
4	GO:0006139	nucleobase-containing compound metabolic process	Biological Process	GO:0044238, GO:0034641, GO:0046483, GO:0006725, GO:1901360	primary metabolic process, cellular nitrogen compound metabolic process, heterocycle metabolic process, cellular aromatic compound metabolic process, organic cyclic compound metabolic process
4	GO:1901576	organic substance biosynthetic process	Biological Process	GO:0071704, GO:0009058	organic substance metabolic process, biosynthetic process
4	GO:0044248	cellular catabolic process	Biological Process	GO:0044237, GO:0009056	cellular metabolic process, catabolic process
4	GO:0045229	external encapsulating structure organization	Biological Process	GO:0016043	cellular component organization
4	GO:0019538	protein metabolic process	Biological Process	GO:0044238, GO:1901564, GO:0043170	primary metabolic process, organonitrogen compound metabolic process, macromolecule metabolic process
4	GO:0034641	cellular nitrogen compound metabolic process	Biological Process	GO:0044237, GO:0006807	cellular metabolic process, nitrogen compound metabolic process	1.6e-05	0.0012	93	sscle_08g065540, sscle_08g066110, sscle_15g106630, sscle_03g029800, sscle_13g094480, sscle_02g017380, sscle_12g091010, sscle_13g093710, sscle_04g035840, sscle_04g036610, sscle_02g017740, sscle_04g037230, sscle_02g020620, sscle_16g108660, sscle_11g083740, sscle_01g006770, sscle_12g087220, sscle_14g099800, sscle_10g077510, sscle_15g104840, sscle_08g064760, sscle_03g024240, sscle_03g029910, sscle_14…	1401	sscle_10g077500, sscle_05g047990, sscle_05g044480, sscle_05g043390, sscle_03g024070, sscle_14g097230, sscle_07g055930, sscle_09g071500, sscle_04g039600, sscle_06g053240, sscle_01g009360, sscle_06g052390, sscle_01g002710, sscle_14g101810, sscle_02g021510, sscle_01g000770, sscle_14g100720, sscle_05g047500, sscle_08g062740, sscle_11g084310, sscle_05g042050, sscle_10g078840, sscle_10g076660, sscle_05…	OVER
4	GO:0006725	cellular aromatic compound metabolic process	Biological Process	GO:0044237	cellular metabolic process
4	GO:1901360	organic cyclic compound metabolic process	Biological Process	GO:0071704	organic substance metabolic process
4	GO:0043933	protein-containing complex subunit organization	Biological Process	GO:0016043	cellular component organization
4	GO:0051656	establishment of organelle localization	Biological Process	GO:0051234, GO:0051640	establishment of localization, organelle localization
4	GO:0045184	establishment of protein localization	Biological Process	GO:0051234, GO:0008104	establishment of localization, protein localization
4	GO:0070727	cellular macromolecule localization	Biological Process	GO:0033036, GO:0051641	macromolecule localization, cellular localization
4	GO:0006996	organelle organization	Biological Process	GO:0016043	cellular component organization
4	GO:0022613	ribonucleoprotein complex biogenesis	Biological Process	GO:0044085	cellular component biogenesis	1.8e-24	4.4e-21	51	sscle_08g065540, sscle_03g029800, sscle_03g024030, sscle_13g094480, sscle_02g017380, sscle_13g093710, sscle_02g020620, sscle_11g083740, sscle_01g006770, sscle_12g087220, sscle_05g041320, sscle_03g029910, sscle_01g003620, sscle_09g071970, sscle_07g058340, sscle_07g058980, sscle_02g013010, sscle_01g009090, sscle_06g051690, sscle_03g030270, sscle_01g009490, sscle_12g089450, sscle_01g009130, sscle_03…	173	sscle_03g028830, sscle_08g067880, sscle_12g089690, sscle_02g011830, sscle_10g074990, sscle_02g016840, sscle_04g037940, sscle_14g098290, sscle_02g017930, sscle_06g054450, sscle_01g009360, sscle_09g070260, sscle_03g029130, sscle_05g041520, sscle_11g081960, sscle_04g035090, sscle_08g063430, sscle_05g044870, sscle_01g006010, sscle_14g100720, sscle_09g069710, sscle_03g028820, sscle_03g023390, sscle_12…	OVER
4	GO:0071555	cell wall organization	Biological Process	GO:0071554, GO:0045229	cell wall organization or biogenesis, external encapsulating structure organization
4	GO:0044249	cellular biosynthetic process	Biological Process	GO:0044237, GO:0009058	cellular metabolic process, biosynthetic process
4	GO:0046483	heterocycle metabolic process	Biological Process	GO:0044237	cellular metabolic process
4	GO:0006790	sulfur compound metabolic process	Biological Process	GO:0044237	cellular metabolic process
4	GO:0006403	RNA localization	Biological Process	GO:0033036	macromolecule localization	0.00042	0.02	6	sscle_09g072200, sscle_01g007840, sscle_03g024030, sscle_04g040170, sscle_01g009490, sscle_07g056370	19	sscle_08g065440, sscle_03g023050, sscle_09g071770, sscle_14g102190, sscle_04g036710, sscle_06g052110, sscle_16g109060, sscle_02g018940, sscle_02g016730, sscle_07g057860, sscle_12g086820, sscle_01g011380, sscle_04g035260, sscle_09g074480, sscle_16g108200, sscle_14g101810, sscle_06g048770, sscle_03g023620, sscle_03g027120	OVER
4	GO:0022607	cellular component assembly	Biological Process	GO:0016043, GO:0044085	cellular component organization, cellular component biogenesis
4	GO:0044260	cellular macromolecule metabolic process	Biological Process	GO:0044237, GO:0043170	cellular metabolic process, macromolecule metabolic process
4	GO:0051236	establishment of RNA localization	Biological Process	GO:0006403, GO:0051234	RNA localization, establishment of localization
4	GO:0046907	intracellular transport	Biological Process	GO:0006810, GO:0051649, GO:0051641	transport, establishment of localization in cell, cellular localization
4	GO:0017144	drug metabolic process	Biological Process	GO:0044237	cellular metabolic process
4	GO:0008104	protein localization	Biological Process	GO:0033036	macromolecule localization
4	GO:0051640	organelle localization	Biological Process	GO:0051641	cellular localization
4	GO:0005975	carbohydrate metabolic process	Biological Process	GO:0044238, GO:0071704	primary metabolic process, organic substance metabolic process	4.6e-07	5.6e-05	34	sscle_03g028610, sscle_08g066110, sscle_10g080410, sscle_04g033820, sscle_04g034310, sscle_16g108160, sscle_02g012470, sscle_09g069470, sscle_09g070580, sscle_02g015930, sscle_04g034060, sscle_05g040510, sscle_08g067810, sscle_03g027970, sscle_03g023650, sscle_11g085640, sscle_03g026860, sscle_15g106400, sscle_08g068200, sscle_03g028700, sscle_15g105550, sscle_14g102160, sscle_11g080920, sscle_04…	291	sscle_10g078830, sscle_01g002160, sscle_08g064250, sscle_03g025160, sscle_12g090040, sscle_01g011550, sscle_02g015760, sscle_04g034160, sscle_07g055380, sscle_10g079370, sscle_16g109550, sscle_02g020660, sscle_08g062620, sscle_08g063830, sscle_01g005680, sscle_03g028320, sscle_01g007740, sscle_12g089720, sscle_05g046410, sscle_05g045320, sscle_03g030620, sscle_11g082920, sscle_07g061030, sscle_13…	OVER
4	GO:0051649	establishment of localization in cell	Biological Process	GO:0051234, GO:0051641	establishment of localization, cellular localization
4	GO:0006091	generation of precursor metabolites and energy	Biological Process	GO:0044237	cellular metabolic process
4	GO:0044262	cellular carbohydrate metabolic process	Biological Process	GO:0044237, GO:0005975	cellular metabolic process, carbohydrate metabolic process	6.4e-07	6.9e-05	17	sscle_03g028610, sscle_10g080410, sscle_04g034310, sscle_16g108160, sscle_16g108170, sscle_09g070580, sscle_02g015930, sscle_02g015920, sscle_16g107660, sscle_04g034060, sscle_08g067810, sscle_08g063200, sscle_03g027970, sscle_03g023650, sscle_11g085640, sscle_03g026860, sscle_05g046840	84	sscle_10g078830, sscle_13g093670, sscle_08g063000, sscle_01g002160, sscle_15g104530, sscle_10g075280, sscle_11g083260, sscle_01g010070, sscle_04g034160, sscle_07g055380, sscle_16g109550, sscle_09g071270, sscle_14g100520, sscle_03g022720, sscle_08g062620, sscle_10g080270, sscle_01g006130, sscle_01g005680, sscle_03g028320, sscle_12g089720, sscle_14g099920, sscle_01g005720, sscle_08g068360, sscle_08…	OVER
4	GO:0015980	energy derivation by oxidation of organic compounds	Biological Process	GO:0055114, GO:0006091	oxidation-reduction process, generation of precursor metabolites and energy
5	GO:0051169	nuclear transport	Biological Process	GO:0046907	intracellular transport
5	GO:0006886	intracellular protein transport	Biological Process	GO:0015031, GO:0034613, GO:0046907	protein transport, cellular protein localization, intracellular transport
5	GO:0016053	organic acid biosynthetic process	Biological Process	GO:1901576, GO:0044283, GO:0006082, GO:0044249	organic substance biosynthetic process, small molecule biosynthetic process, organic acid metabolic process, cellular biosynthetic process	0.0006	0.026	17	sscle_08g062590, sscle_15g103530, sscle_01g006740, sscle_13g096660, sscle_09g071800, sscle_10g075460, sscle_06g051810, sscle_04g035840, sscle_10g078650, sscle_02g017740, sscle_09g072390, sscle_02g012470, sscle_09g073120, sscle_11g084180, sscle_03g029040, sscle_03g027130, sscle_02g020570	153	sscle_01g009910, sscle_14g100170, sscle_08g062190, sscle_15g104370, sscle_07g059220, sscle_10g079120, sscle_14g099530, sscle_02g012640, sscle_04g032650, sscle_09g072950, sscle_11g082490, sscle_16g110020, sscle_02g019710, sscle_11g086450, sscle_03g022600, sscle_11g082890, sscle_11g085520, sscle_11g086610, sscle_01g002670, sscle_08g062580, sscle_01g004630, sscle_02g021190, sscle_15g103390, sscle_14…	OVER
5	GO:0009057	macromolecule catabolic process	Biological Process	GO:1901575, GO:0043170	organic substance catabolic process, macromolecule metabolic process
5	GO:0046487	glyoxylate metabolic process	Biological Process	GO:0006081, GO:0032787	cellular aldehyde metabolic process, monocarboxylic acid metabolic process	0.00017	0.0093	5	sscle_12g088820, sscle_05g043510, sscle_10g080410, sscle_08g067810, sscle_08g063200	9	sscle_09g071080, sscle_10g079480, sscle_14g101040, sscle_14g101500, sscle_09g072640, sscle_01g007370, sscle_11g083660, sscle_08g062640, sscle_08g062630	OVER
5	GO:0010467	gene expression	Biological Process	GO:0043170	macromolecule metabolic process	3.1e-06	0.00027	64	sscle_08g065540, sscle_03g029800, sscle_13g094480, sscle_02g017380, sscle_12g091010, sscle_13g093710, sscle_04g035840, sscle_04g037230, sscle_02g020620, sscle_11g083740, sscle_01g006770, sscle_12g087220, sscle_14g099800, sscle_10g077510, sscle_15g104840, sscle_03g024240, sscle_03g029910, sscle_01g003620, sscle_13g096590, sscle_09g071970, sscle_07g058340, sscle_07g058980, sscle_03g030300, sscle_16…	810	sscle_10g077500, sscle_05g044480, sscle_05g043390, sscle_03g024070, sscle_14g097230, sscle_04g039600, sscle_14g101810, sscle_14g100720, sscle_05g047500, sscle_08g062740, sscle_10g078840, sscle_10g076660, sscle_05g044230, sscle_02g018580, sscle_02g017010, sscle_12g091360, sscle_14g098550, sscle_08g067190, sscle_01g007190, sscle_11g081030, sscle_03g025140, sscle_05g042080, sscle_01g004920, sscle_02…	OVER
5	GO:0016052	carbohydrate catabolic process	Biological Process	GO:1901575, GO:0005975	organic substance catabolic process, carbohydrate metabolic process	0.00035	0.017	11	sscle_03g028610, sscle_15g106400, sscle_08g066110, sscle_03g028700, sscle_09g069470, sscle_16g107660, sscle_04g034060, sscle_16g107500, sscle_03g023650, sscle_04g034310, sscle_05g046840	68	sscle_05g043590, sscle_13g093670, sscle_08g062230, sscle_15g104530, sscle_08g064250, sscle_07g059220, sscle_06g051570, sscle_10g078750, sscle_02g015760, sscle_01g010070, sscle_02g019710, sscle_09g071270, sscle_08g062620, sscle_08g063830, sscle_10g080270, sscle_01g006130, sscle_01g005680, sscle_11g082770, sscle_03g023350, sscle_14g099920, sscle_07g061030, sscle_14g102040, sscle_12g089140, sscle_08…	OVER
5	GO:0034645	cellular macromolecule biosynthetic process	Biological Process	GO:0044260, GO:0009059, GO:0044249	cellular macromolecule metabolic process, macromolecule biosynthetic process, cellular biosynthetic process
5	GO:0071426	ribonucleoprotein complex export from nucleus	Biological Process	GO:0071166, GO:0006405, GO:0031503, GO:0006611	ribonucleoprotein complex localization, RNA export from nucleus, protein-containing complex localization, protein export from nucleus
5	GO:0065003	protein-containing complex assembly	Biological Process	GO:0022607, GO:0043933	cellular component assembly, protein-containing complex subunit organization
5	GO:0045333	cellular respiration	Biological Process	GO:0015980	energy derivation by oxidation of organic compounds
5	GO:0008652	cellular amino acid biosynthetic process	Biological Process	GO:0006520, GO:0046394, GO:1901566	cellular amino acid metabolic process, carboxylic acid biosynthetic process, organonitrogen compound biosynthetic process	0.0005	0.022	13	sscle_08g062590, sscle_15g103530, sscle_01g006740, sscle_13g096660, sscle_09g071800, sscle_06g051810, sscle_04g035840, sscle_02g017740, sscle_09g072390, sscle_09g073120, sscle_11g084180, sscle_03g029040, sscle_03g027130	96	sscle_13g093590, sscle_01g009910, sscle_13g096100, sscle_14g100170, sscle_08g062190, sscle_02g019480, sscle_02g019880, sscle_15g104370, sscle_02g015160, sscle_07g059220, sscle_02g018550, sscle_09g071660, sscle_02g012640, sscle_04g032330, sscle_02g018430, sscle_04g032650, sscle_09g070970, sscle_09g072950, sscle_16g110020, sscle_02g019710, sscle_11g086450, sscle_10g079050, sscle_02g020980, sscle_03…	OVER
5	GO:0042273	ribosomal large subunit biogenesis	Biological Process	GO:0042254, GO:0022613	ribosome biogenesis, ribonucleoprotein complex biogenesis	5.3e-08	8.4e-06	7	sscle_01g009090, sscle_03g024030, sscle_13g094480, sscle_01g009490, sscle_11g083740, sscle_01g003570, sscle_01g000580	4	sscle_10g076870, sscle_14g099450, sscle_06g052110, sscle_06g054260	OVER
5	GO:0070925	organelle assembly	Biological Process	GO:0022607, GO:0006996	cellular component assembly, organelle organization
5	GO:0042545	cell wall modification	Biological Process	GO:0071555	cell wall organization	1.3e-05	0.001	4	sscle_16g108160, sscle_02g015930, sscle_03g027970, sscle_03g026860	1	sscle_07g057800	OVER
5	GO:0042254	ribosome biogenesis	Biological Process	GO:0022613	ribonucleoprotein complex biogenesis	8.6e-26	4.2e-22	50	sscle_08g065540, sscle_03g029800, sscle_03g024030, sscle_13g094480, sscle_02g017380, sscle_13g093710, sscle_02g020620, sscle_11g083740, sscle_01g006770, sscle_12g087220, sscle_05g041320, sscle_03g029910, sscle_01g003620, sscle_09g071970, sscle_07g058340, sscle_07g058980, sscle_02g013010, sscle_01g009090, sscle_06g051690, sscle_03g030270, sscle_01g009490, sscle_12g089450, sscle_01g009130, sscle_03…	152	sscle_03g028830, sscle_08g067880, sscle_12g089690, sscle_02g011830, sscle_10g074990, sscle_04g037940, sscle_14g098290, sscle_02g017930, sscle_06g054450, sscle_01g009360, sscle_09g070260, sscle_03g029130, sscle_05g041520, sscle_11g081960, sscle_04g035090, sscle_08g063430, sscle_05g044870, sscle_14g100720, sscle_09g069710, sscle_03g028820, sscle_03g023390, sscle_12g088370, sscle_06g054430, sscle_04…	OVER
5	GO:0006839	mitochondrial transport	Biological Process	GO:0006810	transport	0.00081	0.032	5	sscle_08g066170, sscle_14g101790, sscle_01g007380, sscle_06g051170, sscle_08g066140	14	sscle_03g026400, sscle_08g066590, sscle_05g044590, sscle_03g030260, sscle_02g015350, sscle_02g012210, sscle_07g059920, sscle_09g074680, sscle_11g085470, sscle_03g027170, sscle_02g021950, sscle_05g044320, sscle_02g020350, sscle_05g043200	OVER
5	GO:0044272	sulfur compound biosynthetic process	Biological Process	GO:0006790, GO:0044249	sulfur compound metabolic process, cellular biosynthetic process
5	GO:0034613	cellular protein localization	Biological Process	GO:0070727, GO:0008104	cellular macromolecule localization, protein localization
5	GO:0090304	nucleic acid metabolic process	Biological Process	GO:0043170, GO:0006139	macromolecule metabolic process, nucleobase-containing compound metabolic process
5	GO:1901566	organonitrogen compound biosynthetic process	Biological Process	GO:1901576, GO:1901564	organic substance biosynthetic process, organonitrogen compound metabolic process	5.4e-07	6.3e-05	49	sscle_08g065540, sscle_08g062590, sscle_13g096660, sscle_06g051810, sscle_08g066110, sscle_03g029800, sscle_04g035840, sscle_02g017740, sscle_02g020620, sscle_01g006770, sscle_12g087220, sscle_15g104840, sscle_03g029910, sscle_07g058340, sscle_16g110640, sscle_09g072390, sscle_09g073120, sscle_06g051690, sscle_03g030270, sscle_11g084180, sscle_01g009490, sscle_03g029040, sscle_07g055590, sscle_01…	519	sscle_07g061260, sscle_09g071860, sscle_15g104370, sscle_02g011830, sscle_14g097230, sscle_02g018110, sscle_09g072950, sscle_11g082490, sscle_04g037310, sscle_06g053240, sscle_06g054450, sscle_01g009480, sscle_01g009000, sscle_02g021510, sscle_01g000770, sscle_03g029410, sscle_11g085520, sscle_03g028320, sscle_14g100720, sscle_03g025050, sscle_15g103390, sscle_02g018580, sscle_02g017370, sscle_14…	OVER
5	GO:0031503	protein-containing complex localization	Biological Process	GO:0008104	protein localization
5	GO:0042737	drug catabolic process	Biological Process	GO:0044248, GO:0017144	cellular catabolic process, drug metabolic process
5	GO:0005976	polysaccharide metabolic process	Biological Process	GO:0005975, GO:0043170	carbohydrate metabolic process, macromolecule metabolic process	2.1e-09	4.8e-07	18	sscle_03g028610, sscle_15g106400, sscle_03g028700, sscle_04g034310, sscle_16g108160, sscle_16g108170, sscle_09g069470, sscle_09g070580, sscle_02g015930, sscle_02g015920, sscle_16g107660, sscle_04g034060, sscle_16g107500, sscle_03g027970, sscle_03g023650, sscle_11g085640, sscle_03g026860, sscle_05g046840	61	sscle_01g002240, sscle_10g078830, sscle_08g063000, sscle_15g104530, sscle_11g083260, sscle_01g010070, sscle_07g055380, sscle_09g071270, sscle_14g100520, sscle_08g062620, sscle_10g080270, sscle_01g006130, sscle_01g005680, sscle_12g089720, sscle_03g023350, sscle_14g099920, sscle_01g005720, sscle_08g068360, sscle_08g063190, sscle_03g030140, sscle_07g057800, sscle_10g074960, sscle_12g090430, sscle_06…	OVER
5	GO:0071826	ribonucleoprotein complex subunit organization	Biological Process	GO:0043933	protein-containing complex subunit organization
5	GO:0009311	oligosaccharide metabolic process	Biological Process	GO:0005975	carbohydrate metabolic process	1.4e-06	0.00013	12	sscle_16g108160, sscle_16g108170, sscle_03g028610, sscle_09g070580, sscle_02g015930, sscle_02g015920, sscle_04g034060, sscle_03g027970, sscle_11g085640, sscle_03g026860, sscle_04g034310, sscle_05g046840	42	sscle_08g066530, sscle_14g101360, sscle_10g078830, sscle_08g063000, sscle_15g104530, sscle_15g105560, sscle_12g091070, sscle_11g083260, sscle_07g056970, sscle_01g010070, sscle_14g099160, sscle_07g055380, sscle_06g052290, sscle_09g071270, sscle_10g080690, sscle_10g080270, sscle_03g022740, sscle_01g006130, sscle_11g083120, sscle_12g089720, sscle_14g099920, sscle_01g005720, sscle_03g026500, sscle_08…	OVER
5	GO:0071705	nitrogen compound transport	Biological Process	GO:0006810	transport
5	GO:0000096	sulfur amino acid metabolic process	Biological Process	GO:0006790, GO:0006520	sulfur compound metabolic process, cellular amino acid metabolic process
5	GO:1901605	alpha-amino acid metabolic process	Biological Process	GO:0006520	cellular amino acid metabolic process
5	GO:0009059	macromolecule biosynthetic process	Biological Process	GO:1901576, GO:0043170	organic substance biosynthetic process, macromolecule metabolic process
5	GO:0005984	disaccharide metabolic process	Biological Process	GO:0009311, GO:0044262	oligosaccharide metabolic process, cellular carbohydrate metabolic process	9e-07	9e-05	12	sscle_16g108160, sscle_16g108170, sscle_03g028610, sscle_09g070580, sscle_02g015930, sscle_02g015920, sscle_04g034060, sscle_03g027970, sscle_11g085640, sscle_03g026860, sscle_04g034310, sscle_05g046840	40	sscle_08g066530, sscle_14g101360, sscle_10g078830, sscle_08g063000, sscle_15g104530, sscle_15g105560, sscle_12g091070, sscle_11g083260, sscle_07g056970, sscle_01g010070, sscle_07g055380, sscle_06g052290, sscle_09g071270, sscle_10g080690, sscle_10g080270, sscle_03g022740, sscle_01g006130, sscle_11g083120, sscle_12g089720, sscle_14g099920, sscle_01g005720, sscle_03g026500, sscle_02g018280, sscle_02…	OVER
5	GO:0044271	cellular nitrogen compound biosynthetic process	Biological Process	GO:0034641, GO:0044249	cellular nitrogen compound metabolic process, cellular biosynthetic process
5	GO:0006518	peptide metabolic process	Biological Process	GO:1901564, GO:0043603	organonitrogen compound metabolic process, cellular amide metabolic process	4.1e-05	0.0026	27	sscle_08g065540, sscle_03g029900, sscle_15g106630, sscle_03g029800, sscle_01g010960, sscle_04g038660, sscle_02g014690, sscle_04g035840, sscle_09g071170, sscle_05g041820, sscle_02g020620, sscle_09g071490, sscle_01g006770, sscle_12g087220, sscle_15g102560, sscle_15g104840, sscle_03g024020, sscle_03g029910, sscle_14g101050, sscle_07g058340, sscle_09g073930, sscle_16g110640, sscle_02g013860, sscle_06…	257	sscle_01g009910, sscle_08g066790, sscle_09g071860, sscle_02g011830, sscle_14g097230, sscle_06g054450, sscle_07g056230, sscle_05g041520, sscle_11g081960, sscle_03g028320, sscle_14g100720, sscle_01g005320, sscle_08g063150, sscle_03g025050, sscle_15g103390, sscle_02g018580, sscle_10g079010, sscle_06g054430, sscle_04g039740, sscle_08g067190, sscle_02g012110, sscle_10g078960, sscle_09g074450, sscle_16…	OVER
5	GO:0044264	cellular polysaccharide metabolic process	Biological Process	GO:0044260, GO:0044262, GO:0005976	cellular macromolecule metabolic process, cellular carbohydrate metabolic process, polysaccharide metabolic process	7.2e-07	7.7e-05	14	sscle_03g028610, sscle_04g034310, sscle_16g108160, sscle_16g108170, sscle_09g070580, sscle_02g015930, sscle_02g015920, sscle_16g107660, sscle_04g034060, sscle_03g027970, sscle_03g023650, sscle_11g085640, sscle_03g026860, sscle_05g046840	56	sscle_10g078830, sscle_08g063000, sscle_15g104530, sscle_11g083260, sscle_01g010070, sscle_07g055380, sscle_09g071270, sscle_14g100520, sscle_08g062620, sscle_10g080270, sscle_01g006130, sscle_01g005680, sscle_12g089720, sscle_14g099920, sscle_01g005720, sscle_08g068360, sscle_08g063190, sscle_07g057800, sscle_10g074960, sscle_12g090430, sscle_06g053860, sscle_12g088720, sscle_02g018610, sscle_09…	OVER
5	GO:0043603	cellular amide metabolic process	Biological Process	GO:0034641	cellular nitrogen compound metabolic process	1.5e-06	0.00014	35	sscle_08g065540, sscle_09g071800, sscle_03g029900, sscle_08g066110, sscle_15g106630, sscle_03g029800, sscle_01g010960, sscle_04g038660, sscle_02g014690, sscle_04g035840, sscle_10g078650, sscle_09g071170, sscle_05g041820, sscle_02g020620, sscle_16g108660, sscle_09g071490, sscle_01g006770, sscle_12g087220, sscle_15g102560, sscle_15g104840, sscle_08g064760, sscle_03g024020, sscle_03g029910, sscle_14…	323	sscle_01g009910, sscle_14g100170, sscle_08g066790, sscle_09g071860, sscle_02g011830, sscle_10g079120, sscle_14g097230, sscle_05g047190, sscle_09g072950, sscle_11g082490, sscle_06g053240, sscle_06g054450, sscle_07g056230, sscle_05g041520, sscle_11g081960, sscle_11g085520, sscle_03g028320, sscle_14g100720, sscle_01g005320, sscle_05g047860, sscle_08g063150, sscle_03g025050, sscle_15g103390, sscle_02…	OVER
5	GO:0045488	pectin metabolic process	Biological Process	GO:0010393, GO:0017144	galacturonan metabolic process, drug metabolic process	3.9e-05	0.0025	4	sscle_03g028700, sscle_16g107500, sscle_04g034310, sscle_05g046840	2	sscle_05g040500, sscle_06g052290	OVER
5	GO:0000054	ribosomal subunit export from nucleus	Biological Process	GO:0033750, GO:0042254, GO:0051656, GO:0071428	ribosome localization, ribosome biogenesis, establishment of organelle localization, rRNA-containing ribonucleoprotein complex export from nucleus	0.00048	0.021	4	sscle_01g007840, sscle_03g024030, sscle_01g009490, sscle_07g056370	6	sscle_02g018940, sscle_16g108200, sscle_06g048770, sscle_04g035260, sscle_06g052110, sscle_09g074480	OVER
5	GO:0018130	heterocycle biosynthetic process	Biological Process	GO:0046483, GO:0044249	heterocycle metabolic process, cellular biosynthetic process
5	GO:0043436	oxoacid metabolic process	Biological Process	GO:0006082	organic acid metabolic process
5	GO:0007005	mitochondrion organization	Biological Process	GO:0006996	organelle organization
5	GO:0072521	purine-containing compound metabolic process	Biological Process	GO:0034641, GO:0046483, GO:1901564, GO:0006725, GO:1901360	cellular nitrogen compound metabolic process, heterocycle metabolic process, organonitrogen compound metabolic process, cellular aromatic compound metabolic process, organic cyclic compound metabolic process	0.00069	0.028	14	sscle_10g077510, sscle_01g007510, sscle_08g064760, sscle_08g066110, sscle_09g074700, sscle_02g017740, sscle_03g028590, sscle_07g056260, sscle_16g108660, sscle_05g043510, sscle_10g080020, sscle_08g065710, sscle_06g048630, sscle_15g103620	113	sscle_03g024230, sscle_01g005830, sscle_13g093670, sscle_01g007610, sscle_01g006920, sscle_05g043390, sscle_07g059220, sscle_05g047190, sscle_06g051570, sscle_02g015760, sscle_01g010070, sscle_02g019710, sscle_07g057040, sscle_09g069550, sscle_03g029650, sscle_07g061010, sscle_11g083500, sscle_05g044750, sscle_01g002430, sscle_06g048850, sscle_08g064120, sscle_05g047860, sscle_10g078720, sscle_08…	OVER
5	GO:0015031	protein transport	Biological Process	GO:0045184, GO:0015833	establishment of protein localization, peptide transport
5	GO:0055085	transmembrane transport	Biological Process	GO:0006810	transport
5	GO:0044267	cellular protein metabolic process	Biological Process	GO:0019538, GO:0044260	protein metabolic process, cellular macromolecule metabolic process
5	GO:0022618	ribonucleoprotein complex assembly	Biological Process	GO:0071826, GO:0034622, GO:0022613	ribonucleoprotein complex subunit organization, cellular protein-containing complex assembly, ribonucleoprotein complex biogenesis
5	GO:0019438	aromatic compound biosynthetic process	Biological Process	GO:0006725, GO:0044249	cellular aromatic compound metabolic process, cellular biosynthetic process
5	GO:0050658	RNA transport	Biological Process	GO:0050657, GO:0051236	nucleic acid transport, establishment of RNA localization
5	GO:0033750	ribosome localization	Biological Process	GO:0051640, GO:0031503	organelle localization, protein-containing complex localization	0.00048	0.021	4	sscle_01g007840, sscle_03g024030, sscle_01g009490, sscle_07g056370	6	sscle_02g018940, sscle_16g108200, sscle_06g048770, sscle_04g035260, sscle_06g052110, sscle_09g074480	OVER
5	GO:0072594	establishment of protein localization to organelle	Biological Process	GO:0045184, GO:0033365	establishment of protein localization, protein localization to organelle
5	GO:0071702	organic substance transport	Biological Process	GO:0006810	transport
5	GO:1901362	organic cyclic compound biosynthetic process	Biological Process	GO:1901576, GO:1901360	organic substance biosynthetic process, organic cyclic compound metabolic process
6	GO:0043043	peptide biosynthetic process	Biological Process	GO:0043604, GO:0006518, GO:1901566	amide biosynthetic process, peptide metabolic process, organonitrogen compound biosynthetic process	3.7e-05	0.0025	26	sscle_08g065540, sscle_03g029900, sscle_03g029800, sscle_01g010960, sscle_04g038660, sscle_02g014690, sscle_04g035840, sscle_09g071170, sscle_05g041820, sscle_02g020620, sscle_09g071490, sscle_01g006770, sscle_12g087220, sscle_15g102560, sscle_15g104840, sscle_03g024020, sscle_03g029910, sscle_14g101050, sscle_07g058340, sscle_09g073930, sscle_16g110640, sscle_02g013860, sscle_06g051690, sscle_03…	241	sscle_01g009910, sscle_08g066790, sscle_09g071860, sscle_02g011830, sscle_14g097230, sscle_06g054450, sscle_07g056230, sscle_05g041520, sscle_11g081960, sscle_03g028320, sscle_14g100720, sscle_01g005320, sscle_08g063150, sscle_03g025050, sscle_15g103390, sscle_02g018580, sscle_10g079010, sscle_06g054430, sscle_04g039740, sscle_08g067190, sscle_02g012110, sscle_10g078960, sscle_09g074450, sscle_16…	OVER
6	GO:0015833	peptide transport	Biological Process	GO:0042886, GO:0071702	amide transport, organic substance transport
6	GO:0065002	intracellular protein transmembrane transport	Biological Process	GO:0006886, GO:0071806	intracellular protein transport, protein transmembrane transport
6	GO:0009069	serine family amino acid metabolic process	Biological Process	GO:1901605	alpha-amino acid metabolic process
6	GO:0033365	protein localization to organelle	Biological Process	GO:0034613	cellular protein localization
6	GO:0072522	purine-containing compound biosynthetic process	Biological Process	GO:0044271, GO:0018130, GO:0072521, GO:0019438, GO:1901566, GO:1901362	cellular nitrogen compound biosynthetic process, heterocycle biosynthetic process, purine-containing compound metabolic process, aromatic compound biosynthetic process, organonitrogen compound biosynthetic process, organic cyclic compound biosynthetic process	0.00066	0.028	8	sscle_01g007510, sscle_08g066110, sscle_07g056260, sscle_05g043510, sscle_10g080020, sscle_09g074700, sscle_08g065710, sscle_06g048630	40	sscle_03g024230, sscle_05g047970, sscle_13g095430, sscle_01g005830, sscle_08g065560, sscle_01g007610, sscle_14g100010, sscle_01g006920, sscle_08g066230, sscle_15g105020, sscle_01g011210, sscle_07g059220, sscle_09g073420, sscle_02g014960, sscle_03g028180, sscle_11g082850, sscle_01g005480, sscle_05g040470, sscle_01g002430, sscle_08g064120, sscle_09g070700, sscle_03g025790, sscle_13g094590, sscle_04…	OVER
6	GO:0044743	protein transmembrane import into intracellular organelle	Biological Process	GO:0072594, GO:0017038, GO:0071806	establishment of protein localization to organelle, protein import, protein transmembrane transport	0.00073	0.029	4	sscle_08g066170, sscle_14g101790, sscle_13g096590, sscle_06g051170	7	sscle_09g074680, sscle_11g085470, sscle_04g039080, sscle_02g013920, sscle_09g072550, sscle_02g015350, sscle_05g042310	OVER
6	GO:0042255	ribosome assembly	Biological Process	GO:0042254, GO:0022618, GO:0070925	ribosome biogenesis, ribonucleoprotein complex assembly, organelle assembly	8.8e-05	0.0052	4	sscle_11g083740, sscle_05g041820, sscle_01g003570, sscle_01g000580	3	sscle_10g076870, sscle_06g052110, sscle_10g075580	OVER
6	GO:0006626	protein targeting to mitochondrion	Biological Process	GO:0006839, GO:0072655, GO:0007005, GO:0006605	mitochondrial transport, establishment of protein localization to mitochondrion, mitochondrion organization, protein targeting
6	GO:0046394	carboxylic acid biosynthetic process	Biological Process	GO:0016053, GO:0019752	organic acid biosynthetic process, carboxylic acid metabolic process	0.0006	0.026	17	sscle_08g062590, sscle_15g103530, sscle_01g006740, sscle_13g096660, sscle_09g071800, sscle_10g075460, sscle_06g051810, sscle_04g035840, sscle_10g078650, sscle_02g017740, sscle_09g072390, sscle_02g012470, sscle_09g073120, sscle_11g084180, sscle_03g029040, sscle_03g027130, sscle_02g020570	153	sscle_01g009910, sscle_14g100170, sscle_08g062190, sscle_15g104370, sscle_07g059220, sscle_10g079120, sscle_14g099530, sscle_02g012640, sscle_04g032650, sscle_09g072950, sscle_11g082490, sscle_16g110020, sscle_02g019710, sscle_11g086450, sscle_03g022600, sscle_11g082890, sscle_11g085520, sscle_11g086610, sscle_01g002670, sscle_08g062580, sscle_01g004630, sscle_02g021190, sscle_15g103390, sscle_14…	OVER
6	GO:0072655	establishment of protein localization to mitochondrion	Biological Process	GO:0072594, GO:0070585	establishment of protein localization to organelle, protein localization to mitochondrion
6	GO:0006913	nucleocytoplasmic transport	Biological Process	GO:0051169	nuclear transport
6	GO:0006364	rRNA processing	Biological Process	GO:0042254, GO:0034470, GO:0016072	ribosome biogenesis, ncRNA processing, rRNA metabolic process	1.5e-16	1.8e-13	23	sscle_01g007840, sscle_01g003620, sscle_13g094480, sscle_02g017380, sscle_08g063260, sscle_08g064140, sscle_10g076280, sscle_09g071970, sscle_09g072200, sscle_04g039440, sscle_13g093710, sscle_07g058980, sscle_12g091870, sscle_02g018910, sscle_01g009090, sscle_06g054390, sscle_01g009490, sscle_07g056370, sscle_12g089450, sscle_11g083740, sscle_08g063610, sscle_03g029880, sscle_12g089220	40	sscle_03g028910, sscle_10g075580, sscle_05g046220, sscle_01g001390, sscle_04g039390, sscle_10g076470, sscle_08g067880, sscle_12g088380, sscle_03g024390, sscle_14g099450, sscle_09g073600, sscle_04g034850, sscle_02g011990, sscle_04g039510, sscle_02g018940, sscle_03g028080, sscle_09g073230, sscle_14g098290, sscle_13g092700, sscle_05g041900, sscle_03g029990, sscle_01g005780, sscle_01g007960, sscle_03…	OVER
6	GO:0043604	amide biosynthetic process	Biological Process	GO:0044271, GO:0043603	cellular nitrogen compound biosynthetic process, cellular amide metabolic process	3.6e-06	0.00031	31	sscle_08g065540, sscle_09g071800, sscle_03g029900, sscle_08g066110, sscle_03g029800, sscle_01g010960, sscle_04g038660, sscle_02g014690, sscle_04g035840, sscle_10g078650, sscle_09g071170, sscle_05g041820, sscle_02g020620, sscle_09g071490, sscle_01g006770, sscle_12g087220, sscle_15g102560, sscle_15g104840, sscle_03g024020, sscle_03g029910, sscle_14g101050, sscle_07g058340, sscle_09g073930, sscle_16…	278	sscle_01g009910, sscle_14g100170, sscle_08g066790, sscle_09g071860, sscle_02g011830, sscle_10g079120, sscle_14g097230, sscle_09g072950, sscle_11g082490, sscle_06g054450, sscle_07g056230, sscle_05g041520, sscle_11g081960, sscle_11g085520, sscle_03g028320, sscle_14g100720, sscle_01g005320, sscle_08g063150, sscle_03g025050, sscle_15g103390, sscle_02g018580, sscle_10g079010, sscle_14g099640, sscle_06…	OVER
6	GO:0006073	cellular glucan metabolic process	Biological Process	GO:0044042, GO:0044264	glucan metabolic process, cellular polysaccharide metabolic process	1.8e-07	2.4e-05	13	sscle_03g028610, sscle_04g034310, sscle_16g108160, sscle_16g108170, sscle_09g070580, sscle_02g015930, sscle_02g015920, sscle_04g034060, sscle_03g027970, sscle_03g023650, sscle_11g085640, sscle_03g026860, sscle_05g046840	41	sscle_08g066530, sscle_14g101360, sscle_10g078830, sscle_08g063000, sscle_15g104530, sscle_15g105560, sscle_02g017160, sscle_12g091070, sscle_11g083260, sscle_07g056970, sscle_01g010070, sscle_07g055380, sscle_06g052290, sscle_09g071270, sscle_14g100520, sscle_10g080690, sscle_10g080270, sscle_03g022740, sscle_01g006130, sscle_11g083120, sscle_12g089720, sscle_14g099920, sscle_01g005720, sscle_03…	OVER
6	GO:0015931	nucleobase-containing compound transport	Biological Process	GO:0071702, GO:0071705	organic substance transport, nitrogen compound transport
6	GO:0000097	sulfur amino acid biosynthetic process	Biological Process	GO:0044272, GO:0000096, GO:0008652	sulfur compound biosynthetic process, sulfur amino acid metabolic process, cellular amino acid biosynthetic process
6	GO:0006412	translation	Biological Process	GO:0034645, GO:0044267, GO:0010467, GO:0043043	cellular macromolecule biosynthetic process, cellular protein metabolic process, gene expression, peptide biosynthetic process	2.7e-05	0.0019	26	sscle_08g065540, sscle_03g029900, sscle_03g029800, sscle_01g010960, sscle_04g038660, sscle_02g014690, sscle_04g035840, sscle_09g071170, sscle_05g041820, sscle_02g020620, sscle_09g071490, sscle_01g006770, sscle_12g087220, sscle_15g102560, sscle_15g104840, sscle_03g024020, sscle_03g029910, sscle_14g101050, sscle_07g058340, sscle_09g073930, sscle_16g110640, sscle_02g013860, sscle_06g051690, sscle_03…	236	sscle_01g009910, sscle_08g066790, sscle_09g071860, sscle_02g011830, sscle_14g097230, sscle_06g054450, sscle_07g056230, sscle_05g041520, sscle_11g081960, sscle_14g100720, sscle_01g005320, sscle_08g063150, sscle_03g025050, sscle_15g103390, sscle_02g018580, sscle_10g079010, sscle_06g054430, sscle_04g039740, sscle_08g067190, sscle_02g012110, sscle_10g078960, sscle_09g074450, sscle_16g109420, sscle_11…	OVER
6	GO:1901607	alpha-amino acid biosynthetic process	Biological Process	GO:1901605, GO:0008652	alpha-amino acid metabolic process, cellular amino acid biosynthetic process	0.00038	0.018	13	sscle_08g062590, sscle_15g103530, sscle_01g006740, sscle_13g096660, sscle_09g071800, sscle_06g051810, sscle_04g035840, sscle_02g017740, sscle_09g072390, sscle_09g073120, sscle_11g084180, sscle_03g029040, sscle_03g027130	93	sscle_13g093590, sscle_01g009910, sscle_14g100170, sscle_08g062190, sscle_02g019480, sscle_02g019880, sscle_15g104370, sscle_02g015160, sscle_07g059220, sscle_02g018550, sscle_09g071660, sscle_02g012640, sscle_04g032330, sscle_02g018430, sscle_04g032650, sscle_09g070970, sscle_09g072950, sscle_16g110020, sscle_02g019710, sscle_11g086450, sscle_02g020980, sscle_03g022600, sscle_01g002630, sscle_01…	OVER
6	GO:0044042	glucan metabolic process	Biological Process	GO:0005976	polysaccharide metabolic process	1.8e-07	2.4e-05	13	sscle_03g028610, sscle_04g034310, sscle_16g108160, sscle_16g108170, sscle_09g070580, sscle_02g015930, sscle_02g015920, sscle_04g034060, sscle_03g027970, sscle_03g023650, sscle_11g085640, sscle_03g026860, sscle_05g046840	41	sscle_08g066530, sscle_14g101360, sscle_10g078830, sscle_08g063000, sscle_15g104530, sscle_15g105560, sscle_02g017160, sscle_12g091070, sscle_11g083260, sscle_07g056970, sscle_01g010070, sscle_07g055380, sscle_06g052290, sscle_09g071270, sscle_14g100520, sscle_10g080690, sscle_10g080270, sscle_03g022740, sscle_01g006130, sscle_11g083120, sscle_12g089720, sscle_14g099920, sscle_01g005720, sscle_03…	OVER
6	GO:0006534	cysteine metabolic process	Biological Process	GO:0009069, GO:0000096	serine family amino acid metabolic process, sulfur amino acid metabolic process
6	GO:0006611	protein export from nucleus	Biological Process	GO:0006886, GO:0051168	intracellular protein transport, nuclear export
6	GO:0071428	rRNA-containing ribonucleoprotein complex export from nucleus	Biological Process	GO:0071426	ribonucleoprotein complex export from nucleus	0.00048	0.021	4	sscle_01g007840, sscle_03g024030, sscle_01g009490, sscle_07g056370	6	sscle_02g018940, sscle_16g108200, sscle_06g048770, sscle_04g035260, sscle_06g052110, sscle_09g074480	OVER
6	GO:0000272	polysaccharide catabolic process	Biological Process	GO:0009057, GO:0005976, GO:0016052	macromolecule catabolic process, polysaccharide metabolic process, carbohydrate catabolic process	1.1e-05	0.00086	9	sscle_15g106400, sscle_03g028700, sscle_09g069470, sscle_16g107660, sscle_04g034060, sscle_16g107500, sscle_03g023650, sscle_04g034310, sscle_05g046840	27	sscle_14g101360, sscle_15g104530, sscle_15g105560, sscle_04g034810, sscle_11g083680, sscle_06g052290, sscle_09g071270, sscle_08g062620, sscle_10g080270, sscle_01g005680, sscle_03g023350, sscle_14g099920, sscle_10g075470, sscle_02g012810, sscle_08g068360, sscle_03g030140, sscle_10g074960, sscle_12g090430, sscle_09g074790, sscle_05g040500, sscle_04g037140, sscle_03g026590, sscle_11g085210, sscle_03…	OVER
6	GO:0010393	galacturonan metabolic process	Biological Process	GO:0005976	polysaccharide metabolic process	3.9e-05	0.0025	4	sscle_03g028700, sscle_16g107500, sscle_04g034310, sscle_05g046840	2	sscle_05g040500, sscle_06g052290	OVER
6	GO:0034622	cellular protein-containing complex assembly	Biological Process	GO:0065003	protein-containing complex assembly
6	GO:1990542	mitochondrial transmembrane transport	Biological Process	GO:0006839, GO:0055085	mitochondrial transport, transmembrane transport	0.0003	0.015	4	sscle_08g066170, sscle_14g101790, sscle_01g007380, sscle_06g051170	5	sscle_09g074680, sscle_11g085470, sscle_02g015350, sscle_02g012210, sscle_08g066590	OVER
6	GO:0019752	carboxylic acid metabolic process	Biological Process	GO:0043436	oxoacid metabolic process
6	GO:0017038	protein import	Biological Process	GO:0015031	protein transport
6	GO:0006405	RNA export from nucleus	Biological Process	GO:0051168, GO:0050658	nuclear export, RNA transport
6	GO:0006605	protein targeting	Biological Process	GO:0006886	intracellular protein transport
6	GO:0016070	RNA metabolic process	Biological Process	GO:0090304	nucleic acid metabolic process
6	GO:0042886	amide transport	Biological Process	GO:0071705	nitrogen compound transport
6	GO:0006396	RNA processing	Biological Process	GO:0010467, GO:0016070	gene expression, RNA metabolic process	3.5e-08	6.2e-06	27	sscle_13g094480, sscle_02g017380, sscle_08g063260, sscle_13g093710, sscle_12g091870, sscle_06g054390, sscle_06g054070, sscle_07g056370, sscle_11g083740, sscle_08g063610, sscle_12g089220, sscle_14g099800, sscle_01g007840, sscle_01g003620, sscle_08g064140, sscle_10g076280, sscle_09g071970, sscle_09g072200, sscle_04g039440, sscle_07g058980, sscle_03g030300, sscle_02g018910, sscle_01g009090, sscle_01…	171	sscle_01g006400, sscle_09g071900, sscle_01g003410, sscle_08g067880, sscle_07g058010, sscle_10g078430, sscle_02g016840, sscle_14g098290, sscle_06g053120, sscle_14g101810, sscle_01g006010, sscle_01g006530, sscle_08g063950, sscle_10g076660, sscle_08g066660, sscle_08g067230, sscle_05g044070, sscle_02g017010, sscle_02g013840, sscle_14g098550, sscle_04g034840, sscle_13g094650, sscle_06g053860, sscle_07…	OVER
6	GO:0005985	sucrose metabolic process	Biological Process	GO:0005984	disaccharide metabolic process	5.7e-07	6.3e-05	12	sscle_16g108160, sscle_16g108170, sscle_03g028610, sscle_09g070580, sscle_02g015930, sscle_02g015920, sscle_04g034060, sscle_03g027970, sscle_11g085640, sscle_03g026860, sscle_04g034310, sscle_05g046840	38	sscle_08g066530, sscle_14g101360, sscle_10g078830, sscle_08g063000, sscle_15g104530, sscle_15g105560, sscle_12g091070, sscle_11g083260, sscle_07g056970, sscle_01g010070, sscle_07g055380, sscle_06g052290, sscle_09g071270, sscle_10g080690, sscle_10g080270, sscle_03g022740, sscle_01g006130, sscle_11g083120, sscle_12g089720, sscle_14g099920, sscle_01g005720, sscle_03g026500, sscle_02g018280, sscle_02…	OVER
6	GO:0009060	aerobic respiration	Biological Process	GO:0045333	cellular respiration	0.0012	0.046	7	sscle_02g012470, sscle_12g088820, sscle_08g066110, sscle_10g080410, sscle_03g022920, sscle_01g002810, sscle_08g067810	34	sscle_07g058390, sscle_02g017180, sscle_08g065240, sscle_11g080930, sscle_14g101040, sscle_02g018950, sscle_12g090320, sscle_11g083240, sscle_01g007060, sscle_04g033390, sscle_04g034160, sscle_01g009160, sscle_08g062820, sscle_02g020300, sscle_05g043880, sscle_03g023550, sscle_12g089620, sscle_05g046110, sscle_11g083810, sscle_12g089140, sscle_16g110500, sscle_02g012310, sscle_04g032860, sscle_14…	OVER
6	GO:0045490	pectin catabolic process	Biological Process	GO:0045488, GO:0000272, GO:0042737	pectin metabolic process, polysaccharide catabolic process, drug catabolic process	3.9e-05	0.0025	4	sscle_03g028700, sscle_16g107500, sscle_04g034310, sscle_05g046840	2	sscle_05g040500, sscle_06g052290	OVER
6	GO:0071806	protein transmembrane transport	Biological Process	GO:0015031, GO:0055085	protein transport, transmembrane transport
7	GO:0050657	nucleic acid transport	Biological Process	GO:0015931	nucleobase-containing compound transport
7	GO:0005982	starch metabolic process	Biological Process	GO:0006073	cellular glucan metabolic process	5.7e-07	6.3e-05	12	sscle_16g108160, sscle_16g108170, sscle_03g028610, sscle_09g070580, sscle_02g015930, sscle_02g015920, sscle_04g034060, sscle_03g027970, sscle_11g085640, sscle_03g026860, sscle_04g034310, sscle_05g046840	38	sscle_08g066530, sscle_14g101360, sscle_10g078830, sscle_08g063000, sscle_15g104530, sscle_15g105560, sscle_12g091070, sscle_11g083260, sscle_07g056970, sscle_01g010070, sscle_07g055380, sscle_06g052290, sscle_09g071270, sscle_10g080690, sscle_10g080270, sscle_03g022740, sscle_01g006130, sscle_11g083120, sscle_12g089720, sscle_14g099920, sscle_01g005720, sscle_03g026500, sscle_02g018280, sscle_02…	OVER
7	GO:0032787	monocarboxylic acid metabolic process	Biological Process	GO:0019752	carboxylic acid metabolic process
7	GO:0030150	protein import into mitochondrial matrix	Biological Process	GO:0072655, GO:0065002, GO:0044743, GO:1990542, GO:0006626	establishment of protein localization to mitochondrion, intracellular protein transmembrane transport, protein transmembrane import into intracellular organelle, mitochondrial transmembrane transport, protein targeting to mitochondrion	0.00064	0.027	3	sscle_08g066170, sscle_14g101790, sscle_06g051170	2	sscle_02g015350, sscle_11g085470	OVER
7	GO:0070585	protein localization to mitochondrion	Biological Process	GO:0033365	protein localization to organelle
7	GO:0051168	nuclear export	Biological Process	GO:0006913	nucleocytoplasmic transport
7	GO:0034660	ncRNA metabolic process	Biological Process	GO:0016070	RNA metabolic process	1.4e-11	5.5e-09	28	sscle_13g094480, sscle_02g017380, sscle_08g063260, sscle_13g093710, sscle_02g014690, sscle_04g035840, sscle_12g091870, sscle_06g054390, sscle_06g054070, sscle_07g056370, sscle_11g083740, sscle_08g063610, sscle_12g089220, sscle_01g007840, sscle_01g003620, sscle_08g064140, sscle_10g076280, sscle_09g071970, sscle_09g072200, sscle_04g039440, sscle_07g058980, sscle_03g030300, sscle_02g018910, sscle_01…	123	sscle_03g025440, sscle_01g009910, sscle_08g066790, sscle_08g067880, sscle_14g097230, sscle_12g087940, sscle_14g098290, sscle_12g089440, sscle_01g006530, sscle_08g063950, sscle_08g067230, sscle_03g025050, sscle_15g103390, sscle_15g105050, sscle_04g034840, sscle_06g053860, sscle_10g078960, sscle_03g029120, sscle_15g103700, sscle_09g069700, sscle_11g082000, sscle_01g007870, sscle_02g022030, sscle_04…	OVER
7	GO:0019344	cysteine biosynthetic process	Biological Process	GO:0006534, GO:0000097, GO:0009070	cysteine metabolic process, sulfur amino acid biosynthetic process, serine family amino acid biosynthetic process	0.0012	0.046	3	sscle_11g084180, sscle_01g006740, sscle_02g017740	3	sscle_05g044150, sscle_02g017790, sscle_14g100510	OVER
7	GO:0034470	ncRNA processing	Biological Process	GO:0034660, GO:0006396	ncRNA metabolic process, RNA processing	1.6e-13	8.8e-11	26	sscle_13g094480, sscle_02g017380, sscle_08g063260, sscle_13g093710, sscle_12g091870, sscle_06g054390, sscle_06g054070, sscle_07g056370, sscle_11g083740, sscle_08g063610, sscle_12g089220, sscle_01g007840, sscle_01g003620, sscle_08g064140, sscle_10g076280, sscle_09g071970, sscle_09g072200, sscle_04g039440, sscle_07g058980, sscle_03g030300, sscle_02g018910, sscle_01g009090, sscle_01g009490, sscle_12…	83	sscle_03g028910, sscle_05g046220, sscle_01g001390, sscle_08g067880, sscle_03g024390, sscle_14g099450, sscle_09g073600, sscle_09g072870, sscle_14g099210, sscle_02g011990, sscle_04g038840, sscle_04g034120, sscle_02g018940, sscle_03g028080, sscle_14g098290, sscle_13g092700, sscle_06g053280, sscle_02g014070, sscle_06g048650, sscle_06g049980, sscle_05g046610, sscle_08g065410, sscle_01g006530, sscle_08…	OVER
7	GO:0009070	serine family amino acid biosynthetic process	Biological Process	GO:1901607, GO:0009069	alpha-amino acid biosynthetic process, serine family amino acid metabolic process
8	GO:0016072	rRNA metabolic process	Biological Process	GO:0034660	ncRNA metabolic process	2.2e-16	2.1e-13	23	sscle_01g007840, sscle_01g003620, sscle_13g094480, sscle_02g017380, sscle_08g063260, sscle_08g064140, sscle_10g076280, sscle_09g071970, sscle_09g072200, sscle_04g039440, sscle_13g093710, sscle_07g058980, sscle_12g091870, sscle_02g018910, sscle_01g009090, sscle_06g054390, sscle_01g009490, sscle_07g056370, sscle_12g089450, sscle_11g083740, sscle_08g063610, sscle_03g029880, sscle_12g089220	41	sscle_03g028910, sscle_10g075580, sscle_05g046220, sscle_01g001390, sscle_04g039390, sscle_10g076470, sscle_08g067880, sscle_12g088380, sscle_03g024390, sscle_14g099450, sscle_09g073600, sscle_04g034850, sscle_02g011990, sscle_04g039510, sscle_02g018940, sscle_03g028080, sscle_09g073230, sscle_14g098290, sscle_13g092700, sscle_05g041900, sscle_03g029990, sscle_01g005780, sscle_01g007960, sscle_03…	OVER
1	GO:0003674	molecular_function	Molecular Function
2		catalytic activity	Molecular Function	GO:0003674	molecular_function	2.3e-14	1.4e-11	220	sscle_10g075560, sscle_13g096660, sscle_12g091010, sscle_13g093710, sscle_07g059860, sscle_09g073010, sscle_02g017810, sscle_03g027110, sscle_03g023650, sscle_11g085640, sscle_10g077510, sscle_05g046770, sscle_05g043380, sscle_09g071970, sscle_07g058540, sscle_09g073360, sscle_02g012240, sscle_09g072390, sscle_04g035020, sscle_09g073120, sscle_09g073000, sscle_01g009490, sscle_05g040420, sscle_16…	3290	sscle_05g047750, sscle_10g078830, sscle_05g043390, sscle_01g003810, sscle_15g106790, sscle_01g011430, sscle_08g068290, sscle_07g055930, sscle_06g052150, sscle_11g085880, sscle_01g006090, sscle_03g027590, sscle_02g021510, sscle_01g000770, sscle_16g107930, sscle_11g083220, sscle_11g084550, sscle_05g046410, sscle_10g078840, sscle_01g010110, sscle_01g011440, sscle_13g092750, sscle_06g053470, sscle_03…	OVER
2	GO:0005198	structural molecule activity	Molecular Function	GO:0003674	molecular_function	7.7e-08	1.1e-05	23	sscle_08g065540, sscle_15g102560, sscle_03g029900, sscle_03g024020, sscle_03g029800, sscle_03g029910, sscle_14g101050, sscle_07g058340, sscle_09g073930, sscle_01g010960, sscle_04g038660, sscle_16g110640, sscle_09g071170, sscle_02g013790, sscle_06g051690, sscle_05g041820, sscle_02g020620, sscle_03g030270, sscle_09g071490, sscle_07g055590, sscle_01g009130, sscle_01g006770, sscle_12g087220	132	sscle_03g028830, sscle_12g089690, sscle_02g011830, sscle_10g074990, sscle_04g037940, sscle_06g054450, sscle_16g110660, sscle_09g070260, sscle_11g086690, sscle_03g029130, sscle_05g041520, sscle_16g111190, sscle_03g028440, sscle_11g081960, sscle_04g035090, sscle_09g069830, sscle_08g063430, sscle_05g044870, sscle_14g100720, sscle_09g069710, sscle_03g023390, sscle_12g088370, sscle_06g054430, sscle_04…	OVER
2	GO:0005488	binding	Molecular Function	GO:0003674	molecular_function
3	GO:0140096	catalytic activity, acting on a protein	Molecular Function	GO:0003824	catalytic activity
3	GO:0097159	organic cyclic compound binding	Molecular Function	GO:0005488	binding	0.00044	0.02	121	sscle_01g000260, sscle_13g096660, sscle_12g091010, sscle_13g093710, sscle_07g059860, sscle_02g013850, sscle_02g018630, sscle_03g030110, sscle_16g108060, sscle_14g098050, sscle_11g083740, sscle_01g006770, sscle_01g003660, sscle_14g099800, sscle_03g024240, sscle_09g071970, sscle_04g032820, sscle_09g072660, sscle_10g077230, sscle_04g035020, sscle_09g073120, sscle_06g051690, sscle_01g009490, sscle_12…	2119	sscle_07g059060, sscle_12g090280, sscle_02g011710, sscle_05g043390, sscle_03g024070, sscle_15g106790, sscle_14g097470, sscle_01g011430, sscle_08g068290, sscle_04g039850, sscle_07g055930, sscle_06g052150, sscle_11g085880, sscle_14g097480, sscle_02g021510, sscle_02g021990, sscle_05g042050, sscle_10g078840, sscle_10g076660, sscle_05g044230, sscle_07g061390, sscle_01g010110, sscle_14g098790, sscle_14…	OVER
3	GO:0016491	oxidoreductase activity	Molecular Function	GO:0003824	catalytic activity	2.9e-05	0.002	60	sscle_01g000260, sscle_13g096660, sscle_06g051810, sscle_02g021040, sscle_04g032810, sscle_07g059860, sscle_02g016010, sscle_09g074730, sscle_13g092100, sscle_07g058610, sscle_02g017810, sscle_03g022920, sscle_16g108660, sscle_01g000730, sscle_05g041720, sscle_03g022380, sscle_03g023030, sscle_01g004710, sscle_05g043380, sscle_04g039020, sscle_04g032820, sscle_07g059310, sscle_03g030300, sscle_07…	800	sscle_05g045330, sscle_02g011710, sscle_01g003810, sscle_15g106790, sscle_02g019440, sscle_01g011430, sscle_15g104370, sscle_08g068290, sscle_06g052150, sscle_11g085880, sscle_11g081040, sscle_08g064920, sscle_16g107930, sscle_03g029530, sscle_11g084550, sscle_10g075330, sscle_15g106300, sscle_15g106540, sscle_07g061390, sscle_02g017250, sscle_13g093840, sscle_14g099640, sscle_12g090030, sscle_04…	OVER
3	GO:0140098	catalytic activity, acting on RNA	Molecular Function	GO:0003824	catalytic activity
3	GO:0030246	carbohydrate binding	Molecular Function	GO:0005488	binding
3	GO:0043167	ion binding	Molecular Function	GO:0005488	binding
3	GO:1901363	heterocyclic compound binding	Molecular Function	GO:0005488	binding	0.00043	0.02	121	sscle_01g000260, sscle_13g096660, sscle_12g091010, sscle_13g093710, sscle_07g059860, sscle_02g013850, sscle_02g018630, sscle_03g030110, sscle_16g108060, sscle_14g098050, sscle_11g083740, sscle_01g006770, sscle_01g003660, sscle_14g099800, sscle_03g024240, sscle_09g071970, sscle_04g032820, sscle_09g072660, sscle_10g077230, sscle_04g035020, sscle_09g073120, sscle_06g051690, sscle_01g009490, sscle_12…	2118	sscle_07g059060, sscle_12g090280, sscle_02g011710, sscle_05g043390, sscle_03g024070, sscle_15g106790, sscle_14g097470, sscle_01g011430, sscle_08g068290, sscle_04g039850, sscle_07g055930, sscle_06g052150, sscle_11g085880, sscle_14g097480, sscle_02g021510, sscle_02g021990, sscle_05g042050, sscle_10g078840, sscle_10g076660, sscle_05g044230, sscle_07g061390, sscle_01g010110, sscle_14g098790, sscle_14…	OVER
3	GO:0016829	lyase activity	Molecular Function	GO:0003824	catalytic activity
3	GO:0036094	small molecule binding	Molecular Function	GO:0005488	binding	1.5e-05	0.0011	74	sscle_01g001150, sscle_13g096660, sscle_06g051810, sscle_08g066110, sscle_02g021040, sscle_13g093710, sscle_02g013850, sscle_04g035840, sscle_10g077660, sscle_02g017740, sscle_16g108060, sscle_14g098050, sscle_16g108660, sscle_06g048890, sscle_05g041720, sscle_01g003660, sscle_15g104840, sscle_03g022380, sscle_14g097700, sscle_09g071970, sscle_04g039020, sscle_04g032820, sscle_09g072660, sscle_03…	1036	sscle_10g076890, sscle_07g059060, sscle_02g011710, sscle_15g104370, sscle_14g097230, sscle_02g018110, sscle_04g039850, sscle_06g052150, sscle_11g083460, sscle_04g035250, sscle_02g020420, sscle_02g021510, sscle_02g021990, sscle_11g084310, sscle_05g042050, sscle_10g078840, sscle_10g076660, sscle_05g044230, sscle_01g004910, sscle_02g017250, sscle_01g010110, sscle_14g099640, sscle_12g090030, sscle_13…	OVER
3	GO:0016787	hydrolase activity	Molecular Function	GO:0003824	catalytic activity	1.9e-07	2.4e-05	92	sscle_10g075560, sscle_15g106630, sscle_01g004820, sscle_04g033820, sscle_13g093710, sscle_04g036610, sscle_03g030110, sscle_04g034310, sscle_16g108060, sscle_02g017810, sscle_14g098050, sscle_09g069470, sscle_09g070580, sscle_01g004070, sscle_05g040510, sscle_12g089000, sscle_03g027110, sscle_11g085960, sscle_08g062660, sscle_03g023650, sscle_11g085640, sscle_03g026860, sscle_15g104840, sscle_10…	1237	sscle_05g047750, sscle_10g078830, sscle_10g079920, sscle_07g060050, sscle_03g025160, sscle_07g060290, sscle_02g011950, sscle_09g070890, sscle_04g039850, sscle_06g052390, sscle_03g027590, sscle_01g002710, sscle_02g020660, sscle_02g021510, sscle_11g083220, sscle_05g046410, sscle_02g021990, sscle_11g084310, sscle_05g045320, sscle_12g089060, sscle_01g004910, sscle_13g093600, sscle_13g094930, sscle_09…	OVER
3	GO:0003735	structural constituent of ribosome	Molecular Function	GO:0005198	structural molecule activity	9.6e-09	1.9e-06	22	sscle_08g065540, sscle_15g102560, sscle_03g029900, sscle_03g024020, sscle_03g029800, sscle_03g029910, sscle_14g101050, sscle_07g058340, sscle_09g073930, sscle_01g010960, sscle_04g038660, sscle_16g110640, sscle_09g071170, sscle_06g051690, sscle_05g041820, sscle_02g020620, sscle_03g030270, sscle_09g071490, sscle_07g055590, sscle_01g009130, sscle_01g006770, sscle_12g087220	106	sscle_03g028830, sscle_12g089690, sscle_02g011830, sscle_10g074990, sscle_04g037940, sscle_06g054450, sscle_16g110660, sscle_09g070260, sscle_03g029130, sscle_05g041520, sscle_11g081960, sscle_04g035090, sscle_09g069830, sscle_08g063430, sscle_05g044870, sscle_14g100720, sscle_09g069710, sscle_03g023390, sscle_12g088370, sscle_06g054430, sscle_04g039740, sscle_08g067190, sscle_02g012110, sscle_16…	OVER
3	GO:0048037	cofactor binding	Molecular Function	GO:0005488	binding	8.3e-07	8.5e-05	45	sscle_01g003990, sscle_01g006740, sscle_01g000260, sscle_01g001150, sscle_13g096660, sscle_01g003310, sscle_06g051810, sscle_02g021040, sscle_13g094940, sscle_07g059860, sscle_02g016010, sscle_04g035300, sscle_07g058610, sscle_07g060820, sscle_03g022920, sscle_01g002810, sscle_16g108660, sscle_01g000730, sscle_01g004490, sscle_05g041720, sscle_03g022380, sscle_14g097700, sscle_13g096130, sscle_01…	464	sscle_02g011710, sscle_15g106790, sscle_01g011430, sscle_15g104370, sscle_02g018110, sscle_08g068170, sscle_02g019560, sscle_08g068290, sscle_06g054200, sscle_09g070530, sscle_09g072950, sscle_06g052150, sscle_11g085880, sscle_04g036220, sscle_11g083460, sscle_04g034160, sscle_01g008390, sscle_16g111190, sscle_03g029530, sscle_10g076780, sscle_15g106540, sscle_02g011820, sscle_02g015190, sscle_02…	OVER
4	GO:0004540	ribonuclease activity	Molecular Function	GO:0004518, GO:0140098	nuclease activity, catalytic activity, acting on RNA
4	GO:0043168	anion binding	Molecular Function	GO:0043167	ion binding	0.00072	0.029	62	sscle_01g001150, sscle_08g066110, sscle_02g021040, sscle_13g093710, sscle_02g013850, sscle_04g035840, sscle_10g077660, sscle_04g036610, sscle_02g017740, sscle_16g108060, sscle_14g098050, sscle_16g108660, sscle_05g041720, sscle_01g003660, sscle_15g104840, sscle_03g022380, sscle_14g097700, sscle_09g071970, sscle_04g039020, sscle_04g032820, sscle_03g030300, sscle_10g077230, sscle_07g058740, sscle_09…	946	sscle_07g059060, sscle_02g011710, sscle_14g097230, sscle_02g019680, sscle_02g018110, sscle_04g039850, sscle_06g052150, sscle_11g083460, sscle_04g035250, sscle_02g020420, sscle_02g021510, sscle_02g021990, sscle_11g084310, sscle_05g042050, sscle_10g078840, sscle_10g076660, sscle_05g044230, sscle_01g004910, sscle_02g017250, sscle_01g010110, sscle_12g090030, sscle_13g093600, sscle_13g094930, sscle_09…	OVER
4	GO:0016835	carbon-oxygen lyase activity	Molecular Function	GO:0016829	lyase activity
4	GO:0050662	coenzyme binding	Molecular Function	GO:0048037	cofactor binding	2.4e-06	0.00021	31	sscle_01g006740, sscle_01g001150, sscle_13g096660, sscle_01g003310, sscle_06g051810, sscle_02g021040, sscle_13g094940, sscle_04g035300, sscle_07g060820, sscle_01g002810, sscle_16g108660, sscle_01g004490, sscle_05g041720, sscle_03g022380, sscle_14g097700, sscle_01g004710, sscle_08g064580, sscle_07g058480, sscle_04g039020, sscle_04g032820, sscle_03g030300, sscle_04g035830, sscle_10g077230, sscle_10…	272	sscle_01g008700, sscle_01g006520, sscle_13g095570, sscle_01g002160, sscle_11g082930, sscle_02g011710, sscle_15g104370, sscle_04g033620, sscle_02g018110, sscle_08g068170, sscle_06g054200, sscle_06g050520, sscle_09g072950, sscle_06g052150, sscle_02g012250, sscle_12g091930, sscle_11g083460, sscle_10g077190, sscle_01g005560, sscle_12g087540, sscle_12g089720, sscle_03g023770, sscle_10g076780, sscle_04…	OVER
4	GO:0016798	hydrolase activity, acting on glycosyl bonds	Molecular Function	GO:0016787	hydrolase activity	3.1e-06	0.00027	23	sscle_03g028610, sscle_15g106400, sscle_08g068200, sscle_15g105550, sscle_14g102160, sscle_11g080920, sscle_04g039680, sscle_04g033820, sscle_04g034310, sscle_16g108170, sscle_09g069470, sscle_09g070580, sscle_01g007050, sscle_02g015920, sscle_16g107660, sscle_04g034060, sscle_06g049990, sscle_07g062010, sscle_05g040510, sscle_03g023650, sscle_11g085640, sscle_03g026860, sscle_05g046840	167	sscle_10g078830, sscle_10g076010, sscle_03g024470, sscle_08g062230, sscle_01g005950, sscle_15g104530, sscle_08g064250, sscle_03g025160, sscle_14g102070, sscle_15g106390, sscle_01g011550, sscle_07g055410, sscle_04g032140, sscle_06g054170, sscle_07g055380, sscle_10g079370, sscle_02g020660, sscle_01g006130, sscle_05g043540, sscle_01g005680, sscle_11g081560, sscle_05g046410, sscle_06g048730, sscle_14…	OVER
4	GO:0030247	polysaccharide binding	Molecular Function	GO:0030246	carbohydrate binding	0.00021	0.011	7	sscle_08g068200, sscle_04g034060, sscle_11g080920, sscle_04g039680, sscle_04g033820, sscle_05g040510, sscle_03g023650	24	sscle_14g101360, sscle_01g005720, sscle_08g063010, sscle_11g082920, sscle_15g105380, sscle_15g106390, sscle_14g098850, sscle_10g074960, sscle_07g056950, sscle_09g074790, sscle_02g013030, sscle_09g071270, sscle_10g080690, sscle_03g026590, sscle_10g080270, sscle_01g009340, sscle_03g024710, sscle_11g085210, sscle_03g023660, sscle_12g087520, sscle_11g082440, sscle_05g041650, sscle_11g084420, sscle_03…	OVER
4	GO:1901265	nucleoside phosphate binding	Molecular Function	GO:0097159, GO:1901363	organic cyclic compound binding, heterocyclic compound binding	0.00037	0.018	64	sscle_13g096660, sscle_06g051810, sscle_08g066110, sscle_02g021040, sscle_13g093710, sscle_02g013850, sscle_04g035840, sscle_10g077660, sscle_02g017740, sscle_16g108060, sscle_14g098050, sscle_16g108660, sscle_06g048890, sscle_05g041720, sscle_01g003660, sscle_15g104840, sscle_03g022380, sscle_09g071970, sscle_04g039020, sscle_04g032820, sscle_09g072660, sscle_03g030300, sscle_07g058740, sscle_03…	959	sscle_10g076890, sscle_07g059060, sscle_02g011710, sscle_15g104370, sscle_14g097230, sscle_04g039850, sscle_06g052150, sscle_04g035250, sscle_02g020420, sscle_02g021510, sscle_02g021990, sscle_11g084310, sscle_05g042050, sscle_10g078840, sscle_10g076660, sscle_05g044230, sscle_01g004910, sscle_02g017250, sscle_01g010110, sscle_14g099640, sscle_12g090030, sscle_13g093600, sscle_13g094930, sscle_14…	OVER
4	GO:0016788	hydrolase activity, acting on ester bonds	Molecular Function	GO:0016787	hydrolase activity
4	GO:0008233	peptidase activity	Molecular Function	GO:0016787, GO:0140096	hydrolase activity, catalytic activity, acting on a protein	0.00063	0.027	19	sscle_14g097930, sscle_15g106630, sscle_13g096690, sscle_05g048570, sscle_15g104790, sscle_09g074710, sscle_07g058540, sscle_07g055630, sscle_02g017810, sscle_06g054280, sscle_05g041810, sscle_01g004070, sscle_01g006460, sscle_01g002960, sscle_12g089000, sscle_11g085960, sscle_01g005460, sscle_08g066810, sscle_11g082980	183	sscle_03g025560, sscle_15g104250, sscle_03g030910, sscle_04g039330, sscle_10g078670, sscle_04g032010, sscle_07g059620, sscle_12g091410, sscle_02g019720, sscle_06g053630, sscle_06g052420, sscle_04g033350, sscle_01g009080, sscle_16g109790, sscle_07g061930, sscle_12g087700, sscle_02g015910, sscle_01g008670, sscle_05g044910, sscle_01g004590, sscle_10g080590, sscle_11g084430, sscle_12g088750, sscle_01…	OVER
4	GO:0016614	oxidoreductase activity, acting on CH-OH group of donors	Molecular Function	GO:0016491	oxidoreductase activity	0.00011	0.0061	17	sscle_15g103530, sscle_13g096660, sscle_06g051810, sscle_10g080410, sscle_02g021040, sscle_01g004710, sscle_08g064580, sscle_04g039020, sscle_13g094940, sscle_04g032820, sscle_07g058740, sscle_04g035300, sscle_07g060820, sscle_01g002810, sscle_03g029040, sscle_05g041720, sscle_02g020570	130	sscle_14g098600, sscle_10g075680, sscle_13g095570, sscle_01g002160, sscle_02g011710, sscle_10g075280, sscle_15g104370, sscle_12g091890, sscle_09g072430, sscle_08g068170, sscle_06g051570, sscle_06g054200, sscle_09g072950, sscle_11g085000, sscle_02g012250, sscle_12g091930, sscle_11g081040, sscle_10g077190, sscle_16g107930, sscle_05g041120, sscle_11g086610, sscle_12g087540, sscle_11g082770, sscle_01…	OVER
4	GO:0000166	nucleotide binding	Molecular Function	GO:1901265, GO:0036094	nucleoside phosphate binding, small molecule binding	0.00037	0.018	64	sscle_13g096660, sscle_06g051810, sscle_08g066110, sscle_02g021040, sscle_13g093710, sscle_02g013850, sscle_04g035840, sscle_10g077660, sscle_02g017740, sscle_16g108060, sscle_14g098050, sscle_16g108660, sscle_06g048890, sscle_05g041720, sscle_01g003660, sscle_15g104840, sscle_03g022380, sscle_09g071970, sscle_04g039020, sscle_04g032820, sscle_09g072660, sscle_03g030300, sscle_07g058740, sscle_03…	959	sscle_10g076890, sscle_07g059060, sscle_02g011710, sscle_15g104370, sscle_14g097230, sscle_04g039850, sscle_06g052150, sscle_04g035250, sscle_02g020420, sscle_02g021510, sscle_02g021990, sscle_11g084310, sscle_05g042050, sscle_10g078840, sscle_10g076660, sscle_05g044230, sscle_01g004910, sscle_02g017250, sscle_01g010110, sscle_14g099640, sscle_12g090030, sscle_13g093600, sscle_13g094930, sscle_14…	OVER
4	GO:0003676	nucleic acid binding	Molecular Function	GO:0097159, GO:1901363	organic cyclic compound binding, heterocyclic compound binding
4	GO:0017171	serine hydrolase activity	Molecular Function	GO:0016787	hydrolase activity	0.00088	0.034	8	sscle_14g097930, sscle_15g106630, sscle_06g054280, sscle_05g041810, sscle_15g104790, sscle_01g002960, sscle_11g085960, sscle_08g066810	42	sscle_14g098700, sscle_05g044140, sscle_13g093490, sscle_05g045390, sscle_09g071760, sscle_02g019980, sscle_13g095710, sscle_08g063080, sscle_06g054800, sscle_07g059620, sscle_02g013870, sscle_06g052420, sscle_12g088810, sscle_06g053560, sscle_01g009260, sscle_06g054270, sscle_01g002510, sscle_11g083720, sscle_11g084430, sscle_12g086770, sscle_01g001020, sscle_07g060420, sscle_01g004870, sscle_14…	OVER
5	GO:0003723	RNA binding	Molecular Function	GO:0003676	nucleic acid binding	2e-05	0.0015	32	sscle_10g080410, sscle_01g010960, sscle_13g093710, sscle_04g035840, sscle_13g095310, sscle_12g091870, sscle_03g030110, sscle_09g073350, sscle_16g108060, sscle_06g054390, sscle_02g020620, sscle_11g083740, sscle_12g089220, sscle_01g006770, sscle_14g099800, sscle_15g102560, sscle_15g104840, sscle_01g007840, sscle_03g024020, sscle_01g003620, sscle_10g076280, sscle_09g071970, sscle_09g072200, sscle_02…	320	sscle_01g006400, sscle_15g104250, sscle_09g071860, sscle_13g093830, sscle_07g055930, sscle_02g013340, sscle_02g017930, sscle_06g053120, sscle_07g056230, sscle_09g069790, sscle_01g002710, sscle_14g101810, sscle_16g108900, sscle_01g005320, sscle_08g066660, sscle_05g047980, sscle_05g041080, sscle_08g063150, sscle_02g018580, sscle_10g079010, sscle_04g038890, sscle_06g050750, sscle_06g051290, sscle_09…	OVER
5	GO:0052689	carboxylic ester hydrolase activity	Molecular Function	GO:0016788	hydrolase activity, acting on ester bonds	0.0011	0.041	7	sscle_16g108160, sscle_02g015930, sscle_05g048570, sscle_03g027110, sscle_08g062660, sscle_03g027970, sscle_03g026860	33	sscle_02g022030, sscle_05g044220, sscle_08g068550, sscle_02g016390, sscle_04g032950, sscle_02g011950, sscle_15g104590, sscle_12g090360, sscle_02g018430, sscle_13g094640, sscle_01g008090, sscle_06g050090, sscle_06g052250, sscle_02g014620, sscle_06g051160, sscle_09g069230, sscle_01g005260, sscle_03g028740, sscle_08g068420, sscle_15g102320, sscle_10g078920, sscle_03g025050, sscle_14g100140, sscle_07…	OVER
5	GO:0070011	peptidase activity, acting on L-amino acid peptides	Molecular Function	GO:0008233	peptidase activity	0.00022	0.012	19	sscle_14g097930, sscle_15g106630, sscle_13g096690, sscle_05g048570, sscle_15g104790, sscle_09g074710, sscle_07g058540, sscle_07g055630, sscle_02g017810, sscle_06g054280, sscle_05g041810, sscle_01g004070, sscle_01g006460, sscle_01g002960, sscle_12g089000, sscle_11g085960, sscle_01g005460, sscle_08g066810, sscle_11g082980	167	sscle_03g025560, sscle_15g104250, sscle_04g039330, sscle_10g078670, sscle_04g032010, sscle_07g059620, sscle_06g053630, sscle_06g052420, sscle_04g033350, sscle_01g009080, sscle_16g109790, sscle_07g061930, sscle_12g087700, sscle_01g008670, sscle_05g044910, sscle_01g004590, sscle_10g080590, sscle_11g084430, sscle_12g088750, sscle_01g004870, sscle_03g026400, sscle_14g100060, sscle_05g048310, sscle_14…	OVER
5	GO:0045330	aspartyl esterase activity	Molecular Function	GO:0016788	hydrolase activity, acting on ester bonds	1.3e-05	0.001	4	sscle_16g108160, sscle_02g015930, sscle_03g027970, sscle_03g026860	1	sscle_07g057800	OVER
5	GO:0004521	endoribonuclease activity	Molecular Function	GO:0004540, GO:0004519	ribonuclease activity, endonuclease activity
5	GO:0008236	serine-type peptidase activity	Molecular Function	GO:0070011, GO:0017171	peptidase activity, acting on L-amino acid peptides, serine hydrolase activity	0.00088	0.034	8	sscle_14g097930, sscle_15g106630, sscle_06g054280, sscle_05g041810, sscle_15g104790, sscle_01g002960, sscle_11g085960, sscle_08g066810	42	sscle_14g098700, sscle_05g044140, sscle_13g093490, sscle_05g045390, sscle_09g071760, sscle_02g019980, sscle_13g095710, sscle_08g063080, sscle_06g054800, sscle_07g059620, sscle_02g013870, sscle_06g052420, sscle_12g088810, sscle_06g053560, sscle_01g009260, sscle_06g054270, sscle_01g002510, sscle_11g083720, sscle_11g084430, sscle_12g086770, sscle_01g001020, sscle_07g060420, sscle_01g004870, sscle_14…	OVER
5	GO:0004553	hydrolase activity, hydrolyzing O-glycosyl compounds	Molecular Function	GO:0016798	hydrolase activity, acting on glycosyl bonds	4.3e-06	0.00035	22	sscle_03g028610, sscle_15g106400, sscle_08g068200, sscle_15g105550, sscle_14g102160, sscle_11g080920, sscle_04g039680, sscle_04g033820, sscle_04g034310, sscle_16g108170, sscle_09g069470, sscle_09g070580, sscle_01g007050, sscle_02g015920, sscle_16g107660, sscle_04g034060, sscle_06g049990, sscle_07g062010, sscle_05g040510, sscle_03g023650, sscle_11g085640, sscle_05g046840	158	sscle_10g078830, sscle_10g076010, sscle_03g024470, sscle_08g062230, sscle_01g005950, sscle_15g104530, sscle_08g064250, sscle_03g025160, sscle_14g102070, sscle_15g106390, sscle_01g011550, sscle_07g055410, sscle_04g032140, sscle_06g054170, sscle_07g055380, sscle_10g079370, sscle_02g020660, sscle_01g006130, sscle_01g005680, sscle_11g081560, sscle_05g046410, sscle_06g048730, sscle_14g099920, sscle_05…	OVER
5	GO:0016616	oxidoreductase activity, acting on the CH-OH group of donors, NAD or NADP as acceptor	Molecular Function	GO:0016614	oxidoreductase activity, acting on CH-OH group of donors	0.00025	0.013	14	sscle_15g103530, sscle_13g096660, sscle_06g051810, sscle_10g080410, sscle_02g021040, sscle_01g004710, sscle_04g039020, sscle_13g094940, sscle_04g032820, sscle_04g035300, sscle_01g002810, sscle_03g029040, sscle_05g041720, sscle_02g020570	101	sscle_14g098600, sscle_10g075680, sscle_01g002160, sscle_10g075280, sscle_15g104370, sscle_12g091890, sscle_09g072430, sscle_08g068170, sscle_06g051570, sscle_09g072950, sscle_11g085000, sscle_02g012250, sscle_12g091930, sscle_11g081040, sscle_16g107930, sscle_12g087540, sscle_01g002670, sscle_15g102500, sscle_08g062580, sscle_02g015190, sscle_02g019270, sscle_13g093840, sscle_02g014140, sscle_11…	OVER
5	GO:0004518	nuclease activity	Molecular Function	GO:0016788	hydrolase activity, acting on ester bonds
5	GO:0030248	cellulose binding	Molecular Function	GO:0030247	polysaccharide binding	8e-05	0.0048	7	sscle_08g068200, sscle_04g034060, sscle_11g080920, sscle_04g039680, sscle_04g033820, sscle_05g040510, sscle_03g023650	20	sscle_14g101360, sscle_01g005720, sscle_08g063010, sscle_11g082920, sscle_15g106390, sscle_14g098850, sscle_07g056950, sscle_09g074790, sscle_02g013030, sscle_10g080690, sscle_03g026590, sscle_01g009340, sscle_03g024710, sscle_11g085210, sscle_03g023660, sscle_12g087520, sscle_11g082440, sscle_05g041650, sscle_11g084420, sscle_03g026530	OVER
5	GO:0016837	carbon-oxygen lyase activity, acting on polysaccharides	Molecular Function	GO:0016835	carbon-oxygen lyase activity	0.00027	0.014	3	sscle_16g107500, sscle_03g028700, sscle_04g034310	1	sscle_06g052290	OVER
6	GO:0030599	pectinesterase activity	Molecular Function	GO:0052689	carboxylic ester hydrolase activity	1.3e-05	0.001	4	sscle_16g108160, sscle_02g015930, sscle_03g027970, sscle_03g026860	1	sscle_07g057800	OVER
6	GO:0004519	endonuclease activity	Molecular Function	GO:0004518	nuclease activity
6	GO:0008238	exopeptidase activity	Molecular Function	GO:0070011	peptidase activity, acting on L-amino acid peptides	0.00054	0.023	9	sscle_14g097930, sscle_15g106630, sscle_06g054280, sscle_13g096690, sscle_05g048570, sscle_15g104790, sscle_01g006460, sscle_12g089000, sscle_08g066810	49	sscle_04g039490, sscle_10g078670, sscle_09g071940, sscle_06g053630, sscle_07g055980, sscle_04g033350, sscle_09g073690, sscle_01g009080, sscle_16g109790, sscle_12g087700, sscle_01g008670, sscle_01g004590, sscle_14g100060, sscle_05g048310, sscle_14g100460, sscle_03g030460, sscle_03g030020, sscle_01g010990, sscle_10g078240, sscle_02g015790, sscle_02g016880, sscle_06g050160, sscle_07g056040, sscle_14…	OVER
6	GO:0016892	endoribonuclease activity, producing 3'-phosphomonoesters	Molecular Function	GO:0016894, GO:0004521	endonuclease activity, active with either ribo- or deoxyribonucleic acids and producing 3'-phosphomonoesters, endoribonuclease activity	0.0012	0.046	3	sscle_09g073350, sscle_03g030110, sscle_01g008200	3	sscle_06g052670, sscle_10g077550, sscle_14g098720	OVER
6	GO:0004650	polygalacturonase activity	Molecular Function	GO:0004553	hydrolase activity, hydrolyzing O-glycosyl compounds	3.9e-05	0.0025	6	sscle_16g108170, sscle_09g070580, sscle_02g015920, sscle_11g085640, sscle_04g034310, sscle_05g046840	11	sscle_02g018820, sscle_12g088720, sscle_02g018610, sscle_10g078830, sscle_04g035440, sscle_07g055890, sscle_05g040500, sscle_06g052290, sscle_03g022740, sscle_05g043770, sscle_10g075640	OVER
6	GO:0070008	serine-type exopeptidase activity	Molecular Function	GO:0008236, GO:0008238	serine-type peptidase activity, exopeptidase activity	0.0003	0.015	4	sscle_14g097930, sscle_06g054280, sscle_08g066810, sscle_15g104790	5	sscle_06g054930, sscle_09g071760, sscle_02g016140, sscle_07g059490, sscle_06g054270	OVER
7	GO:0004180	carboxypeptidase activity	Molecular Function	GO:0008238	exopeptidase activity	0.00046	0.021	5	sscle_14g097930, sscle_01g006460, sscle_06g054280, sscle_08g066810, sscle_15g104790	12	sscle_14g100060, sscle_12g087700, sscle_13g095670, sscle_07g059490, sscle_15g104030, sscle_06g054270, sscle_06g054930, sscle_09g071760, sscle_02g016140, sscle_09g071940, sscle_14g100610, sscle_02g013870	OVER
7	GO:0004185	serine-type carboxypeptidase activity	Molecular Function	GO:0004180, GO:0070008	carboxypeptidase activity, serine-type exopeptidase activity	0.0003	0.015	4	sscle_14g097930, sscle_06g054280, sscle_08g066810, sscle_15g104790	5	sscle_06g054930, sscle_09g071760, sscle_02g016140, sscle_07g059490, sscle_06g054270	OVER
7	GO:0016894	endonuclease activity, active with either ribo- or deoxyribonucleic acids and producing 3'-phosphomonoesters	Molecular Function	GO:0004519	endonuclease activity	0.0012	0.046	3	sscle_09g073350, sscle_03g030110, sscle_01g008200	3	sscle_06g052670, sscle_10g077550, sscle_14g098720	OVER
1	GO:0005575	cellular_component	Cellular Component
2	GO:0032991	protein-containing complex	Cellular Component	GO:0005575	cellular_component	5.3e-05	0.0034	64	sscle_08g065540, sscle_03g029800, sscle_13g094480, sscle_02g013850, sscle_16g110530, sscle_06g054770, sscle_09g069470, sscle_02g020620, sscle_01g006770, sscle_12g087220, sscle_05g041320, sscle_14g101790, sscle_15g104840, sscle_03g029910, sscle_01g003620, sscle_13g096590, sscle_07g058340, sscle_16g110640, sscle_09g070960, sscle_09g072390, sscle_01g009090, sscle_06g051690, sscle_03g030270, sscle_11…	892	sscle_10g077500, sscle_04g039600, sscle_11g082370, sscle_01g009360, sscle_04g034160, sscle_02g021750, sscle_14g101810, sscle_03g026020, sscle_03g028200, sscle_14g100720, sscle_08g062740, sscle_02g021990, sscle_11g084310, sscle_05g042050, sscle_10g078840, sscle_10g076660, sscle_07g059070, sscle_05g044230, sscle_07g061150, sscle_02g018580, sscle_12g091360, sscle_14g098550, sscle_08g067190, sscle_06…	OVER
2	GO:0044425	membrane part	Cellular Component	GO:0005575, GO:0016020	cellular_component, membrane
2	GO:0043226	organelle	Cellular Component	GO:0005575	cellular_component	5e-08	8.1e-06	103	sscle_03g029800, sscle_13g094480, sscle_02g017380, sscle_13g093710, sscle_16g110530, sscle_01g006770, sscle_10g077510, sscle_14g101790, sscle_13g092350, sscle_03g024240, sscle_03g029910, sscle_04g040170, sscle_08g066140, sscle_09g071970, sscle_16g110640, sscle_01g009090, sscle_06g051690, sscle_01g009490, sscle_06g051170, sscle_12g089450, sscle_01g009130, sscle_03g029880, sscle_03g028950, sscle_01…	1402	sscle_12g089290, sscle_05g044480, sscle_05g042060, sscle_05g043390, sscle_15g105460, sscle_03g024070, sscle_04g039600, sscle_06g054570, sscle_11g084790, sscle_02g021750, sscle_01g008030, sscle_02g021510, sscle_03g026020, sscle_03g028200, sscle_14g100720, sscle_05g047500, sscle_02g021990, sscle_11g084310, sscle_05g042050, sscle_10g076660, sscle_07g059070, sscle_07g061150, sscle_02g018580, sscle_12…	OVER
2	GO:0016020	membrane	Cellular Component	GO:0005575	cellular_component
2	GO:0044422	organelle part	Cellular Component	GO:0005575, GO:0043226	cellular_component, organelle	0.00026	0.013	50	sscle_07g058290, sscle_13g094480, sscle_02g017380, sscle_13g096740, sscle_01g007380, sscle_03g022920, sscle_01g006770, sscle_05g041320, sscle_10g077510, sscle_14g101790, sscle_13g096590, sscle_08g066140, sscle_09g071970, sscle_08g068480, sscle_09g070960, sscle_01g009090, sscle_06g051690, sscle_01g009490, sscle_03g028590, sscle_06g051170, sscle_12g089450, sscle_13g096080, sscle_15g103620, sscle_01…	685	sscle_05g046540, sscle_12g089290, sscle_15g105340, sscle_05g043390, sscle_15g105460, sscle_06g053110, sscle_10g075200, sscle_04g037310, sscle_06g053120, sscle_11g084790, sscle_01g000410, sscle_01g002830, sscle_02g021750, sscle_01g008030, sscle_07g061010, sscle_02g020300, sscle_03g028200, sscle_11g086610, sscle_14g100720, sscle_02g021990, sscle_11g084310, sscle_05g042050, sscle_10g078720, sscle_10…	OVER
2	GO:0005623	cell	Cellular Component	GO:0005575	cellular_component	9.1e-09	1.9e-06	130	sscle_03g029800, sscle_13g094480, sscle_02g017380, sscle_13g093710, sscle_02g013850, sscle_16g110530, sscle_01g006770, sscle_01g003660, sscle_10g077510, sscle_14g101790, sscle_13g092350, sscle_03g024240, sscle_03g029910, sscle_04g040170, sscle_08g066140, sscle_09g071970, sscle_16g110640, sscle_09g072390, sscle_01g009090, sscle_06g051690, sscle_01g009490, sscle_06g051170, sscle_12g089450, sscle_01…	1864	sscle_10g077500, sscle_12g089290, sscle_05g045570, sscle_05g042060, sscle_05g043390, sscle_15g104130, sscle_15g105460, sscle_03g024070, sscle_11g082370, sscle_04g034160, sscle_03g028440, sscle_02g021510, sscle_14g100720, sscle_02g021990, sscle_05g042050, sscle_10g076660, sscle_07g059070, sscle_15g104120, sscle_13g094930, sscle_04g038530, sscle_11g082360, sscle_04g034170, sscle_08g063820, sscle_11…	OVER
2	GO:0044464	cell part	Cellular Component	GO:0005575, GO:0005623	cellular_component, cell	7.5e-09	1.6e-06	130	sscle_03g029800, sscle_13g094480, sscle_02g017380, sscle_13g093710, sscle_02g013850, sscle_16g110530, sscle_01g006770, sscle_01g003660, sscle_10g077510, sscle_14g101790, sscle_13g092350, sscle_03g024240, sscle_03g029910, sscle_04g040170, sscle_08g066140, sscle_09g071970, sscle_16g110640, sscle_09g072390, sscle_01g009090, sscle_06g051690, sscle_01g009490, sscle_06g051170, sscle_12g089450, sscle_01…	1858	sscle_10g077500, sscle_12g089290, sscle_05g045570, sscle_05g042060, sscle_05g043390, sscle_15g104130, sscle_15g105460, sscle_03g024070, sscle_11g082370, sscle_04g034160, sscle_03g028440, sscle_02g021510, sscle_14g100720, sscle_02g021990, sscle_05g042050, sscle_10g076660, sscle_07g059070, sscle_15g104120, sscle_13g094930, sscle_04g038530, sscle_11g082360, sscle_04g034170, sscle_08g063820, sscle_11…	OVER
2	GO:0005576	extracellular region	Cellular Component	GO:0005575	cellular_component	7.6e-10	2.2e-07	17	sscle_15g106410, sscle_15g106630, sscle_08g068200, sscle_03g023030, sscle_03g028700, sscle_11g080920, sscle_04g039680, sscle_04g033820, sscle_16g108170, sscle_09g069470, sscle_09g070580, sscle_02g015920, sscle_04g034060, sscle_05g040510, sscle_16g107500, sscle_03g023650, sscle_05g046840	49	sscle_10g078830, sscle_02g011950, sscle_10g078670, sscle_15g106390, sscle_10g080270, sscle_01g005720, sscle_10g079810, sscle_11g082920, sscle_12g090390, sscle_12g090430, sscle_07g056950, sscle_02g013440, sscle_12g088720, sscle_02g018610, sscle_05g040500, sscle_11g084380, sscle_07g056040, sscle_03g024710, sscle_05g043770, sscle_03g023660, sscle_11g082440, sscle_11g084420, sscle_03g026530, sscle_14…	OVER
2	GO:0031974	membrane-enclosed lumen	Cellular Component	GO:0005575	cellular_component	5.8e-08	8.4e-06	29	sscle_01g007510, sscle_03g027800, sscle_13g094480, sscle_02g017380, sscle_08g063260, sscle_08g066170, sscle_12g091870, sscle_01g007380, sscle_03g022920, sscle_07g056370, sscle_12g089220, sscle_05g041320, sscle_10g077510, sscle_01g007840, sscle_10g076280, sscle_09g071970, sscle_09g072200, sscle_04g039440, sscle_12g091140, sscle_12g088820, sscle_02g018910, sscle_01g009090, sscle_16g108670, sscle_01…	200	sscle_05g043390, sscle_04g034950, sscle_02g017930, sscle_07g061010, sscle_10g078720, sscle_10g076660, sscle_08g065210, sscle_07g061150, sscle_02g011820, sscle_04g038650, sscle_14g099090, sscle_09g074210, sscle_04g035260, sscle_09g068690, sscle_07g060850, sscle_03g023300, sscle_01g007870, sscle_10g076870, sscle_03g025140, sscle_04g039390, sscle_15g104470, sscle_12g090740, sscle_08g066090, sscle_02…	OVER
3	GO:1990904	ribonucleoprotein complex	Cellular Component	GO:0032991	protein-containing complex	9.1e-12	4.1e-09	42	sscle_08g065540, sscle_03g024330, sscle_03g029900, sscle_03g029800, sscle_13g094480, sscle_01g010960, sscle_04g038660, sscle_03g030410, sscle_16g110530, sscle_09g071170, sscle_07g059910, sscle_05g041820, sscle_02g020620, sscle_07g056370, sscle_09g071490, sscle_01g009100, sscle_01g006770, sscle_12g087220, sscle_05g041320, sscle_15g102560, sscle_15g104840, sscle_01g007840, sscle_03g024020, sscle_03…	272	sscle_09g071860, sscle_02g011830, sscle_02g016840, sscle_06g053120, sscle_06g054450, sscle_01g009360, sscle_07g056230, sscle_05g041520, sscle_11g081960, sscle_14g100720, sscle_01g005320, sscle_08g063150, sscle_02g018580, sscle_10g079010, sscle_14g098550, sscle_06g054430, sscle_04g039740, sscle_08g067190, sscle_02g012110, sscle_10g078960, sscle_09g074450, sscle_16g109420, sscle_04g035260, sscle_01…	OVER
3	GO:0043228	non-membrane-bounded organelle	Cellular Component	GO:0043226	organelle	4.2e-11	1.5e-08	56	sscle_08g065540, sscle_03g029800, sscle_13g094480, sscle_02g017380, sscle_16g110530, sscle_02g020620, sscle_01g007380, sscle_01g006770, sscle_12g087220, sscle_05g041320, sscle_10g077510, sscle_15g104840, sscle_03g029910, sscle_09g071970, sscle_07g058340, sscle_16g110640, sscle_01g009090, sscle_06g051690, sscle_03g030270, sscle_01g009490, sscle_03g028590, sscle_07g055590, sscle_12g089450, sscle_01…	473	sscle_05g046540, sscle_12g089290, sscle_15g105340, sscle_05g043390, sscle_09g071860, sscle_02g011830, sscle_06g054450, sscle_11g084790, sscle_01g008150, sscle_01g008030, sscle_07g061010, sscle_03g028200, sscle_14g100720, sscle_02g021990, sscle_11g084310, sscle_10g078720, sscle_07g059070, sscle_02g018580, sscle_06g054430, sscle_04g039740, sscle_08g067190, sscle_10g078960, sscle_11g082360, sscle_04…	OVER
3	GO:0098798	mitochondrial protein complex	Cellular Component	GO:0032991, GO:0044429	protein-containing complex, mitochondrial part
3	GO:0101031	chaperone complex	Cellular Component	GO:0032991	protein-containing complex	0.0012	0.046	3	sscle_01g005740, sscle_02g013850, sscle_09g074190	3	sscle_04g034300, sscle_05g047600, sscle_01g010050	OVER
3	GO:0071944	cell periphery	Cellular Component	GO:0044464	cell part
3	GO:0043227	membrane-bounded organelle	Cellular Component	GO:0043226	organelle	0.00015	0.0083	74	sscle_08g066110, sscle_07g058290, sscle_13g094480, sscle_02g017380, sscle_13g093710, sscle_13g096740, sscle_04g033030, sscle_04g037230, sscle_01g007380, sscle_03g022920, sscle_16g108660, sscle_05g041320, sscle_10g077510, sscle_14g101790, sscle_15g104840, sscle_13g092350, sscle_03g024240, sscle_04g040170, sscle_13g096590, sscle_08g066140, sscle_09g071970, sscle_08g068480, sscle_07g058980, sscle_03…	1116	sscle_05g044480, sscle_05g042060, sscle_05g043390, sscle_15g105460, sscle_03g024070, sscle_04g039600, sscle_06g054570, sscle_11g084790, sscle_02g021750, sscle_01g008030, sscle_02g021510, sscle_03g026020, sscle_03g028200, sscle_05g047500, sscle_11g084310, sscle_05g042050, sscle_10g076660, sscle_07g059070, sscle_07g061150, sscle_12g091360, sscle_14g098550, sscle_04g038530, sscle_11g082360, sscle_06…	OVER
3	GO:0043229	intracellular organelle	Cellular Component	GO:0043226, GO:0044424	organelle, intracellular part	4.8e-08	8.1e-06	103	sscle_03g029800, sscle_13g094480, sscle_02g017380, sscle_13g093710, sscle_16g110530, sscle_01g006770, sscle_10g077510, sscle_14g101790, sscle_13g092350, sscle_03g024240, sscle_03g029910, sscle_04g040170, sscle_08g066140, sscle_09g071970, sscle_16g110640, sscle_01g009090, sscle_06g051690, sscle_01g009490, sscle_06g051170, sscle_12g089450, sscle_01g009130, sscle_03g029880, sscle_03g028950, sscle_01…	1401	sscle_12g089290, sscle_05g044480, sscle_05g042060, sscle_05g043390, sscle_15g105460, sscle_03g024070, sscle_04g039600, sscle_06g054570, sscle_11g084790, sscle_02g021750, sscle_01g008030, sscle_02g021510, sscle_03g026020, sscle_03g028200, sscle_14g100720, sscle_05g047500, sscle_02g021990, sscle_11g084310, sscle_05g042050, sscle_10g076660, sscle_07g059070, sscle_07g061150, sscle_02g018580, sscle_12…	OVER
3	GO:0030312	external encapsulating structure	Cellular Component	GO:0044464, GO:0071944	cell part, cell periphery
3	GO:0044455	mitochondrial membrane part	Cellular Component	GO:0044425, GO:0044429, GO:0031966	membrane part, mitochondrial part, mitochondrial membrane
3	GO:0044446	intracellular organelle part	Cellular Component	GO:0044422, GO:0043229, GO:0044424	organelle part, intracellular organelle, intracellular part	0.00025	0.013	50	sscle_07g058290, sscle_13g094480, sscle_02g017380, sscle_13g096740, sscle_01g007380, sscle_03g022920, sscle_01g006770, sscle_05g041320, sscle_10g077510, sscle_14g101790, sscle_13g096590, sscle_08g066140, sscle_09g071970, sscle_08g068480, sscle_09g070960, sscle_01g009090, sscle_06g051690, sscle_01g009490, sscle_03g028590, sscle_06g051170, sscle_12g089450, sscle_13g096080, sscle_15g103620, sscle_01…	684	sscle_05g046540, sscle_12g089290, sscle_15g105340, sscle_05g043390, sscle_15g105460, sscle_06g053110, sscle_10g075200, sscle_04g037310, sscle_06g053120, sscle_11g084790, sscle_01g000410, sscle_01g002830, sscle_02g021750, sscle_01g008030, sscle_07g061010, sscle_02g020300, sscle_03g028200, sscle_11g086610, sscle_14g100720, sscle_02g021990, sscle_11g084310, sscle_05g042050, sscle_10g078720, sscle_10…	OVER
3	GO:0043233	organelle lumen	Cellular Component	GO:0044422, GO:0031974	organelle part, membrane-enclosed lumen	5.8e-08	8.4e-06	29	sscle_01g007510, sscle_03g027800, sscle_13g094480, sscle_02g017380, sscle_08g063260, sscle_08g066170, sscle_12g091870, sscle_01g007380, sscle_03g022920, sscle_07g056370, sscle_12g089220, sscle_05g041320, sscle_10g077510, sscle_01g007840, sscle_10g076280, sscle_09g071970, sscle_09g072200, sscle_04g039440, sscle_12g091140, sscle_12g088820, sscle_02g018910, sscle_01g009090, sscle_16g108670, sscle_01…	200	sscle_05g043390, sscle_04g034950, sscle_02g017930, sscle_07g061010, sscle_10g078720, sscle_10g076660, sscle_08g065210, sscle_07g061150, sscle_02g011820, sscle_04g038650, sscle_14g099090, sscle_09g074210, sscle_04g035260, sscle_09g068690, sscle_07g060850, sscle_03g023300, sscle_01g007870, sscle_10g076870, sscle_03g025140, sscle_04g039390, sscle_15g104470, sscle_12g090740, sscle_08g066090, sscle_02…	OVER
3	GO:0031975	envelope	Cellular Component	GO:0044464	cell part	0.00021	0.011	15	sscle_03g024330, sscle_14g101790, sscle_01g007510, sscle_07g058290, sscle_08g066140, sscle_08g066170, sscle_08g068480, sscle_09g070960, sscle_13g096740, sscle_02g013790, sscle_03g022920, sscle_06g051170, sscle_16g109850, sscle_13g096080, sscle_05g042540	112	sscle_03g024350, sscle_01g007610, sscle_01g006920, sscle_08g067480, sscle_14g102190, sscle_12g090320, sscle_02g016960, sscle_07g056350, sscle_09g074580, sscle_11g083620, sscle_01g000410, sscle_02g020300, sscle_03g023530, sscle_05g043020, sscle_05g046130, sscle_02g011820, sscle_05g044590, sscle_09g070240, sscle_02g015350, sscle_10g078320, sscle_02g012230, sscle_04g037830, sscle_02g017920, sscle_11…	OVER
3	GO:0098796	membrane protein complex	Cellular Component	GO:0032991, GO:0044425	protein-containing complex, membrane part
3	GO:0031090	organelle membrane	Cellular Component	GO:0043227, GO:0016020, GO:0044422	membrane-bounded organelle, membrane, organelle part
3	GO:0005622	intracellular	Cellular Component	GO:0044464	cell part	1.9e-08	3.6e-06	125	sscle_03g029800, sscle_13g094480, sscle_02g017380, sscle_13g093710, sscle_02g013850, sscle_16g110530, sscle_01g006770, sscle_01g003660, sscle_10g077510, sscle_14g101790, sscle_13g092350, sscle_03g024240, sscle_03g029910, sscle_04g040170, sscle_08g066140, sscle_09g071970, sscle_16g110640, sscle_09g072390, sscle_01g009090, sscle_06g051690, sscle_01g009490, sscle_06g051170, sscle_12g089450, sscle_01…	1791	sscle_10g077500, sscle_12g089290, sscle_05g042060, sscle_05g043390, sscle_15g105460, sscle_03g024070, sscle_11g082370, sscle_04g034160, sscle_02g021510, sscle_14g100720, sscle_02g021990, sscle_05g042050, sscle_10g076660, sscle_07g059070, sscle_13g094930, sscle_04g038530, sscle_11g082360, sscle_04g034170, sscle_11g086720, sscle_05g046400, sscle_16g107900, sscle_07g059080, sscle_06g048900, sscle_07…	OVER
3	GO:0044424	intracellular part	Cellular Component	GO:0044464, GO:0005622	cell part, intracellular	2.2e-09	4.9e-07	125	sscle_03g029800, sscle_13g094480, sscle_02g017380, sscle_13g093710, sscle_02g013850, sscle_16g110530, sscle_01g006770, sscle_01g003660, sscle_10g077510, sscle_14g101790, sscle_13g092350, sscle_03g024240, sscle_03g029910, sscle_04g040170, sscle_08g066140, sscle_09g071970, sscle_16g110640, sscle_09g072390, sscle_01g009090, sscle_06g051690, sscle_01g009490, sscle_06g051170, sscle_12g089450, sscle_01…	1725	sscle_10g077500, sscle_12g089290, sscle_05g042060, sscle_05g043390, sscle_15g105460, sscle_03g024070, sscle_11g082370, sscle_04g034160, sscle_02g021510, sscle_14g100720, sscle_02g021990, sscle_05g042050, sscle_10g076660, sscle_07g059070, sscle_04g038530, sscle_11g082360, sscle_04g034170, sscle_11g086720, sscle_05g046400, sscle_16g107900, sscle_07g059080, sscle_06g048900, sscle_07g060070, sscle_14…	OVER
4	GO:0005737	cytoplasm	Cellular Component	GO:0044424	intracellular part	5.3e-10	1.7e-07	81	sscle_08g065540, sscle_06g051810, sscle_08g066110, sscle_03g029800, sscle_07g058290, sscle_02g013850, sscle_16g110530, sscle_04g035840, sscle_10g077660, sscle_02g017740, sscle_13g096740, sscle_06g054770, sscle_02g020620, sscle_01g007380, sscle_03g022920, sscle_16g108660, sscle_01g006770, sscle_12g087220, sscle_01g003660, sscle_14g101790, sscle_15g104840, sscle_03g029910, sscle_13g096590, sscle_08…	902	sscle_15g105460, sscle_14g097230, sscle_04g034160, sscle_01g008030, sscle_02g021510, sscle_03g026020, sscle_14g100720, sscle_07g061150, sscle_02g018580, sscle_04g038530, sscle_08g067190, sscle_06g054560, sscle_02g020890, sscle_05g046400, sscle_07g059080, sscle_02g017480, sscle_02g019420, sscle_11g085660, sscle_09g069890, sscle_02g020880, sscle_03g027570, sscle_03g029750, sscle_03g026000, sscle_09…	OVER
4	GO:0019866	organelle inner membrane	Cellular Component	GO:0031090, GO:0044424, GO:0031967	organelle membrane, intracellular part, organelle envelope
4	GO:0044429	mitochondrial part	Cellular Component	GO:0044444, GO:0005739, GO:0044446	cytoplasmic part, mitochondrion, intracellular organelle part	2.9e-05	0.0021	17	sscle_03g024330, sscle_14g101790, sscle_01g007510, sscle_07g058290, sscle_08g066140, sscle_08g066170, sscle_08g068480, sscle_12g091140, sscle_09g070960, sscle_13g096740, sscle_12g088820, sscle_01g007380, sscle_03g022920, sscle_06g051170, sscle_16g109850, sscle_13g096080, sscle_05g042540	116	sscle_03g024350, sscle_01g007610, sscle_01g006920, sscle_12g090320, sscle_02g016960, sscle_07g056350, sscle_09g074580, sscle_11g083620, sscle_01g000410, sscle_02g020300, sscle_03g023530, sscle_03g026400, sscle_05g043020, sscle_07g061150, sscle_05g046130, sscle_02g011820, sscle_05g044590, sscle_02g016560, sscle_02g015350, sscle_10g078320, sscle_10g079410, sscle_02g012230, sscle_04g037830, sscle_02…	OVER
4	GO:0098800	inner mitochondrial membrane protein complex	Cellular Component	GO:0098796, GO:0098798, GO:0044455, GO:0005743	membrane protein complex, mitochondrial protein complex, mitochondrial membrane part, mitochondrial inner membrane
4	GO:0030684	preribosome	Cellular Component	GO:1990904	ribonucleoprotein complex	5e-07	6e-05	9	sscle_01g007840, sscle_01g009090, sscle_01g003620, sscle_13g094480, sscle_01g009490, sscle_08g064140, sscle_01g003570, sscle_01g000580, sscle_05g041320	17	sscle_10g075580, sscle_05g046220, sscle_01g001390, sscle_08g064160, sscle_04g039390, sscle_12g088380, sscle_02g019160, sscle_14g099450, sscle_15g105390, sscle_04g039510, sscle_02g012330, sscle_03g028080, sscle_04g035260, sscle_02g013090, sscle_05g041850, sscle_01g005780, sscle_01g007960	OVER
4	GO:0043232	intracellular non-membrane-bounded organelle	Cellular Component	GO:0043229, GO:0043228	intracellular organelle, non-membrane-bounded organelle	4.2e-11	1.5e-08	56	sscle_08g065540, sscle_03g029800, sscle_13g094480, sscle_02g017380, sscle_16g110530, sscle_02g020620, sscle_01g007380, sscle_01g006770, sscle_12g087220, sscle_05g041320, sscle_10g077510, sscle_15g104840, sscle_03g029910, sscle_09g071970, sscle_07g058340, sscle_16g110640, sscle_01g009090, sscle_06g051690, sscle_03g030270, sscle_01g009490, sscle_03g028590, sscle_07g055590, sscle_12g089450, sscle_01…	473	sscle_05g046540, sscle_12g089290, sscle_15g105340, sscle_05g043390, sscle_09g071860, sscle_02g011830, sscle_06g054450, sscle_11g084790, sscle_01g008150, sscle_01g008030, sscle_07g061010, sscle_03g028200, sscle_14g100720, sscle_02g021990, sscle_11g084310, sscle_10g078720, sscle_07g059070, sscle_02g018580, sscle_06g054430, sscle_04g039740, sscle_08g067190, sscle_10g078960, sscle_11g082360, sscle_04…	OVER
4	GO:0005840	ribosome	Cellular Component	GO:1990904, GO:0044444, GO:0043232	ribonucleoprotein complex, cytoplasmic part, intracellular non-membrane-bounded organelle	9.9e-10	2.7e-07	32	sscle_08g065540, sscle_03g024330, sscle_03g029900, sscle_03g029800, sscle_01g010960, sscle_04g038660, sscle_03g030410, sscle_16g110530, sscle_09g071170, sscle_07g059910, sscle_05g041820, sscle_02g020620, sscle_07g056370, sscle_09g071490, sscle_01g009100, sscle_01g006770, sscle_12g087220, sscle_15g102560, sscle_15g104840, sscle_03g024020, sscle_03g029910, sscle_14g101050, sscle_08g068140, sscle_07…	197	sscle_09g071860, sscle_02g011830, sscle_06g054450, sscle_05g041520, sscle_11g081960, sscle_14g100720, sscle_01g005320, sscle_08g063150, sscle_02g018580, sscle_10g079010, sscle_06g054430, sscle_04g039740, sscle_08g067190, sscle_02g012110, sscle_10g078960, sscle_09g074450, sscle_16g109420, sscle_01g005330, sscle_03g024170, sscle_02g015180, sscle_12g090980, sscle_09g074560, sscle_11g085660, sscle_03…	OVER
4	GO:0070013	intracellular organelle lumen	Cellular Component	GO:0043229, GO:0044424, GO:0043233	intracellular organelle, intracellular part, organelle lumen	5.8e-08	8.4e-06	29	sscle_01g007510, sscle_03g027800, sscle_13g094480, sscle_02g017380, sscle_08g063260, sscle_08g066170, sscle_12g091870, sscle_01g007380, sscle_03g022920, sscle_07g056370, sscle_12g089220, sscle_05g041320, sscle_10g077510, sscle_01g007840, sscle_10g076280, sscle_09g071970, sscle_09g072200, sscle_04g039440, sscle_12g091140, sscle_12g088820, sscle_02g018910, sscle_01g009090, sscle_16g108670, sscle_01…	200	sscle_05g043390, sscle_04g034950, sscle_02g017930, sscle_07g061010, sscle_10g078720, sscle_10g076660, sscle_08g065210, sscle_07g061150, sscle_02g011820, sscle_04g038650, sscle_14g099090, sscle_09g074210, sscle_04g035260, sscle_09g068690, sscle_07g060850, sscle_03g023300, sscle_01g007870, sscle_10g076870, sscle_03g025140, sscle_04g039390, sscle_15g104470, sscle_12g090740, sscle_08g066090, sscle_02…	OVER
4	GO:0044444	cytoplasmic part	Cellular Component	GO:0005737, GO:0044424	cytoplasm, intracellular part	1.2e-09	2.9e-07	67	sscle_08g065540, sscle_08g066110, sscle_03g029800, sscle_07g058290, sscle_02g013850, sscle_16g110530, sscle_13g096740, sscle_06g054770, sscle_02g020620, sscle_01g007380, sscle_03g022920, sscle_16g108660, sscle_01g006770, sscle_12g087220, sscle_14g101790, sscle_15g104840, sscle_03g029910, sscle_13g096590, sscle_08g066140, sscle_07g058340, sscle_08g068480, sscle_03g030300, sscle_16g110640, sscle_09…	690	sscle_10g077620, sscle_10g078710, sscle_15g105460, sscle_09g071860, sscle_02g011830, sscle_06g053110, sscle_04g037310, sscle_11g082250, sscle_06g054450, sscle_04g034160, sscle_01g000410, sscle_01g002830, sscle_01g008030, sscle_03g029650, sscle_02g020300, sscle_03g026020, sscle_11g086610, sscle_14g100720, sscle_05g043020, sscle_07g061150, sscle_02g011820, sscle_05g044590, sscle_02g018580, sscle_02…	OVER
4	GO:0044428	nuclear part	Cellular Component	GO:0005634, GO:0044446	nucleus, intracellular organelle part	0.00011	0.0065	25	sscle_03g027800, sscle_13g094480, sscle_02g017380, sscle_08g063260, sscle_12g091870, sscle_07g056370, sscle_12g089220, sscle_05g041320, sscle_10g077510, sscle_01g007840, sscle_10g076280, sscle_09g071970, sscle_09g072200, sscle_04g039440, sscle_02g013790, sscle_02g018910, sscle_01g009090, sscle_16g108670, sscle_01g009490, sscle_03g028590, sscle_12g089450, sscle_01g003050, sscle_01g003570, sscle_15…	244	sscle_05g043390, sscle_04g034950, sscle_10g075200, sscle_02g016840, sscle_16g107370, sscle_02g017930, sscle_06g053120, sscle_02g021750, sscle_07g061010, sscle_05g042050, sscle_10g078720, sscle_10g076660, sscle_08g065210, sscle_14g098550, sscle_04g038650, sscle_14g099090, sscle_09g074210, sscle_04g035260, sscle_09g068690, sscle_01g007750, sscle_03g026010, sscle_03g023300, sscle_05g044100, sscle_01…	OVER
4	GO:0043231	intracellular membrane-bounded organelle	Cellular Component	GO:0043227, GO:0043229	membrane-bounded organelle, intracellular organelle	7.7e-05	0.0046	74	sscle_08g066110, sscle_07g058290, sscle_13g094480, sscle_02g017380, sscle_13g093710, sscle_13g096740, sscle_04g033030, sscle_04g037230, sscle_01g007380, sscle_03g022920, sscle_16g108660, sscle_05g041320, sscle_10g077510, sscle_14g101790, sscle_15g104840, sscle_13g092350, sscle_03g024240, sscle_04g040170, sscle_13g096590, sscle_08g066140, sscle_09g071970, sscle_08g068480, sscle_07g058980, sscle_03…	1092	sscle_05g044480, sscle_05g042060, sscle_05g043390, sscle_15g105460, sscle_03g024070, sscle_04g039600, sscle_06g054570, sscle_11g084790, sscle_02g021750, sscle_02g021510, sscle_03g026020, sscle_03g028200, sscle_05g047500, sscle_11g084310, sscle_05g042050, sscle_10g076660, sscle_07g059070, sscle_07g061150, sscle_12g091360, sscle_14g098550, sscle_04g038530, sscle_11g082360, sscle_06g054560, sscle_04…	OVER
4	GO:0005618	cell wall	Cellular Component	GO:0030312	external encapsulating structure	0.0011	0.041	5	sscle_16g108160, sscle_15g106630, sscle_02g015930, sscle_03g027970, sscle_03g026860	15	sscle_14g101670, sscle_10g079780, sscle_14g098650, sscle_07g057800, sscle_09g072610, sscle_07g056970, sscle_12g090620, sscle_04g035060, sscle_07g055380, sscle_07g057570, sscle_07g056040, sscle_03g029230, sscle_16g109520, sscle_03g028440, sscle_01g003370	OVER
4	GO:0031966	mitochondrial membrane	Cellular Component	GO:0005740, GO:0044429, GO:0031090	mitochondrial envelope, mitochondrial part, organelle membrane	0.00029	0.015	12	sscle_03g024330, sscle_14g101790, sscle_07g058290, sscle_06g051170, sscle_08g066140, sscle_08g066170, sscle_08g068480, sscle_16g109850, sscle_13g096080, sscle_09g070960, sscle_05g042540, sscle_13g096740	78	sscle_08g066750, sscle_03g024350, sscle_01g007610, sscle_08g066230, sscle_08g066590, sscle_13g094600, sscle_12g090320, sscle_02g016960, sscle_04g035570, sscle_07g056350, sscle_01g009160, sscle_09g074580, sscle_11g083620, sscle_01g000410, sscle_02g020300, sscle_02g021950, sscle_01g005480, sscle_03g023530, sscle_05g040470, sscle_01g005120, sscle_14g101850, sscle_07g061190, sscle_05g046210, sscle_08…	OVER
4	GO:0031967	organelle envelope	Cellular Component	GO:0031975, GO:0043227, GO:0044446	envelope, membrane-bounded organelle, intracellular organelle part	0.00018	0.0098	15	sscle_03g024330, sscle_14g101790, sscle_01g007510, sscle_07g058290, sscle_08g066140, sscle_08g066170, sscle_08g068480, sscle_09g070960, sscle_13g096740, sscle_02g013790, sscle_03g022920, sscle_06g051170, sscle_16g109850, sscle_13g096080, sscle_05g042540	110	sscle_03g024350, sscle_01g007610, sscle_01g006920, sscle_14g102190, sscle_12g090320, sscle_02g016960, sscle_07g056350, sscle_09g074580, sscle_11g083620, sscle_01g000410, sscle_02g020300, sscle_03g023530, sscle_05g043020, sscle_05g046130, sscle_02g011820, sscle_05g044590, sscle_02g015350, sscle_10g078320, sscle_02g012230, sscle_04g037830, sscle_02g017920, sscle_11g085470, sscle_06g054560, sscle_09…	OVER
5	GO:0005744	TIM23 mitochondrial import inner membrane translocase complex	Cellular Component	GO:0098800	inner mitochondrial membrane protein complex	0.00064	0.027	3	sscle_08g066170, sscle_05g042540, sscle_06g051170	2	sscle_02g015350, sscle_11g085470	OVER
5	GO:0005730	nucleolus	Cellular Component	GO:0043232, GO:0044428, GO:0031981	intracellular non-membrane-bounded organelle, nuclear part, nuclear lumen	2.3e-13	1.1e-10	23	sscle_10g077510, sscle_01g007840, sscle_03g027800, sscle_13g094480, sscle_02g017380, sscle_08g063260, sscle_10g076280, sscle_09g071970, sscle_09g072200, sscle_04g039440, sscle_12g091870, sscle_02g018910, sscle_01g009090, sscle_16g108670, sscle_01g009490, sscle_03g028590, sscle_07g056370, sscle_12g089450, sscle_01g003050, sscle_12g089220, sscle_01g003570, sscle_15g103620, sscle_05g041320	62	sscle_03g025880, sscle_01g001390, sscle_03g024390, sscle_05g043390, sscle_04g038440, sscle_06g050200, sscle_02g018940, sscle_02g017930, sscle_13g092700, sscle_11g081080, sscle_07g061010, sscle_11g083500, sscle_05g044750, sscle_10g078720, sscle_05g046690, sscle_03g023190, sscle_03g031870, sscle_09g073710, sscle_04g038850, sscle_06g053860, sscle_16g110690, sscle_04g035260, sscle_02g013090, sscle_01…	OVER
5	GO:0005743	mitochondrial inner membrane	Cellular Component	GO:0019866, GO:0031966	organelle inner membrane, mitochondrial membrane
5	GO:0005740	mitochondrial envelope	Cellular Component	GO:0044429, GO:0031967	mitochondrial part, organelle envelope	7.5e-05	0.0046	14	sscle_03g024330, sscle_14g101790, sscle_01g007510, sscle_07g058290, sscle_08g066140, sscle_08g066170, sscle_08g068480, sscle_09g070960, sscle_13g096740, sscle_03g022920, sscle_06g051170, sscle_16g109850, sscle_13g096080, sscle_05g042540	89	sscle_08g066750, sscle_03g024350, sscle_01g006600, sscle_09g071700, sscle_01g007610, sscle_01g006920, sscle_08g066230, sscle_08g066590, sscle_13g094600, sscle_12g090320, sscle_04g039920, sscle_02g016960, sscle_04g035570, sscle_07g056350, sscle_01g009160, sscle_09g074580, sscle_11g083620, sscle_01g000410, sscle_02g020300, sscle_02g021950, sscle_01g005480, sscle_03g023530, sscle_05g040470, sscle_01…	OVER
5	GO:0005634	nucleus	Cellular Component	GO:0043231	intracellular membrane-bounded organelle
5	GO:0030687	preribosome, large subunit precursor	Cellular Component	GO:0030684	preribosome	2e-08	3.6e-06	7	sscle_01g007840, sscle_01g009090, sscle_01g003620, sscle_13g094480, sscle_01g009490, sscle_01g003570, sscle_01g000580	3	sscle_01g005780, sscle_04g035260, sscle_14g099450	OVER
5	GO:0005739	mitochondrion	Cellular Component	GO:0043231, GO:0044444	intracellular membrane-bounded organelle, cytoplasmic part	1.6e-06	0.00014	26	sscle_03g024330, sscle_01g007510, sscle_08g066110, sscle_10g080410, sscle_07g058290, sscle_08g066170, sscle_04g035300, sscle_13g096740, sscle_01g007380, sscle_03g022920, sscle_07g056370, sscle_01g004490, sscle_16g109850, sscle_06g048630, sscle_14g101790, sscle_15g104840, sscle_07g058480, sscle_08g066140, sscle_08g068480, sscle_12g091140, sscle_03g030300, sscle_09g070960, sscle_12g088820, sscle_06…	198	sscle_10g078710, sscle_01g007610, sscle_04g034710, sscle_02g016960, sscle_11g082250, sscle_16g110660, sscle_07g056350, sscle_09g074580, sscle_01g000410, sscle_02g020300, sscle_03g023530, sscle_15g102500, sscle_05g043020, sscle_07g061150, sscle_02g011820, sscle_05g044590, sscle_02g012230, sscle_02g017920, sscle_11g082480, sscle_06g054560, sscle_09g072150, sscle_03g026370, sscle_03g025600, sscle_07…	OVER
5	GO:0031981	nuclear lumen	Cellular Component	GO:0070013, GO:0044428	intracellular organelle lumen, nuclear part	1.4e-06	0.00014	23	sscle_10g077510, sscle_01g007840, sscle_03g027800, sscle_13g094480, sscle_02g017380, sscle_08g063260, sscle_10g076280, sscle_09g071970, sscle_09g072200, sscle_04g039440, sscle_12g091870, sscle_02g018910, sscle_01g009090, sscle_16g108670, sscle_01g009490, sscle_03g028590, sscle_07g056370, sscle_12g089450, sscle_01g003050, sscle_12g089220, sscle_01g003570, sscle_15g103620, sscle_05g041320	159	sscle_10g080630, sscle_05g043390, sscle_04g034950, sscle_01g011030, sscle_10g079520, sscle_02g017930, sscle_09g072560, sscle_13g094090, sscle_07g061650, sscle_07g061010, sscle_11g083500, sscle_05g044750, sscle_10g078720, sscle_10g076660, sscle_08g065210, sscle_02g020380, sscle_04g039340, sscle_04g038650, sscle_06g053860, sscle_14g099090, sscle_09g074210, sscle_04g035260, sscle_09g068690, sscle_03…	OVER

## Sheet: NEP63 T2 (24 - 48 hpi)
S3. Enrichment analysis of S. sclerotiorum up-regulated genes during interaction with Susceptible (32) and Resistant (63) canola lines at early (T1, 8-16 hpi) and late (T2, 24-48 hpi)
Level	GO ID	GO Name	GO Type	Parents (ACC)	Parents (Name)	P-Value	FDR	#SeqTest	SeqTest	#SeqRef	SeqRef	OVER/UNDER
1	GO:0008150	biological_process	Biological Process
2	GO:0008152	metabolic process	Biological Process	GO:0008150	biological_process	1.9e-28	4.8e-25	270	sscle_13g093030, sscle_10g075560, sscle_13g096660, sscle_14g100290, sscle_08g062190, sscle_02g011950, sscle_07g059860, sscle_09g073010, sscle_02g017810, sscle_11g084430, sscle_03g023770, sscle_11g085640, sscle_03g023650, sscle_10g076540, sscle_08g064120, sscle_10g079810, sscle_05g043380, sscle_02g011820, sscle_15g103150, sscle_07g058540, sscle_16g110640, sscle_09g074570, sscle_02g012240, sscle_09…	3380	sscle_05g047750, sscle_10g078830, sscle_10g077500, sscle_05g043390, sscle_01g003810, sscle_01g011430, sscle_08g068290, sscle_07g055930, sscle_06g052150, sscle_11g085880, sscle_16g111190, sscle_02g021510, sscle_01g000770, sscle_16g107930, sscle_14g100720, sscle_05g046410, sscle_05g042050, sscle_10g078840, sscle_10g077510, sscle_01g010110, sscle_01g011440, sscle_13g092750, sscle_03g027580, sscle_08…	OVER
2	GO:0009987	cellular process	Biological Process	GO:0008150	biological_process
2	GO:0051179	localization	Biological Process	GO:0008150	biological_process
2	GO:0071840	cellular component organization or biogenesis	Biological Process	GO:0008150	biological_process
2	GO:0050896	response to stimulus	Biological Process	GO:0008150	biological_process
3	GO:0071554	cell wall organization or biogenesis	Biological Process	GO:0009987	cellular process	9.2e-06	0.00084	11	sscle_08g062590, sscle_16g108160, sscle_10g075470, sscle_02g015930, sscle_16g107660, sscle_04g034810, sscle_07g062010, sscle_03g027970, sscle_05g045850, sscle_05g041650, sscle_03g026860	41	sscle_08g066850, sscle_03g025160, sscle_02g018150, sscle_03g022190, sscle_10g079780, sscle_16g110020, sscle_11g083680, sscle_12g090620, sscle_04g032140, sscle_03g028060, sscle_06g054170, sscle_14g100520, sscle_08g062620, sscle_04g036180, sscle_03g028440, sscle_01g005680, sscle_03g022200, sscle_11g081560, sscle_08g066840, sscle_12g087520, sscle_03g022240, sscle_11g083810, sscle_14g099120, sscle_07…	OVER
3	GO:0051641	cellular localization	Biological Process	GO:0051179	localization
3	GO:0044237	cellular metabolic process	Biological Process	GO:0009987, GO:0008152	cellular process, metabolic process	0.00022	0.0092	136	sscle_08g062590, sscle_13g093030, sscle_13g096660, sscle_08g062190, sscle_12g087390, sscle_06g051570, sscle_04g036610, sscle_07g055410, sscle_04g034310, sscle_11g085640, sscle_03g023650, sscle_08g064120, sscle_14g099920, sscle_08g064760, sscle_01g005720, sscle_03g023030, sscle_03g029910, sscle_10g075610, sscle_16g110640, sscle_10g075850, sscle_09g074570, sscle_09g072390, sscle_16g108170, sscle_09…	2298	sscle_10g078830, sscle_10g077500, sscle_07g059060, sscle_02g011710, sscle_05g043390, sscle_03g024070, sscle_07g055930, sscle_11g081040, sscle_04g034160, sscle_16g111190, sscle_02g021510, sscle_01g000770, sscle_16g107930, sscle_14g100720, sscle_05g046410, sscle_05g042050, sscle_10g078840, sscle_10g077510, sscle_10g076660, sscle_07g059070, sscle_05g044230, sscle_01g010110, sscle_14g099640, sscle_02…	OVER
3	GO:0007049	cell cycle	Biological Process	GO:0009987	cellular process
3	GO:0042221	response to chemical	Biological Process	GO:0050896	response to stimulus
3	GO:0009056	catabolic process	Biological Process	GO:0008152	metabolic process	2.3e-09	4.1e-07	41	sscle_14g101360, sscle_03g028610, sscle_09g071800, sscle_10g075460, sscle_08g066110, sscle_04g034810, sscle_02g011970, sscle_06g051570, sscle_02g014130, sscle_04g034310, sscle_09g069470, sscle_16g107450, sscle_16g108660, sscle_12g087040, sscle_12g089640, sscle_05g045940, sscle_03g023650, sscle_03g023350, sscle_14g099920, sscle_10g075470, sscle_03g023030, sscle_08g064380, sscle_10g075610, sscle_07…	305	sscle_05g042180, sscle_08g064250, sscle_03g025160, sscle_14g101380, sscle_02g016050, sscle_05g047190, sscle_02g015760, sscle_09g072280, sscle_16g107370, sscle_07g061930, sscle_01g008150, sscle_03g030080, sscle_16g109550, sscle_08g062620, sscle_08g063830, sscle_05g044910, sscle_03g029650, sscle_11g081840, sscle_01g005680, sscle_12g088750, sscle_03g028320, sscle_05g046410, sscle_15g102500, sscle_05…	OVER
3	GO:0022402	cell cycle process	Biological Process	GO:0009987, GO:0007049	cellular process, cell cycle
3	GO:0044238	primary metabolic process	Biological Process	GO:0008152	metabolic process	1.2e-09	2.3e-07	161	sscle_08g062590, sscle_13g093030, sscle_01g000260, sscle_13g096660, sscle_08g062190, sscle_12g087390, sscle_02g011950, sscle_06g051570, sscle_04g036610, sscle_07g055410, sscle_04g034310, sscle_02g017810, sscle_01g004070, sscle_11g084430, sscle_06g048730, sscle_11g085640, sscle_03g023650, sscle_08g064120, sscle_14g099920, sscle_08g064760, sscle_01g005720, sscle_10g079810, sscle_03g029910, sscle_08…	2308	sscle_10g078830, sscle_10g077500, sscle_07g059060, sscle_02g011710, sscle_05g043390, sscle_03g024070, sscle_07g055930, sscle_11g081040, sscle_11g082370, sscle_04g034160, sscle_02g020660, sscle_08g063830, sscle_02g021510, sscle_01g000770, sscle_14g100720, sscle_05g046410, sscle_05g042050, sscle_10g078840, sscle_10g077510, sscle_10g076660, sscle_07g059070, sscle_05g044230, sscle_01g010110, sscle_14…	OVER
3	GO:0009058	biosynthetic process	Biological Process	GO:0008152	metabolic process
3	GO:0006950	response to stress	Biological Process	GO:0050896	response to stimulus
3	GO:0044281	small molecule metabolic process	Biological Process	GO:0008152	metabolic process	1.1e-12	4.4e-10	74	sscle_08g062590, sscle_13g096660, sscle_06g051810, sscle_08g066110, sscle_08g062190, sscle_12g087390, sscle_06g051570, sscle_02g017740, sscle_07g055410, sscle_09g069470, sscle_16g107450, sscle_16g108660, sscle_08g062820, sscle_03g027430, sscle_12g089640, sscle_01g004550, sscle_08g064120, sscle_03g023350, sscle_08g064760, sscle_10g075610, sscle_10g075850, sscle_07g058740, sscle_09g074570, sscle_09…	653	sscle_05g045210, sscle_02g011710, sscle_05g043390, sscle_15g104370, sscle_14g099530, sscle_14g097230, sscle_06g054200, sscle_10g076410, sscle_04g038400, sscle_09g072950, sscle_11g082490, sscle_06g053240, sscle_01g007060, sscle_01g009480, sscle_06g052390, sscle_09g069550, sscle_03g029650, sscle_07g061010, sscle_02g021510, sscle_01g000770, sscle_16g107930, sscle_03g029410, sscle_11g085520, sscle_03…	OVER
3	GO:0051234	establishment of localization	Biological Process	GO:0051179	localization
3	GO:0051716	cellular response to stimulus	Biological Process	GO:0009987, GO:0050896	cellular process, response to stimulus
3	GO:0051301	cell division	Biological Process	GO:0009987	cellular process
3	GO:0033036	macromolecule localization	Biological Process	GO:0051179	localization
3	GO:0046034	ATP metabolic process	Biological Process	GO:0008152	metabolic process	0.0018	0.046	10	sscle_10g078940, sscle_01g007510, sscle_08g066110, sscle_10g075150, sscle_03g022920, sscle_10g080020, sscle_06g051570, sscle_05g043880, sscle_06g048630, sscle_09g069820	69	sscle_13g093670, sscle_01g007610, sscle_08g066230, sscle_15g105020, sscle_07g059220, sscle_10g078750, sscle_02g015760, sscle_01g010070, sscle_02g019710, sscle_01g007060, sscle_07g056350, sscle_01g009160, sscle_05g041840, sscle_02g020300, sscle_01g005480, sscle_05g041680, sscle_15g103510, sscle_15g102500, sscle_03g022260, sscle_12g089140, sscle_02g012510, sscle_07g059430, sscle_09g073870, sscle_10…	OVER
3	GO:0071704	organic substance metabolic process	Biological Process	GO:0008152	metabolic process	1.1e-10	2.8e-08	175	sscle_08g062590, sscle_13g093030, sscle_01g000260, sscle_13g096660, sscle_08g062190, sscle_12g087390, sscle_02g011950, sscle_06g051570, sscle_04g036610, sscle_07g055410, sscle_04g034310, sscle_02g017810, sscle_01g004070, sscle_11g084430, sscle_06g048730, sscle_11g085640, sscle_03g023650, sscle_08g064120, sscle_14g099920, sscle_08g064760, sscle_01g005720, sscle_10g079810, sscle_03g023030, sscle_03…	2502	sscle_10g078830, sscle_10g077500, sscle_07g059060, sscle_02g011710, sscle_05g043390, sscle_03g024070, sscle_07g055930, sscle_11g081040, sscle_11g082370, sscle_04g034160, sscle_02g020660, sscle_08g063830, sscle_02g021510, sscle_01g000770, sscle_16g107930, sscle_14g100720, sscle_05g046410, sscle_05g042050, sscle_10g078840, sscle_10g077510, sscle_10g076660, sscle_07g059070, sscle_05g044230, sscle_01…	OVER
3	GO:0016043	cellular component organization	Biological Process	GO:0009987, GO:0071840	cellular process, cellular component organization or biogenesis
3	GO:0006807	nitrogen compound metabolic process	Biological Process	GO:0008152	metabolic process
3	GO:0055114	oxidation-reduction process	Biological Process	GO:0008152	metabolic process	1e-18	1.3e-15	91	sscle_01g000260, sscle_13g096660, sscle_06g051810, sscle_08g066110, sscle_13g095010, sscle_02g021040, sscle_04g032810, sscle_06g051570, sscle_07g059860, sscle_10g078990, sscle_02g016010, sscle_09g074730, sscle_02g017810, sscle_03g022920, sscle_16g108660, sscle_01g000730, sscle_08g062820, sscle_03g023730, sscle_05g041720, sscle_03g027430, sscle_03g023770, sscle_01g004550, sscle_03g022380, sscle_03…	708	sscle_05g045330, sscle_10g075680, sscle_02g011710, sscle_01g003810, sscle_02g019440, sscle_01g011430, sscle_15g104370, sscle_08g068170, sscle_08g068290, sscle_06g054200, sscle_09g070530, sscle_09g072950, sscle_06g052150, sscle_11g085880, sscle_11g081040, sscle_01g007060, sscle_04g034160, sscle_01g008390, sscle_03g029650, sscle_16g111070, sscle_02g020300, sscle_16g107930, sscle_03g029530, sscle_11…	OVER
4	GO:0045229	external encapsulating structure organization	Biological Process	GO:0016043	cellular component organization
4	GO:0005996	monosaccharide metabolic process	Biological Process	GO:0005975, GO:0044281	carbohydrate metabolic process, small molecule metabolic process	7e-07	8.2e-05	13	sscle_03g023350, sscle_08g066110, sscle_10g075470, sscle_04g034810, sscle_06g051570, sscle_07g055410, sscle_09g074570, sscle_02g012470, sscle_09g069470, sscle_16g107460, sscle_05g045940, sscle_09g069820, sscle_15g105820	45	sscle_08g066530, sscle_02g019080, sscle_01g007810, sscle_03g022350, sscle_13g093670, sscle_01g005950, sscle_13g093570, sscle_05g046280, sscle_12g091670, sscle_07g059880, sscle_07g059220, sscle_13g093750, sscle_02g015760, sscle_04g039920, sscle_01g010070, sscle_11g086570, sscle_02g019710, sscle_04g033390, sscle_12g089100, sscle_07g061230, sscle_10g076320, sscle_01g000150, sscle_03g026500, sscle_02…	OVER
4	GO:0006629	lipid metabolic process	Biological Process	GO:0044238, GO:0071704	primary metabolic process, organic substance metabolic process	2.1e-06	0.00022	28	sscle_01g003110, sscle_01g000260, sscle_10g075460, sscle_01g004820, sscle_02g011950, sscle_07g059540, sscle_06g051570, sscle_02g015580, sscle_16g110430, sscle_04g036610, sscle_02g012470, sscle_09g069470, sscle_07g055360, sscle_16g108660, sscle_05g044530, sscle_08g064380, sscle_02g013700, sscle_04g039680, sscle_07g059770, sscle_09g074570, sscle_14g099190, sscle_12g088820, sscle_16g107460, sscle_09…	219	sscle_07g059060, sscle_07g061260, sscle_14g099530, sscle_04g032650, sscle_06g050090, sscle_11g081040, sscle_07g057320, sscle_04g035250, sscle_07g056590, sscle_16g109550, sscle_05g042850, sscle_11g086610, sscle_16g107810, sscle_12g088090, sscle_02g021190, sscle_02g017370, sscle_13g093840, sscle_09g070520, sscle_16g110400, sscle_06g051290, sscle_12g090710, sscle_16g109660, sscle_08g062730, sscle_03…	OVER
4	GO:0005975	carbohydrate metabolic process	Biological Process	GO:0044238, GO:0071704	primary metabolic process, organic substance metabolic process	1.9e-23	3.1e-20	61	sscle_08g066110, sscle_04g033820, sscle_06g051570, sscle_07g055410, sscle_04g034310, sscle_02g016530, sscle_09g069470, sscle_09g070580, sscle_05g040510, sscle_03g022640, sscle_06g048730, sscle_11g085640, sscle_03g023650, sscle_03g026860, sscle_03g023350, sscle_03g026960, sscle_14g099920, sscle_01g005720, sscle_08g068200, sscle_14g102160, sscle_02g018140, sscle_07g056950, sscle_07g056960, sscle_09…	264	sscle_10g078830, sscle_01g002160, sscle_08g064250, sscle_03g025160, sscle_12g090040, sscle_01g011550, sscle_02g015760, sscle_04g034160, sscle_07g055380, sscle_10g079370, sscle_16g109550, sscle_02g020660, sscle_08g062620, sscle_08g063830, sscle_01g005680, sscle_03g028320, sscle_01g007740, sscle_12g089720, sscle_05g046410, sscle_05g045320, sscle_03g030620, sscle_11g082920, sscle_07g061030, sscle_13…	OVER
4	GO:0006091	generation of precursor metabolites and energy	Biological Process	GO:0044237	cellular metabolic process	0.00027	0.011	15	sscle_10g078940, sscle_10g080410, sscle_08g066110, sscle_10g075150, sscle_06g051570, sscle_12g088820, sscle_02g012470, sscle_03g022920, sscle_08g062820, sscle_08g065800, sscle_08g067810, sscle_12g089640, sscle_05g043880, sscle_08g062630, sscle_09g069820	110	sscle_13g093670, sscle_01g002160, sscle_01g007610, sscle_10g075280, sscle_07g059220, sscle_12g090320, sscle_02g015760, sscle_01g010070, sscle_02g019710, sscle_01g007060, sscle_04g034160, sscle_07g056350, sscle_02g020300, sscle_16g107930, sscle_10g080750, sscle_15g102500, sscle_02g012510, sscle_10g079410, sscle_06g053860, sscle_04g037830, sscle_11g082480, sscle_06g054560, sscle_11g085590, sscle_13…	OVER
4	GO:0006793	phosphorus metabolic process	Biological Process	GO:0044237	cellular metabolic process
[truncated: 292 more rows]
