# Supplementary material for: Transcriptome analysis of the plant pathogen Sclerotinia sclerotiorum interaction with resistant and susceptible canola (Brassica napus) lines
Source: PLoS One. 2020 Mar 11;15(3):e0229844. doi: 10.1371/journal.pone.0229844 (PMC7065775; doi:10.1371/journal.pone.0229844)
Supplement: S4 File — (XLSX) [file pone.0229844.s004.xlsx]

## Sheet: Sheet1
S4. List of selected Sclerotinia sclerotiorum genes, their putative functions, primers, and sequences used for quantitative RT-PCR
Gene	Putative function	Primer	Sequence (5'->3')
sscle_09g073010	Thiol methyltransferase	03845_F	CCATGGGATAACGAATCACC
		03845_R	ACCCTTGCCATCTTTCTCCT
sscle_08g067130	Cytochrome P450	05491_F	CACCTTCCGCTATTTTCCAA
		05491_R	TCAGGTCCCAACCATCTTTC
sscle_01g003110	Glycosyltransferase	09997_F	AAGGTCGCAAACGCAATATC
		09997_R	TGGGATTTTTACCGAAGCAG
sscle_16g108230	Nitrilase	10174_F	GTGGCGCAATTACCACCTAT
		10174_R	CCCTCTCCCTATCATCCACA
sscle_08g068200	Chitin binding domain	14184_F	CAACTGTGGTGTGGTTCCTG
		14184_R	TGGTTCAGATGGGAAGAAGG
sscle_12g090900	Serine/Threonine kinase	11866_F	GCTTTCCGCTTAACATCTCG
		11866_R	TCGATGTTCTGTCTGCGAAC
sscle_14g099090	Actin	SsActin-F	GAGCTGTTTTCCCTTCCATTGTC
		SsActin-R	GACGACACCGTGCTCGATTGG
